# Supplementary material for: Global analysis of T-cell groups reveals immunological features and common antigen targets of digestive tract tumors
Source: J Cancer Res Clin Oncol. 2024 Mar 15;150(3):129. doi: 10.1007/s00432-024-05645-1 (PMC10943170; doi:10.1007/s00432-024-05645-1)
Supplement: Supplementary file 10 — Supplementary file10 Table S1. All BAM files of digestive tract tumors downloaded from the TCGA. (XLSX 228 KB) [file 432_2024_5645_MOESM10_ESM.xlsx]

## Sheet: TCGA-ESCA
File.ID	File.Name	Data.Category	Data.Type	Project.ID	Case.ID	Sample.ID	Sample.Type	TRUST.report
b5f46fb0-e916-48b7-9366-433b28a51c41	ff30c067-2666-4d9b-8709-37dbee29d619_gdc_realn_rehead.bam	Sequencing Reads	Aligned Reads	TCGA-ESCA	TCGA-LN-A8I0	TCGA-LN-A8I0-01A	Primary Tumor	ff30c067-2666-4d9b-8709-37dbee29d619_gdc_realn_rehead_report.tsv
feb9afbc-6b9c-4ea9-b953-5106d4d02050	4ecd7d6c-3564-4f98-b1f0-8faf9a920979_gdc_realn_rehead.bam	Sequencing Reads	Aligned Reads	TCGA-ESCA	TCGA-IG-A51D	TCGA-IG-A51D-01A	Primary Tumor	4ecd7d6c-3564-4f98-b1f0-8faf9a920979_gdc_realn_rehead_report.tsv
d5b70433-d993-41fd-962b-3cb029b5f275	a552741c-b386-4463-a8f1-235fb56d5aeb_gdc_realn_rehead.bam	Sequencing Reads	Aligned Reads	TCGA-ESCA	TCGA-VR-A8ET	TCGA-VR-A8ET-01A	Primary Tumor	a552741c-b386-4463-a8f1-235fb56d5aeb_gdc_realn_rehead_report.tsv
b33c92a9-d308-4731-909b-39bb73bb1d5f	a507e954-1b87-4072-8bbc-e31af71e6fb6_gdc_realn_rehead.bam	Sequencing Reads	Aligned Reads	TCGA-ESCA	TCGA-L5-A8NN	TCGA-L5-A8NN-01A	Primary Tumor	a507e954-1b87-4072-8bbc-e31af71e6fb6_gdc_realn_rehead_report.tsv
e1a8a1f9-6015-48c0-b5dc-b470947cf0be	38bf1369-804b-4bbc-a56f-4c422673cf83_gdc_realn_rehead.bam	Sequencing Reads	Aligned Reads	TCGA-ESCA	TCGA-Z6-A8JE	TCGA-Z6-A8JE-01A	Primary Tumor	38bf1369-804b-4bbc-a56f-4c422673cf83_gdc_realn_rehead_report.tsv
4efa5b77-66fb-4b91-a05b-89f43fee4918	f8b87255-035e-428b-9d19-80468cccb4aa_gdc_realn_rehead.bam	Sequencing Reads	Aligned Reads	TCGA-ESCA	TCGA-M9-A5M8	TCGA-M9-A5M8-01A	Primary Tumor	f8b87255-035e-428b-9d19-80468cccb4aa_gdc_realn_rehead_report.tsv
66af6f2f-848c-4f0c-b878-e414ec7b9b72	74754d5b-4923-4f52-b0e2-793c8f106ee0_gdc_realn_rehead.bam	Sequencing Reads	Aligned Reads	TCGA-ESCA	TCGA-IG-A3YA	TCGA-IG-A3YA-01A	Primary Tumor	74754d5b-4923-4f52-b0e2-793c8f106ee0_gdc_realn_rehead_report.tsv
19e7cec5-aefd-42a6-be95-39f77531a04e	d8a986fa-7c11-4125-b94a-27c379fcf0ce_gdc_realn_rehead.bam	Sequencing Reads	Aligned Reads	TCGA-ESCA	TCGA-R6-A6L4	TCGA-R6-A6L4-01A	Primary Tumor	d8a986fa-7c11-4125-b94a-27c379fcf0ce_gdc_realn_rehead_report.tsv
8c620fa4-4765-449c-8f27-17ef54cd2662	8cd8d170-8294-4b63-b84e-ae63e7513f2a_gdc_realn_rehead.bam	Sequencing Reads	Aligned Reads	TCGA-ESCA	TCGA-L5-A8NM	TCGA-L5-A8NM-01A	Primary Tumor	8cd8d170-8294-4b63-b84e-ae63e7513f2a_gdc_realn_rehead_report.tsv
3b2d5371-f05d-418b-9a41-891c3e7e8b98	f8467ed3-0048-46c2-bc9b-451a04c5f768_gdc_realn_rehead.bam	Sequencing Reads	Aligned Reads	TCGA-ESCA	TCGA-IG-A5B8	TCGA-IG-A5B8-01A	Primary Tumor	f8467ed3-0048-46c2-bc9b-451a04c5f768_gdc_realn_rehead_report.tsv
64b2f505-ce53-488a-b75a-6c7cbc8f6a40	2b7d1766-aa93-47f9-a26f-5e33f6a53ac3_gdc_realn_rehead.bam	Sequencing Reads	Aligned Reads	TCGA-ESCA	TCGA-R6-A8WC	TCGA-R6-A8WC-01A	Primary Tumor	2b7d1766-aa93-47f9-a26f-5e33f6a53ac3_gdc_realn_rehead_report.tsv
cc63f83c-8be8-4330-914b-2bfcd3c50870	93272d10-2623-48d9-a848-064e1763643d_gdc_realn_rehead.bam	Sequencing Reads	Aligned Reads	TCGA-ESCA	TCGA-LN-A4A9	TCGA-LN-A4A9-01A	Primary Tumor	93272d10-2623-48d9-a848-064e1763643d_gdc_realn_rehead_report.tsv
d647ec8a-6b27-42b0-b568-04b135fd6c2e	5f7ddd47-5b4f-493b-a647-8f78321ad76b_gdc_realn_rehead.bam	Sequencing Reads	Aligned Reads	TCGA-ESCA	TCGA-L5-A4OJ	TCGA-L5-A4OJ-11A	Solid Tissue Normal	5f7ddd47-5b4f-493b-a647-8f78321ad76b_gdc_realn_rehead_report.tsv
942b44c9-df2d-4a7d-8303-724b55ba0b31	ff863be6-127c-41d1-9b1b-29042e1f95ed_gdc_realn_rehead.bam	Sequencing Reads	Aligned Reads	TCGA-ESCA	TCGA-2H-A9GK	TCGA-2H-A9GK-01A	Primary Tumor	ff863be6-127c-41d1-9b1b-29042e1f95ed_gdc_realn_rehead_report.tsv
09676bea-260e-4ffa-a3b8-aa2606eb81a6	9696529a-b0fa-4751-a783-fd8d920fc02c_gdc_realn_rehead.bam	Sequencing Reads	Aligned Reads	TCGA-ESCA	TCGA-IG-A625	TCGA-IG-A625-01A	Primary Tumor	9696529a-b0fa-4751-a783-fd8d920fc02c_gdc_realn_rehead_report.tsv
a41a303f-d254-41cb-814c-b80770e7d7ca	153e3366-1314-4471-af58-3e36eb3d41fe_gdc_realn_rehead.bam	Sequencing Reads	Aligned Reads	TCGA-ESCA	TCGA-R6-A6DQ	TCGA-R6-A6DQ-01B	Primary Tumor	153e3366-1314-4471-af58-3e36eb3d41fe_gdc_realn_rehead_report.tsv
9d2e5c65-6903-4b91-a9dd-28a0c6fa70d2	56be11ae-0b98-4e0a-982d-3c6b6e26313c_gdc_realn_rehead.bam	Sequencing Reads	Aligned Reads	TCGA-ESCA	TCGA-L5-A4OM	TCGA-L5-A4OM-01A	Primary Tumor	56be11ae-0b98-4e0a-982d-3c6b6e26313c_gdc_realn_rehead_report.tsv
08289722-1b00-407c-8352-de8db5b86cda	559173ee-72c4-4b93-851d-915f4d645975_gdc_realn_rehead.bam	Sequencing Reads	Aligned Reads	TCGA-ESCA	TCGA-LN-A9FQ	TCGA-LN-A9FQ-01A	Primary Tumor	559173ee-72c4-4b93-851d-915f4d645975_gdc_realn_rehead_report.tsv
3254ea05-7b6f-4098-b2f8-e691b370d4c0	84830c4c-6979-461b-a934-f4c90a304503_gdc_realn_rehead.bam	Sequencing Reads	Aligned Reads	TCGA-ESCA	TCGA-VR-AA4D	TCGA-VR-AA4D-01A	Primary Tumor	84830c4c-6979-461b-a934-f4c90a304503_gdc_realn_rehead_report.tsv
411ae142-8736-44be-ba1c-e60626ae7abb	a7b072a5-6c7b-4353-b096-431f1cc1db2a_gdc_realn_rehead.bam	Sequencing Reads	Aligned Reads	TCGA-ESCA	TCGA-L5-A8NU	TCGA-L5-A8NU-01A	Primary Tumor	a7b072a5-6c7b-4353-b096-431f1cc1db2a_gdc_realn_rehead_report.tsv
ffd9843a-4043-425c-9ecf-eb6111125de3	9bf3db35-d868-4d76-8dd5-e0b5a3a28f2d_gdc_realn_rehead.bam	Sequencing Reads	Aligned Reads	TCGA-ESCA	TCGA-L5-A43C	TCGA-L5-A43C-11A	Solid Tissue Normal	9bf3db35-d868-4d76-8dd5-e0b5a3a28f2d_gdc_realn_rehead_report.tsv
0e59f58d-49e8-4c47-b08c-639783623c49	0180b85a-6d93-4083-b507-f1eb58ad501f_gdc_realn_rehead.bam	Sequencing Reads	Aligned Reads	TCGA-ESCA	TCGA-L5-A4OE	TCGA-L5-A4OE-01A	Primary Tumor	0180b85a-6d93-4083-b507-f1eb58ad501f_gdc_realn_rehead_report.tsv
84861ace-a198-49e2-a3fd-e00ab208304a	241a9e1b-3f1a-4eca-90be-d5d48fedce6d_gdc_realn_rehead.bam	Sequencing Reads	Aligned Reads	TCGA-ESCA	TCGA-V5-A7RE	TCGA-V5-A7RE-11A	Solid Tissue Normal	241a9e1b-3f1a-4eca-90be-d5d48fedce6d_gdc_realn_rehead_report.tsv
fde62221-b198-4f83-81a1-472ae8ce11a5	5eb6dc08-34c5-45bc-b28d-46bf15ef59b4_gdc_realn_rehead.bam	Sequencing Reads	Aligned Reads	TCGA-ESCA	TCGA-R6-A6XG	TCGA-R6-A6XG-01B	Primary Tumor	5eb6dc08-34c5-45bc-b28d-46bf15ef59b4_gdc_realn_rehead_report.tsv
eedba9c9-5831-4953-a940-d105f42b0cec	cdb2fbc1-3405-4df3-b807-e1244b91ea81_gdc_realn_rehead.bam	Sequencing Reads	Aligned Reads	TCGA-ESCA	TCGA-2H-A9GI	TCGA-2H-A9GI-01A	Primary Tumor	cdb2fbc1-3405-4df3-b807-e1244b91ea81_gdc_realn_rehead_report.tsv
86b12154-901a-458a-8b7c-8aa681f967b6	5cc57f90-3b60-46e4-904f-9d635db55551_gdc_realn_rehead.bam	Sequencing Reads	Aligned Reads	TCGA-ESCA	TCGA-S8-A6BV	TCGA-S8-A6BV-01A	Primary Tumor	5cc57f90-3b60-46e4-904f-9d635db55551_gdc_realn_rehead_report.tsv
fc5dd718-1e3d-475d-affe-d76ad0bc491c	85da682b-5e3c-4449-8bf9-bc6c419fedb9_gdc_realn_rehead.bam	Sequencing Reads	Aligned Reads	TCGA-ESCA	TCGA-LN-A4A4	TCGA-LN-A4A4-01A	Primary Tumor	85da682b-5e3c-4449-8bf9-bc6c419fedb9_gdc_realn_rehead_report.tsv
22f16f1e-b2df-4252-975f-94c55fc2d41b	37339a90-2406-4dd9-af4d-d701df7e9b1d_gdc_realn_rehead.bam	Sequencing Reads	Aligned Reads	TCGA-ESCA	TCGA-L5-A4OR	TCGA-L5-A4OR-11A	Solid Tissue Normal	37339a90-2406-4dd9-af4d-d701df7e9b1d_gdc_realn_rehead_report.tsv
5040d5e1-2206-4113-b046-a3f9e5afbe05	951142b2-9e33-420f-ab7a-80be910aa78e_gdc_realn_rehead.bam	Sequencing Reads	Aligned Reads	TCGA-ESCA	TCGA-LN-A7HV	TCGA-LN-A7HV-01A	Primary Tumor	951142b2-9e33-420f-ab7a-80be910aa78e_gdc_realn_rehead_report.tsv
5caca113-923c-40bd-bb79-e902e9d71b84	0459e955-9351-423c-b170-dcb023b32058_gdc_realn_rehead.bam	Sequencing Reads	Aligned Reads	TCGA-ESCA	TCGA-XP-A8T6	TCGA-XP-A8T6-01A	Primary Tumor	0459e955-9351-423c-b170-dcb023b32058_gdc_realn_rehead_report.tsv
033d9336-9c41-4a0d-b6ce-2439b24f7f03	d90bb5f2-1d05-4ff7-bb4e-e28b56cdb380_gdc_realn_rehead.bam	Sequencing Reads	Aligned Reads	TCGA-ESCA	TCGA-2H-A9GO	TCGA-2H-A9GO-01A	Primary Tumor	d90bb5f2-1d05-4ff7-bb4e-e28b56cdb380_gdc_realn_rehead_report.tsv
0e5ef082-a40f-4359-a678-c487d227df09	e7b0ee4e-4ead-4163-8f95-149e388a7dfe_gdc_realn_rehead.bam	Sequencing Reads	Aligned Reads	TCGA-ESCA	TCGA-L5-A8NE	TCGA-L5-A8NE-01A	Primary Tumor	e7b0ee4e-4ead-4163-8f95-149e388a7dfe_gdc_realn_rehead_report.tsv
6c9bd690-38ca-4360-b7a4-dcd537889d54	d9edaccd-1c14-48ac-8f84-fb353c6d2b07_gdc_realn_rehead.bam	Sequencing Reads	Aligned Reads	TCGA-ESCA	TCGA-IC-A6RE	TCGA-IC-A6RE-01A	Primary Tumor	d9edaccd-1c14-48ac-8f84-fb353c6d2b07_gdc_realn_rehead_report.tsv
4216df24-0f65-422d-be9c-f37bf246f329	3fd26006-23da-4b4a-ba5f-441d9d749bd5_gdc_realn_rehead.bam	Sequencing Reads	Aligned Reads	TCGA-ESCA	TCGA-VR-A8EU	TCGA-VR-A8EU-01A	Primary Tumor	3fd26006-23da-4b4a-ba5f-441d9d749bd5_gdc_realn_rehead_report.tsv
8fed7890-4ede-4248-9e48-22be5e9a8ce6	771d9340-5e85-47b4-bdb7-367199ed8a95_gdc_realn_rehead.bam	Sequencing Reads	Aligned Reads	TCGA-ESCA	TCGA-IG-A3YB	TCGA-IG-A3YB-01A	Primary Tumor	771d9340-5e85-47b4-bdb7-367199ed8a95_gdc_realn_rehead_report.tsv
6b6663d2-6bb8-43f5-a100-93cb39ab8d9b	46a5af49-d8d5-4ca4-9042-915c44ae9098_gdc_realn_rehead.bam	Sequencing Reads	Aligned Reads	TCGA-ESCA	TCGA-JY-A6FB	TCGA-JY-A6FB-01A	Primary Tumor	46a5af49-d8d5-4ca4-9042-915c44ae9098_gdc_realn_rehead_report.tsv
ef4b6a74-bcc0-494e-a5ab-95342a1fb9d8	8b8e8339-465d-4122-8222-5c827eb5e1b0_gdc_realn_rehead.bam	Sequencing Reads	Aligned Reads	TCGA-ESCA	TCGA-LN-A5U5	TCGA-LN-A5U5-01A	Primary Tumor	8b8e8339-465d-4122-8222-5c827eb5e1b0_gdc_realn_rehead_report.tsv
75583fa0-3d88-4ee7-9229-01f7a554725c	eae803bf-172f-492f-a381-8f4c040232a2_gdc_realn_rehead.bam	Sequencing Reads	Aligned Reads	TCGA-ESCA	TCGA-2H-A9GG	TCGA-2H-A9GG-01A	Primary Tumor	eae803bf-172f-492f-a381-8f4c040232a2_gdc_realn_rehead_report.tsv
4501f533-a3c7-4da4-bd54-b2464e909bc5	d496e8db-d860-41df-bb00-71af50c0c75e_gdc_realn_rehead.bam	Sequencing Reads	Aligned Reads	TCGA-ESCA	TCGA-LN-A49U	TCGA-LN-A49U-01A	Primary Tumor	d496e8db-d860-41df-bb00-71af50c0c75e_gdc_realn_rehead_report.tsv
300988fa-8c75-4be2-afc5-8ca5424a2715	2d382b78-43d1-481a-8a49-66c5feaafa89_gdc_realn_rehead.bam	Sequencing Reads	Aligned Reads	TCGA-ESCA	TCGA-R6-A8W5	TCGA-R6-A8W5-01B	Primary Tumor	2d382b78-43d1-481a-8a49-66c5feaafa89_gdc_realn_rehead_report.tsv
2b33a167-58d2-4764-9f84-9a0263850502	54196497-7ef0-491f-ad5c-9839198e75a9_gdc_realn_rehead.bam	Sequencing Reads	Aligned Reads	TCGA-ESCA	TCGA-L5-A88W	TCGA-L5-A88W-01A	Primary Tumor	54196497-7ef0-491f-ad5c-9839198e75a9_gdc_realn_rehead_report.tsv
11efc18c-e69d-4649-a680-b93ad2fc353a	797a3071-8a62-41b0-b00d-ca016d812e4c_gdc_realn_rehead.bam	Sequencing Reads	Aligned Reads	TCGA-ESCA	TCGA-LN-A4A5	TCGA-LN-A4A5-01A	Primary Tumor	797a3071-8a62-41b0-b00d-ca016d812e4c_gdc_realn_rehead_report.tsv
5feae052-9067-4070-a5bb-e3f247b8a2a6	65616f55-b81c-4cd3-82a7-3fb111a90ba1_gdc_realn_rehead.bam	Sequencing Reads	Aligned Reads	TCGA-ESCA	TCGA-L5-A43C	TCGA-L5-A43C-01A	Primary Tumor	65616f55-b81c-4cd3-82a7-3fb111a90ba1_gdc_realn_rehead_report.tsv
2a33d51d-5862-42a1-b56f-16b8ea7fdb4b	66def8ec-a967-43e4-872c-7b1986b646a2_gdc_realn_rehead.bam	Sequencing Reads	Aligned Reads	TCGA-ESCA	TCGA-2H-A9GH	TCGA-2H-A9GH-01A	Primary Tumor	66def8ec-a967-43e4-872c-7b1986b646a2_gdc_realn_rehead_report.tsv
eb258c90-d4c6-49c2-872a-1a6e51258b5f	cb8bef0c-012a-4eb2-8583-edd2d6cba8d6_gdc_realn_rehead.bam	Sequencing Reads	Aligned Reads	TCGA-ESCA	TCGA-IC-A6RE	TCGA-IC-A6RE-11A	Solid Tissue Normal	cb8bef0c-012a-4eb2-8583-edd2d6cba8d6_gdc_realn_rehead_report.tsv
34615c8e-126d-472f-94ab-5a5e78a41fa3	54f02f02-f868-400b-8dc4-004efa5a033b_gdc_realn_rehead.bam	Sequencing Reads	Aligned Reads	TCGA-ESCA	TCGA-LN-A49P	TCGA-LN-A49P-01A	Primary Tumor	54f02f02-f868-400b-8dc4-004efa5a033b_gdc_realn_rehead_report.tsv
f910dc54-3dfd-4a45-be53-74aec6b3b954	5a7cd530-b015-47b3-9d1f-e2101111fbaf_gdc_realn_rehead.bam	Sequencing Reads	Aligned Reads	TCGA-ESCA	TCGA-JY-A6FA	TCGA-JY-A6FA-01A	Primary Tumor	5a7cd530-b015-47b3-9d1f-e2101111fbaf_gdc_realn_rehead_report.tsv
7abcd550-11a2-42e8-854c-d01c5b1b2f75	9fcbb4ba-1c4c-4974-82d0-a1864af2c301_gdc_realn_rehead.bam	Sequencing Reads	Aligned Reads	TCGA-ESCA	TCGA-LN-A4A3	TCGA-LN-A4A3-01A	Primary Tumor	9fcbb4ba-1c4c-4974-82d0-a1864af2c301_gdc_realn_rehead_report.tsv
74020624-200b-46eb-b370-4176b18eb16f	5e596692-ef0d-46e7-adf6-0224ae1f81ba_gdc_realn_rehead.bam	Sequencing Reads	Aligned Reads	TCGA-ESCA	TCGA-LN-A7HZ	TCGA-LN-A7HZ-01A	Primary Tumor	5e596692-ef0d-46e7-adf6-0224ae1f81ba_gdc_realn_rehead_report.tsv
2004e6b4-2fcb-418f-bdc6-85a0f9d38e50	0a9c8096-9273-45af-bee5-45af0e1bc938_gdc_realn_rehead.bam	Sequencing Reads	Aligned Reads	TCGA-ESCA	TCGA-IG-A5S3	TCGA-IG-A5S3-01A	Primary Tumor	0a9c8096-9273-45af-bee5-45af0e1bc938_gdc_realn_rehead_report.tsv
6bea62f6-c736-4a2c-b326-c4581429edf0	b2f27ffc-a712-4185-895d-c8715371455d_gdc_realn_rehead.bam	Sequencing Reads	Aligned Reads	TCGA-ESCA	TCGA-L5-A4OP	TCGA-L5-A4OP-01A	Primary Tumor	b2f27ffc-a712-4185-895d-c8715371455d_gdc_realn_rehead_report.tsv
82deb924-c5fb-43da-a20c-79000a000578	cbb99db8-bbc9-41ef-b817-f2e4598707c3_gdc_realn_rehead.bam	Sequencing Reads	Aligned Reads	TCGA-ESCA	TCGA-2H-A9GL	TCGA-2H-A9GL-01A	Primary Tumor	cbb99db8-bbc9-41ef-b817-f2e4598707c3_gdc_realn_rehead_report.tsv
5b45687d-851e-46b7-85a7-e40d3339126b	c0e24c88-6f00-4f33-b8d3-ab51184cc92c_gdc_realn_rehead.bam	Sequencing Reads	Aligned Reads	TCGA-ESCA	TCGA-LN-A4MQ	TCGA-LN-A4MQ-01A	Primary Tumor	c0e24c88-6f00-4f33-b8d3-ab51184cc92c_gdc_realn_rehead_report.tsv
9a29d7eb-0527-412f-ad52-a11fc071412a	32ca068e-b459-4c36-a7f4-4034c0476eaf_gdc_realn_rehead.bam	Sequencing Reads	Aligned Reads	TCGA-ESCA	TCGA-JY-A939	TCGA-JY-A939-01A	Primary Tumor	32ca068e-b459-4c36-a7f4-4034c0476eaf_gdc_realn_rehead_report.tsv
547c5ebe-e789-469b-bb09-341881ea76d4	e142cc23-85bf-42f2-83c5-5ca18e0647a0_gdc_realn_rehead.bam	Sequencing Reads	Aligned Reads	TCGA-ESCA	TCGA-VR-A8EX	TCGA-VR-A8EX-01A	Primary Tumor	e142cc23-85bf-42f2-83c5-5ca18e0647a0_gdc_realn_rehead_report.tsv
2e8d1616-8405-405b-bdd3-c95b44188da3	0c122f9c-e1eb-46cc-86a2-a44278ebc8e8_gdc_realn_rehead.bam	Sequencing Reads	Aligned Reads	TCGA-ESCA	TCGA-L5-A4ON	TCGA-L5-A4ON-01A	Primary Tumor	0c122f9c-e1eb-46cc-86a2-a44278ebc8e8_gdc_realn_rehead_report.tsv
8029d034-6aa2-4f81-8737-25f2b3aae0fd	cd67620e-aeac-4f15-9573-9b73d9b570c1_gdc_realn_rehead.bam	Sequencing Reads	Aligned Reads	TCGA-ESCA	TCGA-S8-A6BW	TCGA-S8-A6BW-01A	Primary Tumor	cd67620e-aeac-4f15-9573-9b73d9b570c1_gdc_realn_rehead_report.tsv
e876beaa-2dc0-412b-bbef-cd92d7749d4f	d626710e-4db0-479b-8508-aebfc9e0504e_gdc_realn_rehead.bam	Sequencing Reads	Aligned Reads	TCGA-ESCA	TCGA-L5-A8NH	TCGA-L5-A8NH-01A	Primary Tumor	d626710e-4db0-479b-8508-aebfc9e0504e_gdc_realn_rehead_report.tsv
48ed1558-43a0-43c4-83be-0569983a0cd1	7e33dfa8-793d-406b-abd8-bb0a282f6da8_gdc_realn_rehead.bam	Sequencing Reads	Aligned Reads	TCGA-ESCA	TCGA-VR-A8EY	TCGA-VR-A8EY-01A	Primary Tumor	7e33dfa8-793d-406b-abd8-bb0a282f6da8_gdc_realn_rehead_report.tsv
6bb1bc3f-cc6f-4b82-86fb-39bd6d02e8fc	141173e0-c488-4f62-a72b-69f4a686eca3_gdc_realn_rehead.bam	Sequencing Reads	Aligned Reads	TCGA-ESCA	TCGA-L5-A43E	TCGA-L5-A43E-01A	Primary Tumor	141173e0-c488-4f62-a72b-69f4a686eca3_gdc_realn_rehead_report.tsv
afe53e28-4236-462b-bd07-3a13595a4325	e77864b6-135b-460f-a0c4-37431b7b13b1_gdc_realn_rehead.bam	Sequencing Reads	Aligned Reads	TCGA-ESCA	TCGA-VR-A8EP	TCGA-VR-A8EP-01A	Primary Tumor	e77864b6-135b-460f-a0c4-37431b7b13b1_gdc_realn_rehead_report.tsv
5d9c2f25-eb30-4a42-adb8-cd118739b3f3	7fa9e998-db44-4974-b5cf-7ba5421354f4_gdc_realn_rehead.bam	Sequencing Reads	Aligned Reads	TCGA-ESCA	TCGA-IC-A6RF	TCGA-IC-A6RF-01A	Primary Tumor	7fa9e998-db44-4974-b5cf-7ba5421354f4_gdc_realn_rehead_report.tsv
7431d80c-3e4b-4d33-98d1-11642adc9f66	c8dfd226-61a8-4d51-8bc7-28baa700a87e_gdc_realn_rehead.bam	Sequencing Reads	Aligned Reads	TCGA-ESCA	TCGA-KH-A6WC	TCGA-KH-A6WC-01A	Primary Tumor	c8dfd226-61a8-4d51-8bc7-28baa700a87e_gdc_realn_rehead_report.tsv
70261d6b-9662-4c89-8ffd-88d5b5c7b71a	8c76a79b-ba34-4294-b7a4-6fb237f0bde8_gdc_realn_rehead.bam	Sequencing Reads	Aligned Reads	TCGA-ESCA	TCGA-L5-A8NL	TCGA-L5-A8NL-01A	Primary Tumor	8c76a79b-ba34-4294-b7a4-6fb237f0bde8_gdc_realn_rehead_report.tsv
17ce5ecf-b6c8-48ad-b9ee-0415bddf7b7e	33b9406d-a6bf-471e-95d5-58a1aa35ca0d_gdc_realn_rehead.bam	Sequencing Reads	Aligned Reads	TCGA-ESCA	TCGA-L5-A4OJ	TCGA-L5-A4OJ-01A	Primary Tumor	33b9406d-a6bf-471e-95d5-58a1aa35ca0d_gdc_realn_rehead_report.tsv
85f27b85-c773-4bb0-a169-5802a613e632	bc8ee78a-a5d7-49c5-a57e-74a19ea7f549_gdc_realn_rehead.bam	Sequencing Reads	Aligned Reads	TCGA-ESCA	TCGA-L5-A4OS	TCGA-L5-A4OS-01A	Primary Tumor	bc8ee78a-a5d7-49c5-a57e-74a19ea7f549_gdc_realn_rehead_report.tsv
e8eb57e1-7da7-424e-a2d0-21c31a3ad132	777b2401-c1e4-47f6-9cab-e3c8eee89f52_gdc_realn_rehead.bam	Sequencing Reads	Aligned Reads	TCGA-ESCA	TCGA-L5-A4OW	TCGA-L5-A4OW-01A	Primary Tumor	777b2401-c1e4-47f6-9cab-e3c8eee89f52_gdc_realn_rehead_report.tsv
edee71b5-8e3b-4ec6-95c4-511aea6925b3	e956394b-0790-4c6b-ae92-90762c4f3598_gdc_realn_rehead.bam	Sequencing Reads	Aligned Reads	TCGA-ESCA	TCGA-JY-A6FH	TCGA-JY-A6FH-01A	Primary Tumor	e956394b-0790-4c6b-ae92-90762c4f3598_gdc_realn_rehead_report.tsv
7c178bf6-e44e-43fc-b8da-e71c19c3ee5a	081f8c2a-4e1a-4e1f-8bc0-b21ffcaa0a47_gdc_realn_rehead.bam	Sequencing Reads	Aligned Reads	TCGA-ESCA	TCGA-V5-A7RE	TCGA-V5-A7RE-01A	Primary Tumor	081f8c2a-4e1a-4e1f-8bc0-b21ffcaa0a47_gdc_realn_rehead_report.tsv
9f3afcb1-1b8b-4579-ad32-eaece52bdd9f	847ab8a6-9a74-436a-8472-044cda9df5a6_gdc_realn_rehead.bam	Sequencing Reads	Aligned Reads	TCGA-ESCA	TCGA-L5-A88Y	TCGA-L5-A88Y-01A	Primary Tumor	847ab8a6-9a74-436a-8472-044cda9df5a6_gdc_realn_rehead_report.tsv
1ad8561d-66fe-430e-a7b7-0276dda9b7d6	97925b96-3792-4a42-944e-3dedbc75b118_gdc_realn_rehead.bam	Sequencing Reads	Aligned Reads	TCGA-ESCA	TCGA-LN-A7HW	TCGA-LN-A7HW-01A	Primary Tumor	97925b96-3792-4a42-944e-3dedbc75b118_gdc_realn_rehead_report.tsv
2e15b544-8acf-4372-9054-4bc53742b9da	1c3cb576-37b8-420e-bebb-22eb6402be95_gdc_realn_rehead.bam	Sequencing Reads	Aligned Reads	TCGA-ESCA	TCGA-L5-A8NK	TCGA-L5-A8NK-01A	Primary Tumor	1c3cb576-37b8-420e-bebb-22eb6402be95_gdc_realn_rehead_report.tsv
350fc705-cd79-427b-afb7-e6ebb929b43b	d8c2f1cf-5a4c-4388-a630-db06cd89bbf2_gdc_realn_rehead.bam	Sequencing Reads	Aligned Reads	TCGA-ESCA	TCGA-LN-A9FP	TCGA-LN-A9FP-01A	Primary Tumor	d8c2f1cf-5a4c-4388-a630-db06cd89bbf2_gdc_realn_rehead_report.tsv
9c7cf962-8eae-4296-82b5-3aa97cd576f8	28a86aef-63b2-4af4-a1c9-4d8a811ee866_gdc_realn_rehead.bam	Sequencing Reads	Aligned Reads	TCGA-ESCA	TCGA-L5-A8NV	TCGA-L5-A8NV-01A	Primary Tumor	28a86aef-63b2-4af4-a1c9-4d8a811ee866_gdc_realn_rehead_report.tsv
05bbe807-1ef9-4cb9-9326-cf27923b98f0	650e71f3-a427-4ee1-b9f0-9fb0ffdbd218_gdc_realn_rehead.bam	Sequencing Reads	Aligned Reads	TCGA-ESCA	TCGA-L5-A8NR	TCGA-L5-A8NR-01A	Primary Tumor	650e71f3-a427-4ee1-b9f0-9fb0ffdbd218_gdc_realn_rehead_report.tsv
64f962ac-c51b-4f4a-a656-b6e57339b0e2	819df9ae-865c-409c-a035-7b8ac6b918fc_gdc_realn_rehead.bam	Sequencing Reads	Aligned Reads	TCGA-ESCA	TCGA-Z6-AAPN	TCGA-Z6-AAPN-01A	Primary Tumor	819df9ae-865c-409c-a035-7b8ac6b918fc_gdc_realn_rehead_report.tsv
d88d259b-2821-4e43-903b-f42ff1cc057e	27138110-99f4-43e5-8966-e857672cec54_gdc_realn_rehead.bam	Sequencing Reads	Aligned Reads	TCGA-ESCA	TCGA-Q9-A6FW	TCGA-Q9-A6FW-01A	Primary Tumor	27138110-99f4-43e5-8966-e857672cec54_gdc_realn_rehead_report.tsv
fb242009-f425-46c3-99ff-4fe0f420b442	7d6266cc-45eb-472a-a94c-87299196fa1a_gdc_realn_rehead.bam	Sequencing Reads	Aligned Reads	TCGA-ESCA	TCGA-R6-A8W8	TCGA-R6-A8W8-01B	Primary Tumor	7d6266cc-45eb-472a-a94c-87299196fa1a_gdc_realn_rehead_report.tsv
886bfcb8-9c01-43c9-8ad0-8a1ffb831ad9	ac544c27-4a30-4350-85cf-61b3c769c651_gdc_realn_rehead.bam	Sequencing Reads	Aligned Reads	TCGA-ESCA	TCGA-2H-A9GM	TCGA-2H-A9GM-01A	Primary Tumor	ac544c27-4a30-4350-85cf-61b3c769c651_gdc_realn_rehead_report.tsv
2c31ca12-ef08-4705-ba52-9cc44ea42ae6	b7aa2b47-ba52-4cc1-995c-af96046c585a_gdc_realn_rehead.bam	Sequencing Reads	Aligned Reads	TCGA-ESCA	TCGA-JY-A93D	TCGA-JY-A93D-01A	Primary Tumor	b7aa2b47-ba52-4cc1-995c-af96046c585a_gdc_realn_rehead_report.tsv
838e045a-5249-4617-bd3d-d58b5332478e	e0595194-ea6b-48f7-8b9d-bb6925cd8e79_gdc_realn_rehead.bam	Sequencing Reads	Aligned Reads	TCGA-ESCA	TCGA-LN-A8I1	TCGA-LN-A8I1-01A	Primary Tumor	e0595194-ea6b-48f7-8b9d-bb6925cd8e79_gdc_realn_rehead_report.tsv
50debbaa-80d6-4ae7-9bcd-03fb20525484	c0f8ac26-8def-45ac-981f-a6c84ccbd06c_gdc_realn_rehead.bam	Sequencing Reads	Aligned Reads	TCGA-ESCA	TCGA-IG-A4P3	TCGA-IG-A4P3-01A	Primary Tumor	c0f8ac26-8def-45ac-981f-a6c84ccbd06c_gdc_realn_rehead_report.tsv
f8f70c1a-20e4-4606-acad-fbdeb0ea1842	a1ae210e-cfd7-4193-a902-13a91dff3406_gdc_realn_rehead.bam	Sequencing Reads	Aligned Reads	TCGA-ESCA	TCGA-JY-A93F	TCGA-JY-A93F-01A	Primary Tumor	a1ae210e-cfd7-4193-a902-13a91dff3406_gdc_realn_rehead_report.tsv
4cb84cbe-9219-4120-993d-29b6fffe21fd	962f2a4f-94ff-4c7c-b90a-831cf27900fe_gdc_realn_rehead.bam	Sequencing Reads	Aligned Reads	TCGA-ESCA	TCGA-L5-A4OF	TCGA-L5-A4OF-11A	Solid Tissue Normal	962f2a4f-94ff-4c7c-b90a-831cf27900fe_gdc_realn_rehead_report.tsv
1fe48a94-ab40-4a36-9a96-dc4b80d64bb7	ef7b060b-aa62-40ec-a0ec-70ba7ed2e38a_gdc_realn_rehead.bam	Sequencing Reads	Aligned Reads	TCGA-ESCA	TCGA-L5-A4OI	TCGA-L5-A4OI-01A	Primary Tumor	ef7b060b-aa62-40ec-a0ec-70ba7ed2e38a_gdc_realn_rehead_report.tsv
276080f1-b58f-4fa2-a75c-22a408006256	2670ffe1-a321-401c-84f2-cbb25be3a1c9_gdc_realn_rehead.bam	Sequencing Reads	Aligned Reads	TCGA-ESCA	TCGA-IG-A3YC	TCGA-IG-A3YC-01A	Primary Tumor	2670ffe1-a321-401c-84f2-cbb25be3a1c9_gdc_realn_rehead_report.tsv
304618f7-b588-428c-8430-f0bea6c7294c	ba839163-af39-4f21-9ed4-7c2a3bd01a9c_gdc_realn_rehead.bam	Sequencing Reads	Aligned Reads	TCGA-ESCA	TCGA-LN-A9FR	TCGA-LN-A9FR-01A	Primary Tumor	ba839163-af39-4f21-9ed4-7c2a3bd01a9c_gdc_realn_rehead_report.tsv
7edba3e4-2929-45e2-ad5a-e53b51517587	6d8d46d0-a7f7-4fe4-8f90-4cf77a253e95_gdc_realn_rehead.bam	Sequencing Reads	Aligned Reads	TCGA-ESCA	TCGA-R6-A6DN	TCGA-R6-A6DN-01B	Primary Tumor	6d8d46d0-a7f7-4fe4-8f90-4cf77a253e95_gdc_realn_rehead_report.tsv
88b843c5-257c-4692-b9a4-18ab1747e10d	ae7b6fb1-8be1-4aa1-9005-7c3cb5419018_gdc_realn_rehead.bam	Sequencing Reads	Aligned Reads	TCGA-ESCA	TCGA-LN-A5U7	TCGA-LN-A5U7-01A	Primary Tumor	ae7b6fb1-8be1-4aa1-9005-7c3cb5419018_gdc_realn_rehead_report.tsv
d162f8f0-e7a6-49e7-83eb-e239b4552f3f	df0da969-d6c9-4ec4-b7c5-ed35f432094f_gdc_realn_rehead.bam	Sequencing Reads	Aligned Reads	TCGA-ESCA	TCGA-LN-A49M	TCGA-LN-A49M-01A	Primary Tumor	df0da969-d6c9-4ec4-b7c5-ed35f432094f_gdc_realn_rehead_report.tsv
d6f8b9e6-efaa-4595-a5f1-7c2c62351086	c3df9a26-3326-48f2-9d79-b6c189f9d5c0_gdc_realn_rehead.bam	Sequencing Reads	Aligned Reads	TCGA-ESCA	TCGA-ZR-A9CJ	TCGA-ZR-A9CJ-01B	Primary Tumor	c3df9a26-3326-48f2-9d79-b6c189f9d5c0_gdc_realn_rehead_report.tsv
52c2dd0d-ca15-4f98-9868-22d1f5ad75d0	dc2281d0-499a-4000-879f-5d4100984045_gdc_realn_rehead.bam	Sequencing Reads	Aligned Reads	TCGA-ESCA	TCGA-VR-AA4G	TCGA-VR-AA4G-01A	Primary Tumor	dc2281d0-499a-4000-879f-5d4100984045_gdc_realn_rehead_report.tsv
64f85575-c94c-490c-9b1b-9341f6b90620	1620a1ba-20aa-4a85-9117-ea4a97f3f261_gdc_realn_rehead.bam	Sequencing Reads	Aligned Reads	TCGA-ESCA	TCGA-L5-A43J	TCGA-L5-A43J-01A	Primary Tumor	1620a1ba-20aa-4a85-9117-ea4a97f3f261_gdc_realn_rehead_report.tsv
9823e714-6901-4701-bf2d-0a5313a2e83f	5cdcddb3-2bb6-4d2e-bf4d-e46fd8daf517_gdc_realn_rehead.bam	Sequencing Reads	Aligned Reads	TCGA-ESCA	TCGA-IG-A8O2	TCGA-IG-A8O2-01A	Primary Tumor	5cdcddb3-2bb6-4d2e-bf4d-e46fd8daf517_gdc_realn_rehead_report.tsv
639456e2-c5a1-4ef7-9e03-e41a398e027b	dccd7b9a-b12d-491d-812c-8ba41a787612_gdc_realn_rehead.bam	Sequencing Reads	Aligned Reads	TCGA-ESCA	TCGA-IC-A6RF	TCGA-IC-A6RF-11A	Solid Tissue Normal	dccd7b9a-b12d-491d-812c-8ba41a787612_gdc_realn_rehead_report.tsv
df3e1888-f7e6-4e74-a9cb-815357f27643	c76c09c8-153c-40d6-961a-be6f0854c349_gdc_realn_rehead.bam	Sequencing Reads	Aligned Reads	TCGA-ESCA	TCGA-L5-A4OU	TCGA-L5-A4OU-01A	Primary Tumor	c76c09c8-153c-40d6-961a-be6f0854c349_gdc_realn_rehead_report.tsv
f839dc1e-5a33-42c3-ae1c-120aed9e9d87	760d738c-a504-43c5-a2b3-4b2a74f34d57_gdc_realn_rehead.bam	Sequencing Reads	Aligned Reads	TCGA-ESCA	TCGA-IG-A3I8	TCGA-IG-A3I8-01A	Primary Tumor	760d738c-a504-43c5-a2b3-4b2a74f34d57_gdc_realn_rehead_report.tsv
053f2529-87a8-4762-aee1-27ed4ed1756c	ccf8cc67-16b6-4a1b-8d26-28b90aea8a06_gdc_realn_rehead.bam	Sequencing Reads	Aligned Reads	TCGA-ESCA	TCGA-VR-A8Q7	TCGA-VR-A8Q7-01A	Primary Tumor	ccf8cc67-16b6-4a1b-8d26-28b90aea8a06_gdc_realn_rehead_report.tsv
e9761ddb-3595-421e-b64e-f65ae84503c1	4641bf6e-e8f6-48ec-b2ef-e91993e5f73d_gdc_realn_rehead.bam	Sequencing Reads	Aligned Reads	TCGA-ESCA	TCGA-L5-A8NQ	TCGA-L5-A8NQ-01A	Primary Tumor	4641bf6e-e8f6-48ec-b2ef-e91993e5f73d_gdc_realn_rehead_report.tsv
36dc4a5f-4bf8-46f3-9497-d094b4b60fd2	bbf00c82-e93e-4c67-821a-8ea313c073f8_gdc_realn_rehead.bam	Sequencing Reads	Aligned Reads	TCGA-ESCA	TCGA-LN-A49X	TCGA-LN-A49X-01A	Primary Tumor	bbf00c82-e93e-4c67-821a-8ea313c073f8_gdc_realn_rehead_report.tsv
e811e508-832c-4098-9887-db20eb8653c2	4a6fdb02-d2ee-4baf-b96f-55ac6bae62ab_gdc_realn_rehead.bam	Sequencing Reads	Aligned Reads	TCGA-ESCA	TCGA-L5-A88T	TCGA-L5-A88T-01A	Primary Tumor	4a6fdb02-d2ee-4baf-b96f-55ac6bae62ab_gdc_realn_rehead_report.tsv
dfdf46ed-24ea-4ed3-ab9e-2edad89f72b2	16fd28ce-45c1-4ada-8b9e-322354bd4464_gdc_realn_rehead.bam	Sequencing Reads	Aligned Reads	TCGA-ESCA	TCGA-LN-A49W	TCGA-LN-A49W-01A	Primary Tumor	16fd28ce-45c1-4ada-8b9e-322354bd4464_gdc_realn_rehead_report.tsv
8175de14-565f-4ad8-a055-d608d918061b	b71c9e71-44c1-4a46-b720-eb75c2e472d0_gdc_realn_rehead.bam	Sequencing Reads	Aligned Reads	TCGA-ESCA	TCGA-IG-A6QS	TCGA-IG-A6QS-01A	Primary Tumor	b71c9e71-44c1-4a46-b720-eb75c2e472d0_gdc_realn_rehead_report.tsv
3bfd0e21-79d6-4719-8c3f-8dab52d0e090	cfa0fa81-7e97-4fe6-bf9b-63ce703e9a60_gdc_realn_rehead.bam	Sequencing Reads	Aligned Reads	TCGA-ESCA	TCGA-JY-A6FE	TCGA-JY-A6FE-01A	Primary Tumor	cfa0fa81-7e97-4fe6-bf9b-63ce703e9a60_gdc_realn_rehead_report.tsv
2c725fd8-f8d2-4481-8ac3-46af7878a5b9	13b1bde3-8d1b-47f0-888f-872fcb744b79_gdc_realn_rehead.bam	Sequencing Reads	Aligned Reads	TCGA-ESCA	TCGA-V5-A7RB	TCGA-V5-A7RB-01A	Primary Tumor	13b1bde3-8d1b-47f0-888f-872fcb744b79_gdc_realn_rehead_report.tsv
93f91d52-e7b8-4cd2-9cea-bbb76cf94ec1	dc894e03-37df-4ba6-9e1e-a2e3d588e097_gdc_realn_rehead.bam	Sequencing Reads	Aligned Reads	TCGA-ESCA	TCGA-IG-A50L	TCGA-IG-A50L-01A	Primary Tumor	dc894e03-37df-4ba6-9e1e-a2e3d588e097_gdc_realn_rehead_report.tsv
646fbfbe-c3f5-486d-9842-119a28bc0c53	d9a7ae54-cd1c-4b9a-a86e-1dfa19e90351_gdc_realn_rehead.bam	Sequencing Reads	Aligned Reads	TCGA-ESCA	TCGA-L5-A4OO	TCGA-L5-A4OO-11A	Solid Tissue Normal	d9a7ae54-cd1c-4b9a-a86e-1dfa19e90351_gdc_realn_rehead_report.tsv
2bbf1f8e-06c4-4adc-924b-77026fcf695e	c2bf5e7f-5773-4347-b101-697aea9ec7b8_gdc_realn_rehead.bam	Sequencing Reads	Aligned Reads	TCGA-ESCA	TCGA-V5-AASV	TCGA-V5-AASV-01A	Primary Tumor	c2bf5e7f-5773-4347-b101-697aea9ec7b8_gdc_realn_rehead_report.tsv
1d709bb0-d4a2-47a4-9420-68ebe3d013c4	5690c8f2-d5be-4c8b-8dbe-636f9277939d_gdc_realn_rehead.bam	Sequencing Reads	Aligned Reads	TCGA-ESCA	TCGA-IG-A97H	TCGA-IG-A97H-01A	Primary Tumor	5690c8f2-d5be-4c8b-8dbe-636f9277939d_gdc_realn_rehead_report.tsv
99ece8e7-0b2b-4d61-8db5-f0f8d97d9abf	29c5c5f7-2369-4ad6-9d29-ca6fedcefae6_gdc_realn_rehead.bam	Sequencing Reads	Aligned Reads	TCGA-ESCA	TCGA-LN-A7HX	TCGA-LN-A7HX-01A	Primary Tumor	29c5c5f7-2369-4ad6-9d29-ca6fedcefae6_gdc_realn_rehead_report.tsv
c4540da0-cf32-4080-a5d4-75286ed1ff56	cf41d7b8-5ee6-4bba-83c8-939b8c2dc517_gdc_realn_rehead.bam	Sequencing Reads	Aligned Reads	TCGA-ESCA	TCGA-2H-A9GN	TCGA-2H-A9GN-01A	Primary Tumor	cf41d7b8-5ee6-4bba-83c8-939b8c2dc517_gdc_realn_rehead_report.tsv
cb5c06a1-1f5e-440d-ac08-0b053ba1ba2d	28f231e9-695a-4bfd-beaa-659b9d00ec03_gdc_realn_rehead.bam	Sequencing Reads	Aligned Reads	TCGA-ESCA	TCGA-R6-A8WG	TCGA-R6-A8WG-01A	Primary Tumor	28f231e9-695a-4bfd-beaa-659b9d00ec03_gdc_realn_rehead_report.tsv
0a90bd1d-562a-4722-9734-d3c210341a00	c7e84996-f7f0-433f-96db-d5a31cdbbc67_gdc_realn_rehead.bam	Sequencing Reads	Aligned Reads	TCGA-ESCA	TCGA-LN-A49S	TCGA-LN-A49S-01A	Primary Tumor	c7e84996-f7f0-433f-96db-d5a31cdbbc67_gdc_realn_rehead_report.tsv
e67ed7e4-67b4-4cd8-88f0-48ee01810e23	01dcd46c-af6a-42e2-8aad-e1e7435b93f4_gdc_realn_rehead.bam	Sequencing Reads	Aligned Reads	TCGA-ESCA	TCGA-RE-A7BO	TCGA-RE-A7BO-01A	Primary Tumor	01dcd46c-af6a-42e2-8aad-e1e7435b93f4_gdc_realn_rehead_report.tsv
ef4d6ef8-e69a-451d-922c-5acd2d15fa7b	5db94003-cda3-4711-841e-d54c81c0632d_gdc_realn_rehead.bam	Sequencing Reads	Aligned Reads	TCGA-ESCA	TCGA-L5-A4OG	TCGA-L5-A4OG-01A	Primary Tumor	5db94003-cda3-4711-841e-d54c81c0632d_gdc_realn_rehead_report.tsv
ce69433a-eaad-4678-90c2-512841f972ba	2602853c-b23c-4f4e-a944-0ef9b76fe430_gdc_realn_rehead.bam	Sequencing Reads	Aligned Reads	TCGA-ESCA	TCGA-R6-A6XQ	TCGA-R6-A6XQ-01B	Primary Tumor	2602853c-b23c-4f4e-a944-0ef9b76fe430_gdc_realn_rehead_report.tsv
15effdb9-2cbe-49a7-a99d-e83b7c8d2dff	1a71c691-50b5-4fc0-abb7-243f4400ccbc_gdc_realn_rehead.bam	Sequencing Reads	Aligned Reads	TCGA-ESCA	TCGA-V5-A7RC	TCGA-V5-A7RC-06A	Metastatic	1a71c691-50b5-4fc0-abb7-243f4400ccbc_gdc_realn_rehead_report.tsv
4324309f-a0f0-4bd0-998b-44da1acb3ae4	b8b81975-bb94-4730-a3e6-bf9886532850_gdc_realn_rehead.bam	Sequencing Reads	Aligned Reads	TCGA-ESCA	TCGA-IG-A97I	TCGA-IG-A97I-01A	Primary Tumor	b8b81975-bb94-4730-a3e6-bf9886532850_gdc_realn_rehead_report.tsv
76d356fe-5de9-408c-a9d3-afde9671e1b4	93c095f7-60d5-4ef8-8807-06fa4eb5e06b_gdc_realn_rehead.bam	Sequencing Reads	Aligned Reads	TCGA-ESCA	TCGA-L5-A4OG	TCGA-L5-A4OG-11A	Solid Tissue Normal	93c095f7-60d5-4ef8-8807-06fa4eb5e06b_gdc_realn_rehead_report.tsv
5f52b3a8-b613-4bc2-88a3-92faa0bbf401	1bc56098-2f80-4027-b055-6886305e1d5b_gdc_realn_rehead.bam	Sequencing Reads	Aligned Reads	TCGA-ESCA	TCGA-V5-A7RC	TCGA-V5-A7RC-01B	Primary Tumor	1bc56098-2f80-4027-b055-6886305e1d5b_gdc_realn_rehead_report.tsv
e2a4ed9a-f731-4128-ae60-fbacb3958be3	97d5e77c-da29-4bea-80a8-0216b331d5ef_gdc_realn_rehead.bam	Sequencing Reads	Aligned Reads	TCGA-ESCA	TCGA-LN-A4A8	TCGA-LN-A4A8-01A	Primary Tumor	97d5e77c-da29-4bea-80a8-0216b331d5ef_gdc_realn_rehead_report.tsv
8c489c62-8ad7-441f-a651-b81b49da7bf1	79aacd0d-60e7-46cf-ae28-9264885d2cb8_gdc_realn_rehead.bam	Sequencing Reads	Aligned Reads	TCGA-ESCA	TCGA-L5-A8NT	TCGA-L5-A8NT-01A	Primary Tumor	79aacd0d-60e7-46cf-ae28-9264885d2cb8_gdc_realn_rehead_report.tsv
e76d9489-6ce1-4d35-affd-44b258e2732d	d8245678-d248-4ab6-91ef-ab2bb422028d_gdc_realn_rehead.bam	Sequencing Reads	Aligned Reads	TCGA-ESCA	TCGA-VR-A8EO	TCGA-VR-A8EO-01A	Primary Tumor	d8245678-d248-4ab6-91ef-ab2bb422028d_gdc_realn_rehead_report.tsv
0cec2cab-609c-4537-b931-218cf006c929	2843eec5-2385-4c3c-a8e5-aeabbcd45ecc_gdc_realn_rehead.bam	Sequencing Reads	Aligned Reads	TCGA-ESCA	TCGA-L5-A4OH	TCGA-L5-A4OH-01A	Primary Tumor	2843eec5-2385-4c3c-a8e5-aeabbcd45ecc_gdc_realn_rehead_report.tsv
e7e8e1a3-f091-4afd-90ad-507a2abf8142	4dc12fc9-ec5c-4a7c-8c65-404c5a8737ff_gdc_realn_rehead.bam	Sequencing Reads	Aligned Reads	TCGA-ESCA	TCGA-V5-AASX	TCGA-V5-AASX-11A	Solid Tissue Normal	4dc12fc9-ec5c-4a7c-8c65-404c5a8737ff_gdc_realn_rehead_report.tsv
906b0340-7907-441c-ac66-fe67427b927c	2da968b9-14dd-4985-8940-a562e442c05c_gdc_realn_rehead.bam	Sequencing Reads	Aligned Reads	TCGA-ESCA	TCGA-L5-A88S	TCGA-L5-A88S-01A	Primary Tumor	2da968b9-14dd-4985-8940-a562e442c05c_gdc_realn_rehead_report.tsv
d2390561-87d9-4dae-a15d-34551ccb4010	b1ce3d3e-fe3e-4772-bdae-bc98e142443d_gdc_realn_rehead.bam	Sequencing Reads	Aligned Reads	TCGA-ESCA	TCGA-2H-A9GQ	TCGA-2H-A9GQ-01A	Primary Tumor	b1ce3d3e-fe3e-4772-bdae-bc98e142443d_gdc_realn_rehead_report.tsv
71d11c28-f40b-4a3a-a99d-b8c7bd13bf07	78de2d85-ad5e-467d-9537-6aeacea3d7f7_gdc_realn_rehead.bam	Sequencing Reads	Aligned Reads	TCGA-ESCA	TCGA-L5-A4OT	TCGA-L5-A4OT-01A	Primary Tumor	78de2d85-ad5e-467d-9537-6aeacea3d7f7_gdc_realn_rehead_report.tsv
b3719152-d18c-4291-8b4e-79ecf4e9dd3f	95b5e3a5-8541-4e3a-9bb2-8dceb95fb6c6_gdc_realn_rehead.bam	Sequencing Reads	Aligned Reads	TCGA-ESCA	TCGA-L5-A891	TCGA-L5-A891-01A	Primary Tumor	95b5e3a5-8541-4e3a-9bb2-8dceb95fb6c6_gdc_realn_rehead_report.tsv
42a90f82-58cc-41b9-9183-f76e4d7ea8b9	584b86a4-5f92-43e1-86e5-5ad6101a3923_gdc_realn_rehead.bam	Sequencing Reads	Aligned Reads	TCGA-ESCA	TCGA-L5-A8NF	TCGA-L5-A8NF-01A	Primary Tumor	584b86a4-5f92-43e1-86e5-5ad6101a3923_gdc_realn_rehead_report.tsv
2d905bd6-ff77-4068-9b36-ff1f3723845c	2ac1d9f8-293c-478e-91ec-76db783b6ab8_gdc_realn_rehead.bam	Sequencing Reads	Aligned Reads	TCGA-ESCA	TCGA-XP-A8T8	TCGA-XP-A8T8-01A	Primary Tumor	2ac1d9f8-293c-478e-91ec-76db783b6ab8_gdc_realn_rehead_report.tsv
579bce59-438b-4ee2-b199-a91de73bca0e	b33ec9ae-7692-465d-ab40-b9a140df9c2e_gdc_realn_rehead.bam	Sequencing Reads	Aligned Reads	TCGA-ESCA	TCGA-2H-A9GF	TCGA-2H-A9GF-01A	Primary Tumor	b33ec9ae-7692-465d-ab40-b9a140df9c2e_gdc_realn_rehead_report.tsv
d4ffeae2-ed94-4c8b-b272-b9b6eb377fcf	7612203f-ee23-4077-a788-77dcc4482d54_gdc_realn_rehead.bam	Sequencing Reads	Aligned Reads	TCGA-ESCA	TCGA-LN-A49O	TCGA-LN-A49O-01A	Primary Tumor	7612203f-ee23-4077-a788-77dcc4482d54_gdc_realn_rehead_report.tsv
ffd0f623-cc1d-4e25-8f7e-ceb3d4ecf938	f53cdeb5-1049-4bc9-85aa-8b2a865fc79f_gdc_realn_rehead.bam	Sequencing Reads	Aligned Reads	TCGA-ESCA	TCGA-LN-A4A1	TCGA-LN-A4A1-01A	Primary Tumor	f53cdeb5-1049-4bc9-85aa-8b2a865fc79f_gdc_realn_rehead_report.tsv
ba3c5543-c29b-4ffb-8ee0-99a327a8e2db	0cfb6627-3f39-41cd-9496-1237d1a8c68f_gdc_realn_rehead.bam	Sequencing Reads	Aligned Reads	TCGA-ESCA	TCGA-IG-A7DP	TCGA-IG-A7DP-01A	Primary Tumor	0cfb6627-3f39-41cd-9496-1237d1a8c68f_gdc_realn_rehead_report.tsv
a2a96c15-59ba-4fcb-94a8-b1e49002c925	2d6d6c08-5e51-4ef2-bbb3-7c1e8abe439a_gdc_realn_rehead.bam	Sequencing Reads	Aligned Reads	TCGA-ESCA	TCGA-V5-AASW	TCGA-V5-AASW-01A	Primary Tumor	2d6d6c08-5e51-4ef2-bbb3-7c1e8abe439a_gdc_realn_rehead_report.tsv
f7b2ab7d-4766-44fa-a412-f0d3583a744c	2dfd589d-7559-4bab-9a05-e93d50927225_gdc_realn_rehead.bam	Sequencing Reads	Aligned Reads	TCGA-ESCA	TCGA-LN-A7HY	TCGA-LN-A7HY-01A	Primary Tumor	2dfd589d-7559-4bab-9a05-e93d50927225_gdc_realn_rehead_report.tsv
f697813e-9898-44e9-bba4-7da44a176bcc	a3e8ab20-0d08-4b5c-a447-8e0357c0a945_gdc_realn_rehead.bam	Sequencing Reads	Aligned Reads	TCGA-ESCA	TCGA-L7-A6VZ	TCGA-L7-A6VZ-01A	Primary Tumor	a3e8ab20-0d08-4b5c-a447-8e0357c0a945_gdc_realn_rehead_report.tsv
22d209e9-a686-43c5-aaca-2d4d34e7d159	569a5b0e-9226-4976-af53-fc5ac42c5a0b_gdc_realn_rehead.bam	Sequencing Reads	Aligned Reads	TCGA-ESCA	TCGA-R6-A6KZ	TCGA-R6-A6KZ-01A	Primary Tumor	569a5b0e-9226-4976-af53-fc5ac42c5a0b_gdc_realn_rehead_report.tsv
85d643c9-f888-49ff-8ede-f3b3f4da8583	f0f088ea-7de4-4332-a80c-90af3c2aa012_gdc_realn_rehead.bam	Sequencing Reads	Aligned Reads	TCGA-ESCA	TCGA-IG-A3QL	TCGA-IG-A3QL-01A	Primary Tumor	f0f088ea-7de4-4332-a80c-90af3c2aa012_gdc_realn_rehead_report.tsv
81566815-bb6a-4026-a8e9-a4f6b6a6e33b	6408eff5-db28-42f0-82c6-b6e95b375678_gdc_realn_rehead.bam	Sequencing Reads	Aligned Reads	TCGA-ESCA	TCGA-R6-A6Y0	TCGA-R6-A6Y0-01B	Primary Tumor	6408eff5-db28-42f0-82c6-b6e95b375678_gdc_realn_rehead_report.tsv
f2bd7163-9b3b-408f-9318-21c06b16359e	69160002-9905-4d6b-ab88-03f4b4f21534_gdc_realn_rehead.bam	Sequencing Reads	Aligned Reads	TCGA-ESCA	TCGA-Z6-A9VB	TCGA-Z6-A9VB-01A	Primary Tumor	69160002-9905-4d6b-ab88-03f4b4f21534_gdc_realn_rehead_report.tsv
c00606be-338d-4063-b55d-5529ed6db333	10656e9e-8be0-4734-9fe0-ca8ed26feb05_gdc_realn_rehead.bam	Sequencing Reads	Aligned Reads	TCGA-ESCA	TCGA-LN-A5U6	TCGA-LN-A5U6-01A	Primary Tumor	10656e9e-8be0-4734-9fe0-ca8ed26feb05_gdc_realn_rehead_report.tsv
48d8177e-2fd4-4e66-b9b0-a856bb743642	89340d81-8559-4655-bb26-f19d0983168c_gdc_realn_rehead.bam	Sequencing Reads	Aligned Reads	TCGA-ESCA	TCGA-VR-A8EZ	TCGA-VR-A8EZ-01A	Primary Tumor	89340d81-8559-4655-bb26-f19d0983168c_gdc_realn_rehead_report.tsv
0c4d8132-eb04-4ef9-88dd-ee03534dc200	e727c262-238f-476c-8a27-e161417c19e5_gdc_realn_rehead.bam	Sequencing Reads	Aligned Reads	TCGA-ESCA	TCGA-V5-AASX	TCGA-V5-AASX-01A	Primary Tumor	e727c262-238f-476c-8a27-e161417c19e5_gdc_realn_rehead_report.tsv
d530585d-fd9d-4ed1-bb74-fd41a589f5ef	d17d81b7-c0e8-4197-9f20-cfaf2808e035_gdc_realn_rehead.bam	Sequencing Reads	Aligned Reads	TCGA-ESCA	TCGA-Z6-A8JD	TCGA-Z6-A8JD-01A	Primary Tumor	d17d81b7-c0e8-4197-9f20-cfaf2808e035_gdc_realn_rehead_report.tsv
350e0d86-08d7-4e88-959e-a6a11ccae4e6	7fd04c2d-c083-4b24-b377-1e3fa26a4baa_gdc_realn_rehead.bam	Sequencing Reads	Aligned Reads	TCGA-ESCA	TCGA-VR-A8EQ	TCGA-VR-A8EQ-01A	Primary Tumor	7fd04c2d-c083-4b24-b377-1e3fa26a4baa_gdc_realn_rehead_report.tsv
2a0d2f12-af9c-4f15-bba4-f708fd299149	0c530ad8-f7b3-4333-b21d-0b3a89dd674e_gdc_realn_rehead.bam	Sequencing Reads	Aligned Reads	TCGA-ESCA	TCGA-JY-A93E	TCGA-JY-A93E-01A	Primary Tumor	0c530ad8-f7b3-4333-b21d-0b3a89dd674e_gdc_realn_rehead_report.tsv
1a6676f1-17ea-451d-9e35-7ad0211ae425	4077b2d6-9dc0-4a01-87b6-5a9d44e57b92_gdc_realn_rehead.bam	Sequencing Reads	Aligned Reads	TCGA-ESCA	TCGA-VR-AA7I	TCGA-VR-AA7I-01A	Primary Tumor	4077b2d6-9dc0-4a01-87b6-5a9d44e57b92_gdc_realn_rehead_report.tsv
c2456983-9013-40ca-9c0b-9e303de7939a	4a644bab-fe70-450d-a055-d007c6495ff8_gdc_realn_rehead.bam	Sequencing Reads	Aligned Reads	TCGA-ESCA	TCGA-L5-A4OQ	TCGA-L5-A4OQ-11A	Solid Tissue Normal	4a644bab-fe70-450d-a055-d007c6495ff8_gdc_realn_rehead_report.tsv
32b246e7-f959-4d3a-adc3-0a17fa4b8130	53056df1-a2a7-47e6-be53-30f5e9efb390_gdc_realn_rehead.bam	Sequencing Reads	Aligned Reads	TCGA-ESCA	TCGA-LN-A49Y	TCGA-LN-A49Y-01A	Primary Tumor	53056df1-a2a7-47e6-be53-30f5e9efb390_gdc_realn_rehead_report.tsv
a6bbea3c-0c32-46f3-8e0c-c19f4e0d2452	e0e97884-c7ab-4342-adf4-b36cf932dece_gdc_realn_rehead.bam	Sequencing Reads	Aligned Reads	TCGA-ESCA	TCGA-VR-A8EW	TCGA-VR-A8EW-01A	Primary Tumor	e0e97884-c7ab-4342-adf4-b36cf932dece_gdc_realn_rehead_report.tsv
a53b5c7d-fece-4ff6-b7db-384e2a8e7e4d	914007d6-4c1a-48c1-881e-7a33a65047d2_gdc_realn_rehead.bam	Sequencing Reads	Aligned Reads	TCGA-ESCA	TCGA-VR-A8ER	TCGA-VR-A8ER-01A	Primary Tumor	914007d6-4c1a-48c1-881e-7a33a65047d2_gdc_realn_rehead_report.tsv
4df19bec-fc64-4c5a-846e-8c1c86eb200d	b24cd5a6-5b39-43e9-a390-a6dc136cff72_gdc_realn_rehead.bam	Sequencing Reads	Aligned Reads	TCGA-ESCA	TCGA-L5-A893	TCGA-L5-A893-01A	Primary Tumor	b24cd5a6-5b39-43e9-a390-a6dc136cff72_gdc_realn_rehead_report.tsv
c54f3e84-299d-4988-a473-6cce0ea0ff4d	6577df5d-5ef0-403c-9a58-d20eafa79c2b_gdc_realn_rehead.bam	Sequencing Reads	Aligned Reads	TCGA-ESCA	TCGA-L5-A4OX	TCGA-L5-A4OX-01A	Primary Tumor	6577df5d-5ef0-403c-9a58-d20eafa79c2b_gdc_realn_rehead_report.tsv
5da10955-f162-4454-97d2-ada9d9d8394e	fbde8443-d95a-4e31-91e0-6f73af3bf177_gdc_realn_rehead.bam	Sequencing Reads	Aligned Reads	TCGA-ESCA	TCGA-L5-A8NI	TCGA-L5-A8NI-01A	Primary Tumor	fbde8443-d95a-4e31-91e0-6f73af3bf177_gdc_realn_rehead_report.tsv
ae53fe57-9908-4bee-bee7-6ed7445aebb5	acf38e8f-715d-44fb-8dbd-cda7e603ae39_gdc_realn_rehead.bam	Sequencing Reads	Aligned Reads	TCGA-ESCA	TCGA-LN-A9FO	TCGA-LN-A9FO-01A	Primary Tumor	acf38e8f-715d-44fb-8dbd-cda7e603ae39_gdc_realn_rehead_report.tsv
6c5d8b7b-3fe1-42ba-a206-896bc00c562d	36256c08-ac0a-484f-b9b1-21b26d01cc43_gdc_realn_rehead.bam	Sequencing Reads	Aligned Reads	TCGA-ESCA	TCGA-L5-A88Z	TCGA-L5-A88Z-01A	Primary Tumor	36256c08-ac0a-484f-b9b1-21b26d01cc43_gdc_realn_rehead_report.tsv
a43253d2-d030-4f98-8603-e44e36343b8a	9c7cee6b-22d9-4691-b738-b6cd0de662c8_gdc_realn_rehead.bam	Sequencing Reads	Aligned Reads	TCGA-ESCA	TCGA-2H-A9GJ	TCGA-2H-A9GJ-01A	Primary Tumor	9c7cee6b-22d9-4691-b738-b6cd0de662c8_gdc_realn_rehead_report.tsv
5428d951-913c-4956-8553-9cc4254acdac	15d2cd72-c6aa-4967-bdbd-abfaa837c3f7_gdc_realn_rehead.bam	Sequencing Reads	Aligned Reads	TCGA-ESCA	TCGA-IG-A4QS	TCGA-IG-A4QS-01A	Primary Tumor	15d2cd72-c6aa-4967-bdbd-abfaa837c3f7_gdc_realn_rehead_report.tsv
ecb08262-f6bb-4a41-94bd-073eee9e4ee3	2e4c234e-a053-4d9f-bf12-343d033d36fc_gdc_realn_rehead.bam	Sequencing Reads	Aligned Reads	TCGA-ESCA	TCGA-L5-A88V	TCGA-L5-A88V-01A	Primary Tumor	2e4c234e-a053-4d9f-bf12-343d033d36fc_gdc_realn_rehead_report.tsv
397797f3-7c7b-4419-8caf-d189d5f4966d	902a8951-1c22-4378-8306-55d50fd565e0_gdc_realn_rehead.bam	Sequencing Reads	Aligned Reads	TCGA-ESCA	TCGA-2H-A9GR	TCGA-2H-A9GR-01A	Primary Tumor	902a8951-1c22-4378-8306-55d50fd565e0_gdc_realn_rehead_report.tsv
3baba0a8-734a-4479-b0a9-ce10e4ab32a9	32db9f95-673a-42d4-9644-9631c4e89aee_gdc_realn_rehead.bam	Sequencing Reads	Aligned Reads	TCGA-ESCA	TCGA-JY-A93C	TCGA-JY-A93C-01A	Primary Tumor	32db9f95-673a-42d4-9644-9631c4e89aee_gdc_realn_rehead_report.tsv
023843eb-9efb-4ab4-acc7-167f41abe58a	50ed2377-b0b2-4617-8967-d89564494af3_gdc_realn_rehead.bam	Sequencing Reads	Aligned Reads	TCGA-ESCA	TCGA-L5-A8NW	TCGA-L5-A8NW-01A	Primary Tumor	50ed2377-b0b2-4617-8967-d89564494af3_gdc_realn_rehead_report.tsv
62819470-6f87-4071-b5f2-753df35b1d31	44d0a7be-ba95-4b25-981e-1865277a862e_gdc_realn_rehead.bam	Sequencing Reads	Aligned Reads	TCGA-ESCA	TCGA-LN-A8HZ	TCGA-LN-A8HZ-01A	Primary Tumor	44d0a7be-ba95-4b25-981e-1865277a862e_gdc_realn_rehead_report.tsv
fc17d260-8e73-403f-9173-66984fe12006	b5ebacd8-5187-4499-9d11-923c0a6f45f0_gdc_realn_rehead.bam	Sequencing Reads	Aligned Reads	TCGA-ESCA	TCGA-L5-A8NJ	TCGA-L5-A8NJ-01A	Primary Tumor	b5ebacd8-5187-4499-9d11-923c0a6f45f0_gdc_realn_rehead_report.tsv
1f103620-bb34-46f1-b565-94f0027e396d	cedad2fe-2d04-4983-a10a-6665b1db9aa1_gdc_realn_rehead.bam	Sequencing Reads	Aligned Reads	TCGA-ESCA	TCGA-L5-A4OO	TCGA-L5-A4OO-01A	Primary Tumor	cedad2fe-2d04-4983-a10a-6665b1db9aa1_gdc_realn_rehead_report.tsv
69a8ad6b-0219-4dbc-8548-3eb963887835	ce20a61d-a90b-42a6-a724-ebaa342815bd_gdc_realn_rehead.bam	Sequencing Reads	Aligned Reads	TCGA-ESCA	TCGA-L5-A8NS	TCGA-L5-A8NS-01A	Primary Tumor	ce20a61d-a90b-42a6-a724-ebaa342815bd_gdc_realn_rehead_report.tsv
339b2a90-7a83-4f44-b0fa-e3131d97b38b	c27e036a-9605-47ba-a5f7-18577083adb3_gdc_realn_rehead.bam	Sequencing Reads	Aligned Reads	TCGA-ESCA	TCGA-JY-A6FD	TCGA-JY-A6FD-01A	Primary Tumor	c27e036a-9605-47ba-a5f7-18577083adb3_gdc_realn_rehead_report.tsv
10693994-e01c-4557-8ccc-f7437035596d	48f70c5a-d73a-41bd-9464-983d454c74cc_gdc_realn_rehead.bam	Sequencing Reads	Aligned Reads	TCGA-ESCA	TCGA-L5-A8NG	TCGA-L5-A8NG-01A	Primary Tumor	48f70c5a-d73a-41bd-9464-983d454c74cc_gdc_realn_rehead_report.tsv
70a99762-aec1-48b5-9ebb-fdd277067a7a	7b4cac1d-a444-4625-b7e3-ba595d645989_gdc_realn_rehead.bam	Sequencing Reads	Aligned Reads	TCGA-ESCA	TCGA-L7-A56G	TCGA-L7-A56G-01A	Primary Tumor	7b4cac1d-a444-4625-b7e3-ba595d645989_gdc_realn_rehead_report.tsv

## Sheet: TCGA-STAD
File.ID	File.Name	Data.Category	Data.Type	Project.ID	Case.ID	Sample.ID	Sample.Type	TRUST.report
707719a4-9f69-48f6-9b83-3b05ba693f2b	0047afe9-2225-4a5d-8cfa-234b1f8ba78c_gdc_realn_rehead.bam	Sequencing Reads	Aligned Reads	TCGA-STAD	TCGA-CD-8525	TCGA-CD-8525-01A	Primary Tumor	0047afe9-2225-4a5d-8cfa-234b1f8ba78c_gdc_realn_rehead_report.tsv
fce7463b-6e67-4bca-8d57-03adc0fb2108	017df5a1-4465-4eb6-bc84-c1db6e81816e_gdc_realn_rehead.bam	Sequencing Reads	Aligned Reads	TCGA-STAD	TCGA-CD-A489	TCGA-CD-A489-01A	Primary Tumor	017df5a1-4465-4eb6-bc84-c1db6e81816e_gdc_realn_rehead_report.tsv
0fb16121-d51c-4158-99e9-18250e57cb21	01a93b5e-e2a0-49f3-a693-8946867c2956_gdc_realn_rehead.bam	Sequencing Reads	Aligned Reads	TCGA-STAD	TCGA-IN-AB1X	TCGA-IN-AB1X-11A	Solid Tissue Normal	01a93b5e-e2a0-49f3-a693-8946867c2956_gdc_realn_rehead_report.tsv
7a553786-a114-4c3c-b442-8ddbe9297614	01eb47fa-7c9a-4606-83b4-df8b36717f66_gdc_realn_rehead.bam	Sequencing Reads	Aligned Reads	TCGA-STAD	TCGA-BR-7901	TCGA-BR-7901-01A	Primary Tumor	01eb47fa-7c9a-4606-83b4-df8b36717f66_gdc_realn_rehead_report.tsv
86c3406e-2b91-4f91-893f-94217be96a5e	01fbf058-8576-4858-9fe2-da945bf62112_gdc_realn_rehead.bam	Sequencing Reads	Aligned Reads	TCGA-STAD	TCGA-D7-A6EX	TCGA-D7-A6EX-01A	Primary Tumor	01fbf058-8576-4858-9fe2-da945bf62112_gdc_realn_rehead_report.tsv
2c7818ba-49ab-487f-8274-7ecf175ca5d2	027e4192-ded7-4985-bc5c-d50f86fdd534_gdc_realn_rehead.bam	Sequencing Reads	Aligned Reads	TCGA-STAD	TCGA-CG-4477	TCGA-CG-4477-01A	Primary Tumor	027e4192-ded7-4985-bc5c-d50f86fdd534_gdc_realn_rehead_report.tsv
8fbf6213-2854-47ab-bc14-a55360c966e4	02a56203-2890-40c0-b799-c8cb8fefe1b3_gdc_realn_rehead.bam	Sequencing Reads	Aligned Reads	TCGA-STAD	TCGA-VQ-A8DU	TCGA-VQ-A8DU-01A	Primary Tumor	02a56203-2890-40c0-b799-c8cb8fefe1b3_gdc_realn_rehead_report.tsv
2747a34f-dbbf-4c92-b06b-5bcc82522e5f	030fc840-4fb5-4231-89e8-b9d5a4cd6ad5_gdc_realn_rehead.bam	Sequencing Reads	Aligned Reads	TCGA-STAD	TCGA-VQ-A8PU	TCGA-VQ-A8PU-01A	Primary Tumor	030fc840-4fb5-4231-89e8-b9d5a4cd6ad5_gdc_realn_rehead_report.tsv
3828de26-1318-448b-8647-c45dd9794165	03529417-f1da-457e-8d69-d6c5a4b91df2_gdc_realn_rehead.bam	Sequencing Reads	Aligned Reads	TCGA-STAD	TCGA-BR-A4J9	TCGA-BR-A4J9-01A	Primary Tumor	03529417-f1da-457e-8d69-d6c5a4b91df2_gdc_realn_rehead_report.tsv
a8f8269d-1f56-41fd-8eb2-9a8daf271390	04852b79-f4a3-47c2-9435-2d300ec5fcae_gdc_realn_rehead.bam	Sequencing Reads	Aligned Reads	TCGA-STAD	TCGA-VQ-A94O	TCGA-VQ-A94O-01A	Primary Tumor	04852b79-f4a3-47c2-9435-2d300ec5fcae_gdc_realn_rehead_report.tsv
ccc57802-9317-4a87-bf6c-97976b88f12d	04cb8c69-b41b-4dd1-90b8-7b6f74fc8ef7_gdc_realn_rehead.bam	Sequencing Reads	Aligned Reads	TCGA-STAD	TCGA-BR-8486	TCGA-BR-8486-01A	Primary Tumor	04cb8c69-b41b-4dd1-90b8-7b6f74fc8ef7_gdc_realn_rehead_report.tsv
5fd68755-f788-44c9-bfe6-cef0ea1632bb	05066b07-6bd1-4c8a-a7ba-492e3a13580a_gdc_realn_rehead.bam	Sequencing Reads	Aligned Reads	TCGA-STAD	TCGA-FP-8210	TCGA-FP-8210-01A	Primary Tumor	05066b07-6bd1-4c8a-a7ba-492e3a13580a_gdc_realn_rehead_report.tsv
435b0578-a4ee-45df-ade8-51ce395be9df	052efcee-e315-45d4-b8a4-89dc58dfa65b_gdc_realn_rehead.bam	Sequencing Reads	Aligned Reads	TCGA-STAD	TCGA-CD-8524	TCGA-CD-8524-01A	Primary Tumor	052efcee-e315-45d4-b8a4-89dc58dfa65b_gdc_realn_rehead_report.tsv
60e106fa-9ca9-400e-8751-1dc8a71e9bd9	05bd1318-4705-413d-a574-670473f20cfd_gdc_realn_rehead.bam	Sequencing Reads	Aligned Reads	TCGA-STAD	TCGA-CD-5798	TCGA-CD-5798-01A	Primary Tumor	05bd1318-4705-413d-a574-670473f20cfd_gdc_realn_rehead_report.tsv
f623a872-cf4c-4ecd-8725-b83766506efa	06b0ac1d-0d83-4eae-9c02-a3929d1e579d_gdc_realn_rehead.bam	Sequencing Reads	Aligned Reads	TCGA-STAD	TCGA-CD-8533	TCGA-CD-8533-01A	Primary Tumor	06b0ac1d-0d83-4eae-9c02-a3929d1e579d_gdc_realn_rehead_report.tsv
0bdd28bf-bce5-4225-ad8f-27be37f078d6	087f21b5-c965-4478-9e30-f4c9630c10a5_gdc_realn_rehead.bam	Sequencing Reads	Aligned Reads	TCGA-STAD	TCGA-HU-A4GY	TCGA-HU-A4GY-01A	Primary Tumor	087f21b5-c965-4478-9e30-f4c9630c10a5_gdc_realn_rehead_report.tsv
534b1511-cf43-4e1d-b9e8-5b6d9c2e399b	089a6966-9e76-4442-98a3-0c2cea364978_gdc_realn_rehead.bam	Sequencing Reads	Aligned Reads	TCGA-STAD	TCGA-BR-7715	TCGA-BR-7715-11A	Solid Tissue Normal	089a6966-9e76-4442-98a3-0c2cea364978_gdc_realn_rehead_report.tsv
52e8139c-b6d4-4579-866b-708882356e0a	092930ea-14f3-4d84-bb8c-49d86259ac3f_gdc_realn_rehead.bam	Sequencing Reads	Aligned Reads	TCGA-STAD	TCGA-BR-6707	TCGA-BR-6707-01A	Primary Tumor	092930ea-14f3-4d84-bb8c-49d86259ac3f_gdc_realn_rehead_report.tsv
c2687963-654e-43e7-9dbc-28f54c396de0	0a432ebe-f4ac-43c5-bf3a-db0e358335da_gdc_realn_rehead.bam	Sequencing Reads	Aligned Reads	TCGA-STAD	TCGA-BR-8361	TCGA-BR-8361-01A	Primary Tumor	0a432ebe-f4ac-43c5-bf3a-db0e358335da_gdc_realn_rehead_report.tsv
2b1a5a4f-0add-408a-b795-806ac2eeaa1e	0a4fbb80-d2b3-4e72-942a-dd2e2964ec0e_gdc_realn_rehead.bam	Sequencing Reads	Aligned Reads	TCGA-STAD	TCGA-CD-8535	TCGA-CD-8535-01A	Primary Tumor	0a4fbb80-d2b3-4e72-942a-dd2e2964ec0e_gdc_realn_rehead_report.tsv
a59d8d86-1679-4552-9fd2-85637b1cbe8d	0b208f0c-02c4-45ff-a1b2-6e7e48375f9b_gdc_realn_rehead.bam	Sequencing Reads	Aligned Reads	TCGA-STAD	TCGA-CG-5720	TCGA-CG-5720-01A	Primary Tumor	0b208f0c-02c4-45ff-a1b2-6e7e48375f9b_gdc_realn_rehead_report.tsv
a04e960b-1186-4ea8-b34d-5effb8fa5688	0cfc56c7-53e6-4d6e-8f9b-7c7841fb156a_gdc_realn_rehead.bam	Sequencing Reads	Aligned Reads	TCGA-STAD	TCGA-BR-6563	TCGA-BR-6563-01A	Primary Tumor	0cfc56c7-53e6-4d6e-8f9b-7c7841fb156a_gdc_realn_rehead_report.tsv
7ce14e81-eb8c-4738-9c61-9f70d2562407	0d239d59-f6f3-4288-82b9-a8eb2d5590c4_gdc_realn_rehead.bam	Sequencing Reads	Aligned Reads	TCGA-STAD	TCGA-CD-8528	TCGA-CD-8528-01A	Primary Tumor	0d239d59-f6f3-4288-82b9-a8eb2d5590c4_gdc_realn_rehead_report.tsv
cb1a1e80-ddc2-4ee1-b818-cbda2bf03297	0fcc4bb0-2d8b-4d3c-a044-b6d876331fc3_gdc_realn_rehead.bam	Sequencing Reads	Aligned Reads	TCGA-STAD	TCGA-CD-8527	TCGA-CD-8527-01A	Primary Tumor	0fcc4bb0-2d8b-4d3c-a044-b6d876331fc3_gdc_realn_rehead_report.tsv
da279351-1ac7-4aa5-ba38-d944adba2a3c	10046864-d57a-431e-9981-f467e9409402_gdc_realn_rehead.bam	Sequencing Reads	Aligned Reads	TCGA-STAD	TCGA-BR-8483	TCGA-BR-8483-01A	Primary Tumor	10046864-d57a-431e-9981-f467e9409402_gdc_realn_rehead_report.tsv
31d582da-a18b-450f-bb4a-605dd4deec72	10e44745-baa9-4933-9d4e-bc0acc10ddd1_gdc_realn_rehead.bam	Sequencing Reads	Aligned Reads	TCGA-STAD	TCGA-CD-A4MH	TCGA-CD-A4MH-01A	Primary Tumor	10e44745-baa9-4933-9d4e-bc0acc10ddd1_gdc_realn_rehead_report.tsv
3326023f-3d04-4306-8d4e-5e43806910db	11094c90-69be-4c85-b270-c83338262682_gdc_realn_rehead.bam	Sequencing Reads	Aligned Reads	TCGA-STAD	TCGA-D7-6524	TCGA-D7-6524-01A	Primary Tumor	11094c90-69be-4c85-b270-c83338262682_gdc_realn_rehead_report.tsv
aa951ba9-7ee6-487f-9c0b-5066ba235c83	1289604b-72eb-4075-bb37-efc46be438cf_gdc_realn_rehead.bam	Sequencing Reads	Aligned Reads	TCGA-STAD	TCGA-BR-7717	TCGA-BR-7717-11A	Solid Tissue Normal	1289604b-72eb-4075-bb37-efc46be438cf_gdc_realn_rehead_report.tsv
b4f6fd2d-7bf1-4eed-8153-8ebb162f068b	13146a1b-62f9-4455-9917-33a52c7c9d52_gdc_realn_rehead.bam	Sequencing Reads	Aligned Reads	TCGA-STAD	TCGA-CD-8532	TCGA-CD-8532-01A	Primary Tumor	13146a1b-62f9-4455-9917-33a52c7c9d52_gdc_realn_rehead_report.tsv
c764190f-f74e-4400-a542-777e3b8f7a69	133d90d5-eefe-4206-b079-ed81837445f7_gdc_realn_rehead.bam	Sequencing Reads	Aligned Reads	TCGA-STAD	TCGA-RD-A8N5	TCGA-RD-A8N5-01A	Primary Tumor	133d90d5-eefe-4206-b079-ed81837445f7_gdc_realn_rehead_report.tsv
0acef5f4-4e5b-4ef0-8db1-c068495a605d	143899c5-be02-4811-a501-3d4840938a94_gdc_realn_rehead.bam	Sequencing Reads	Aligned Reads	TCGA-STAD	TCGA-BR-6802	TCGA-BR-6802-01A	Primary Tumor	143899c5-be02-4811-a501-3d4840938a94_gdc_realn_rehead_report.tsv
c6982cc2-2d6b-4586-99d7-aff42dfdf5ef	159bdd84-a7f2-40e0-94d7-7b20f5d0e660_gdc_realn_rehead.bam	Sequencing Reads	Aligned Reads	TCGA-STAD	TCGA-R5-A7ZF	TCGA-R5-A7ZF-01A	Primary Tumor	159bdd84-a7f2-40e0-94d7-7b20f5d0e660_gdc_realn_rehead_report.tsv
a8d7de63-9ff1-489a-b4cf-aab2b8b9fc45	15b8b031-f626-4f47-8a28-58e69ce563c4_gdc_realn_rehead.bam	Sequencing Reads	Aligned Reads	TCGA-STAD	TCGA-FP-8631	TCGA-FP-8631-01A	Primary Tumor	15b8b031-f626-4f47-8a28-58e69ce563c4_gdc_realn_rehead_report.tsv
f956709e-61d0-4fbf-924e-078b0ff7112c	15c472e8-dc05-4641-875e-4423ac3aebd9_gdc_realn_rehead.bam	Sequencing Reads	Aligned Reads	TCGA-STAD	TCGA-IN-AB1X	TCGA-IN-AB1X-01A	Primary Tumor	15c472e8-dc05-4641-875e-4423ac3aebd9_gdc_realn_rehead_report.tsv
aa14ae6f-0e9b-4647-bb2d-fda60989f0c7	165f76e3-6745-436d-855b-bdfc344bef59_gdc_realn_rehead.bam	Sequencing Reads	Aligned Reads	TCGA-STAD	TCGA-FP-7998	TCGA-FP-7998-01A	Primary Tumor	165f76e3-6745-436d-855b-bdfc344bef59_gdc_realn_rehead_report.tsv
fe52bd38-0b09-4d34-a8fb-29a8848714a3	166aae67-3482-45d7-9031-24a377e13cb9_gdc_realn_rehead.bam	Sequencing Reads	Aligned Reads	TCGA-STAD	TCGA-HU-A4H8	TCGA-HU-A4H8-01A	Primary Tumor	166aae67-3482-45d7-9031-24a377e13cb9_gdc_realn_rehead_report.tsv
9ce70756-de39-4630-bdbb-43024d5eaef7	17160d0a-6cc8-4e8c-8a86-2a7c713b165b_gdc_realn_rehead.bam	Sequencing Reads	Aligned Reads	TCGA-STAD	TCGA-CG-5726	TCGA-CG-5726-01A	Primary Tumor	17160d0a-6cc8-4e8c-8a86-2a7c713b165b_gdc_realn_rehead_report.tsv
cc8e64a4-f233-4421-81e7-ca7e35a92c07	17245921-e58b-433e-9a15-ae87e35cdad8_gdc_realn_rehead.bam	Sequencing Reads	Aligned Reads	TCGA-STAD	TCGA-CG-4443	TCGA-CG-4443-01A	Primary Tumor	17245921-e58b-433e-9a15-ae87e35cdad8_gdc_realn_rehead_report.tsv
37d280cb-5a2a-4508-b98c-65cdbb7d0388	176808b0-5035-4d11-903a-fab51ae8ccdc_gdc_realn_rehead.bam	Sequencing Reads	Aligned Reads	TCGA-STAD	TCGA-BR-8682	TCGA-BR-8682-01A	Primary Tumor	176808b0-5035-4d11-903a-fab51ae8ccdc_gdc_realn_rehead_report.tsv
a2f3111f-1f8d-4593-8950-20f50a8b348e	17f153e6-cdda-4736-b947-60851315fac3_gdc_realn_rehead.bam	Sequencing Reads	Aligned Reads	TCGA-STAD	TCGA-R5-A7O7	TCGA-R5-A7O7-01A	Primary Tumor	17f153e6-cdda-4736-b947-60851315fac3_gdc_realn_rehead_report.tsv
7ef983c6-33c0-42a9-b166-994e169d09e4	1834e8a2-3f88-4cbb-9e05-622fa95444b9_gdc_realn_rehead.bam	Sequencing Reads	Aligned Reads	TCGA-STAD	TCGA-CG-5719	TCGA-CG-5719-01A	Primary Tumor	1834e8a2-3f88-4cbb-9e05-622fa95444b9_gdc_realn_rehead_report.tsv
c0e1865f-fec7-48c6-9fc0-810ddee2cf12	184a96a7-dcf6-442e-8730-ee84c169d7e1_gdc_realn_rehead.bam	Sequencing Reads	Aligned Reads	TCGA-STAD	TCGA-HU-A4G9	TCGA-HU-A4G9-01A	Primary Tumor	184a96a7-dcf6-442e-8730-ee84c169d7e1_gdc_realn_rehead_report.tsv
421de761-ac2f-4b1e-9c3f-023710b2a522	185b5d95-b5a9-42ca-b063-718a69a48755_gdc_realn_rehead.bam	Sequencing Reads	Aligned Reads	TCGA-STAD	TCGA-FP-A8CX	TCGA-FP-A8CX-01A	Primary Tumor	185b5d95-b5a9-42ca-b063-718a69a48755_gdc_realn_rehead_report.tsv
4e809375-58a0-450b-b8a1-3ff67852ecee	186c27b8-3869-4286-9600-cc31102b49da_gdc_realn_rehead.bam	Sequencing Reads	Aligned Reads	TCGA-STAD	TCGA-B7-A5TK	TCGA-B7-A5TK-01A	Primary Tumor	186c27b8-3869-4286-9600-cc31102b49da_gdc_realn_rehead_report.tsv
8ddb08f5-d911-4fec-bf26-71b061a69e1e	19b064fd-34ec-4f15-8d0f-686cd82fb5a3_gdc_realn_rehead.bam	Sequencing Reads	Aligned Reads	TCGA-STAD	TCGA-IN-A6RI	TCGA-IN-A6RI-01A	Primary Tumor	19b064fd-34ec-4f15-8d0f-686cd82fb5a3_gdc_realn_rehead_report.tsv
d2a47aae-7302-4ed0-81e1-b81d33a462df	1a18f6d3-980f-4e62-b1f2-9114714dc6bd_gdc_realn_rehead.bam	Sequencing Reads	Aligned Reads	TCGA-STAD	TCGA-BR-8381	TCGA-BR-8381-01A	Primary Tumor	1a18f6d3-980f-4e62-b1f2-9114714dc6bd_gdc_realn_rehead_report.tsv
478a6182-2a00-477c-a8bf-6d7aa38cb75a	1a414dd8-ce87-4e0f-b8e5-930a57ad97e5_gdc_realn_rehead.bam	Sequencing Reads	Aligned Reads	TCGA-STAD	TCGA-VQ-A91Z	TCGA-VQ-A91Z-01A	Primary Tumor	1a414dd8-ce87-4e0f-b8e5-930a57ad97e5_gdc_realn_rehead_report.tsv
79764edb-e99d-4e22-9413-7c360f5f9f33	1b204ec8-80b0-4deb-8e19-3b6558f00b09_gdc_realn_rehead.bam	Sequencing Reads	Aligned Reads	TCGA-STAD	TCGA-BR-8059	TCGA-BR-8059-01A	Primary Tumor	1b204ec8-80b0-4deb-8e19-3b6558f00b09_gdc_realn_rehead_report.tsv
11a915ec-1bda-40c5-a1e6-b1f83b0a61e3	1b53c422-52c9-4b33-af7b-4b4d447eb95d_gdc_realn_rehead.bam	Sequencing Reads	Aligned Reads	TCGA-STAD	TCGA-IP-7968	TCGA-IP-7968-01A	Primary Tumor	1b53c422-52c9-4b33-af7b-4b4d447eb95d_gdc_realn_rehead_report.tsv
02182379-e10d-4ca2-8cc9-af33e4194ff8	1b83d14f-7aaf-43e2-88cc-ad7cb3d92fbe_gdc_realn_rehead.bam	Sequencing Reads	Aligned Reads	TCGA-STAD	TCGA-BR-6453	TCGA-BR-6453-11A	Solid Tissue Normal	1b83d14f-7aaf-43e2-88cc-ad7cb3d92fbe_gdc_realn_rehead_report.tsv
5527e1f8-8963-4822-8169-525dfeec3192	1bc08085-a39d-4442-81d5-b2a0f205e48c_gdc_realn_rehead.bam	Sequencing Reads	Aligned Reads	TCGA-STAD	TCGA-BR-6801	TCGA-BR-6801-01A	Primary Tumor	1bc08085-a39d-4442-81d5-b2a0f205e48c_gdc_realn_rehead_report.tsv
25bad624-dd37-4710-b2ad-e64bcca671db	1c33d786-f1bf-4e44-985f-1cdada1f655a_gdc_realn_rehead.bam	Sequencing Reads	Aligned Reads	TCGA-STAD	TCGA-IN-7806	TCGA-IN-7806-11A	Solid Tissue Normal	1c33d786-f1bf-4e44-985f-1cdada1f655a_gdc_realn_rehead_report.tsv
9b805a86-61e8-4750-88ca-d75ff20eaeba	1c823404-4714-4f44-8ed2-19d455ba715c_gdc_realn_rehead.bam	Sequencing Reads	Aligned Reads	TCGA-STAD	TCGA-VQ-A8DV	TCGA-VQ-A8DV-01A	Primary Tumor	1c823404-4714-4f44-8ed2-19d455ba715c_gdc_realn_rehead_report.tsv
0e011793-a177-4116-9fd3-2a21264637ce	1da1b47e-abf9-44dd-8b2a-918dc1e22043_gdc_realn_rehead.bam	Sequencing Reads	Aligned Reads	TCGA-STAD	TCGA-CG-5734	TCGA-CG-5734-01A	Primary Tumor	1da1b47e-abf9-44dd-8b2a-918dc1e22043_gdc_realn_rehead_report.tsv
01e937b4-9d9b-45d3-b7eb-5665ae0900c0	1fe789b0-77e7-481e-a4df-fe4c9517fb2c_gdc_realn_rehead.bam	Sequencing Reads	Aligned Reads	TCGA-STAD	TCGA-IN-7806	TCGA-IN-7806-01A	Primary Tumor	1fe789b0-77e7-481e-a4df-fe4c9517fb2c_gdc_realn_rehead_report.tsv
3fb7de4b-c3b0-49c9-a70d-acb1662f64b9	2001e267-72d5-4641-afb8-2a107ec22b40_gdc_realn_rehead.bam	Sequencing Reads	Aligned Reads	TCGA-STAD	TCGA-BR-7959	TCGA-BR-7959-01A	Primary Tumor	2001e267-72d5-4641-afb8-2a107ec22b40_gdc_realn_rehead_report.tsv
e9877473-a860-4aff-9a69-1042f4e85311	2069252b-6f19-4a7a-b212-847e6a9f7052_gdc_realn_rehead.bam	Sequencing Reads	Aligned Reads	TCGA-STAD	TCGA-CD-8526	TCGA-CD-8526-01A	Primary Tumor	2069252b-6f19-4a7a-b212-847e6a9f7052_gdc_realn_rehead_report.tsv
e4fe7005-e30a-404a-a76b-0a6fcc509e5e	20e7481c-3465-499a-8684-c9907ed1f849_gdc_realn_rehead.bam	Sequencing Reads	Aligned Reads	TCGA-STAD	TCGA-VQ-A8PJ	TCGA-VQ-A8PJ-01A	Primary Tumor	20e7481c-3465-499a-8684-c9907ed1f849_gdc_realn_rehead_report.tsv
0fa74d36-7940-471e-8f2e-379ac24a28c7	21f7e290-a4c9-48f8-832a-b027b9674cdc_gdc_realn_rehead.bam	Sequencing Reads	Aligned Reads	TCGA-STAD	TCGA-VQ-A91X	TCGA-VQ-A91X-01A	Primary Tumor	21f7e290-a4c9-48f8-832a-b027b9674cdc_gdc_realn_rehead_report.tsv
46140df9-8fd8-4834-a445-f77a17783897	22ca14f8-f565-45bc-8be2-319b1e001ba6_gdc_realn_rehead.bam	Sequencing Reads	Aligned Reads	TCGA-STAD	TCGA-RD-A7BW	TCGA-RD-A7BW-01A	Primary Tumor	22ca14f8-f565-45bc-8be2-319b1e001ba6_gdc_realn_rehead_report.tsv
6a5eeeab-223b-4150-ab0b-c4a6d81ed7fd	22fbdb8f-e612-4dc6-9a4f-336c2310b9d0_gdc_realn_rehead.bam	Sequencing Reads	Aligned Reads	TCGA-STAD	TCGA-BR-8367	TCGA-BR-8367-01A	Primary Tumor	22fbdb8f-e612-4dc6-9a4f-336c2310b9d0_gdc_realn_rehead_report.tsv
76a73f8d-dec4-4f01-8ad3-cdf42e1b9743	2318834c-887d-4f7f-9dbe-5b8e4114eec7_gdc_realn_rehead.bam	Sequencing Reads	Aligned Reads	TCGA-STAD	TCGA-IN-A7NT	TCGA-IN-A7NT-01A	Primary Tumor	2318834c-887d-4f7f-9dbe-5b8e4114eec7_gdc_realn_rehead_report.tsv
f0958c38-c4d4-47d4-80b4-2890891b292a	25526982-2987-4496-9b94-bedbed6f91a5_gdc_realn_rehead.bam	Sequencing Reads	Aligned Reads	TCGA-STAD	TCGA-HU-8238	TCGA-HU-8238-01A	Primary Tumor	25526982-2987-4496-9b94-bedbed6f91a5_gdc_realn_rehead_report.tsv
7a2bbcbc-6219-4d7a-9272-ca47d29bdaf2	25fb9ea2-3907-4937-9988-40e8ce631b68_gdc_realn_rehead.bam	Sequencing Reads	Aligned Reads	TCGA-STAD	TCGA-CD-5800	TCGA-CD-5800-01A	Primary Tumor	25fb9ea2-3907-4937-9988-40e8ce631b68_gdc_realn_rehead_report.tsv
d93bd426-9e1d-40d3-aef1-d41ad2ddbf83	26e2802e-9a1a-4a97-97d4-6112eff39b75_gdc_realn_rehead.bam	Sequencing Reads	Aligned Reads	TCGA-STAD	TCGA-VQ-A8PC	TCGA-VQ-A8PC-01A	Primary Tumor	26e2802e-9a1a-4a97-97d4-6112eff39b75_gdc_realn_rehead_report.tsv
1469c2f5-a4a7-49cb-bd84-545bc137e9e8	2968930e-7ad1-46e3-94b6-f239a6424220_gdc_realn_rehead.bam	Sequencing Reads	Aligned Reads	TCGA-STAD	TCGA-BR-6705	TCGA-BR-6705-01A	Primary Tumor	2968930e-7ad1-46e3-94b6-f239a6424220_gdc_realn_rehead_report.tsv
9b024c2d-25fa-4578-8df0-870b41ff68de	2a19bb88-984a-4166-ae8c-07d40cee7867_gdc_realn_rehead.bam	Sequencing Reads	Aligned Reads	TCGA-STAD	TCGA-BR-7722	TCGA-BR-7722-01A	Primary Tumor	2a19bb88-984a-4166-ae8c-07d40cee7867_gdc_realn_rehead_report.tsv
c7d5f827-a875-434a-87b9-b3990adca560	2b463c02-8721-479a-97d5-a78a90f071c6_gdc_realn_rehead.bam	Sequencing Reads	Aligned Reads	TCGA-STAD	TCGA-VQ-A925	TCGA-VQ-A925-01A	Primary Tumor	2b463c02-8721-479a-97d5-a78a90f071c6_gdc_realn_rehead_report.tsv
de78e89b-fed3-403a-b3f9-9460718d9489	2b65b792-f711-407d-b6d7-208da81c68f7_gdc_realn_rehead.bam	Sequencing Reads	Aligned Reads	TCGA-STAD	TCGA-RD-A8N6	TCGA-RD-A8N6-01A	Primary Tumor	2b65b792-f711-407d-b6d7-208da81c68f7_gdc_realn_rehead_report.tsv
d29a8afb-001f-4a8b-aee7-44a303617fae	2cea9e2b-717e-4d4e-bc9c-bc58a79fd081_gdc_realn_rehead.bam	Sequencing Reads	Aligned Reads	TCGA-STAD	TCGA-HU-8249	TCGA-HU-8249-01A	Primary Tumor	2cea9e2b-717e-4d4e-bc9c-bc58a79fd081_gdc_realn_rehead_report.tsv
8fdaecd7-86e9-43b0-b540-a17a0e14d06e	2dc7b126-fb19-4d3c-81a8-a49e6157e2b6_gdc_realn_rehead.bam	Sequencing Reads	Aligned Reads	TCGA-STAD	TCGA-CD-8530	TCGA-CD-8530-01A	Primary Tumor	2dc7b126-fb19-4d3c-81a8-a49e6157e2b6_gdc_realn_rehead_report.tsv
841df092-029a-4292-8b41-3f1f49c2de6c	2f600ffa-5ec5-4fc8-ab31-ecd89ebc206c_gdc_realn_rehead.bam	Sequencing Reads	Aligned Reads	TCGA-STAD	TCGA-HU-A4GD	TCGA-HU-A4GD-01A	Primary Tumor	2f600ffa-5ec5-4fc8-ab31-ecd89ebc206c_gdc_realn_rehead_report.tsv
6aeb5ec6-2344-4a85-8853-c98ad921cf53	2fa35d37-5567-435d-bd49-1df542fb284c_gdc_realn_rehead.bam	Sequencing Reads	Aligned Reads	TCGA-STAD	TCGA-D7-6526	TCGA-D7-6526-01A	Primary Tumor	2fa35d37-5567-435d-bd49-1df542fb284c_gdc_realn_rehead_report.tsv
324bbc6a-f2dd-4712-ab8e-b1af98349b90	303bc7d0-929f-4ddd-b0c6-8d98c66e24d1_gdc_realn_rehead.bam	Sequencing Reads	Aligned Reads	TCGA-STAD	TCGA-HU-A4GU	TCGA-HU-A4GU-01A	Primary Tumor	303bc7d0-929f-4ddd-b0c6-8d98c66e24d1_gdc_realn_rehead_report.tsv
41b0e964-58d2-4ac9-a03c-fabcc37ca47a	304d834b-c48e-4fff-8b2d-236c7b436d77_gdc_realn_rehead.bam	Sequencing Reads	Aligned Reads	TCGA-STAD	TCGA-HU-8602	TCGA-HU-8602-01A	Primary Tumor	304d834b-c48e-4fff-8b2d-236c7b436d77_gdc_realn_rehead_report.tsv
b2656d47-eb6d-4b28-b10f-041c58d575f2	30dba648-c263-4f87-8db3-bcbf96eb4b4e_gdc_realn_rehead.bam	Sequencing Reads	Aligned Reads	TCGA-STAD	TCGA-3M-AB47	TCGA-3M-AB47-01A	Primary Tumor	30dba648-c263-4f87-8db3-bcbf96eb4b4e_gdc_realn_rehead_report.tsv
e317125c-9494-401c-8d25-c3de7f86a089	330cf783-7bc7-48c8-b5f3-4839a3a2c697_gdc_realn_rehead.bam	Sequencing Reads	Aligned Reads	TCGA-STAD	TCGA-BR-6802	TCGA-BR-6802-11A	Solid Tissue Normal	330cf783-7bc7-48c8-b5f3-4839a3a2c697_gdc_realn_rehead_report.tsv
f933d695-3f45-4931-a33f-0a4d8ed123d7	333a5527-e4a9-4d9c-aefc-679397285500_gdc_realn_rehead.bam	Sequencing Reads	Aligned Reads	TCGA-STAD	TCGA-BR-8060	TCGA-BR-8060-11A	Solid Tissue Normal	333a5527-e4a9-4d9c-aefc-679397285500_gdc_realn_rehead_report.tsv
b39f6a64-6b3d-49e2-9e55-f982bd60d6a4	33fb5315-89be-48ba-b620-c93501ee2cb9_gdc_realn_rehead.bam	Sequencing Reads	Aligned Reads	TCGA-STAD	TCGA-CG-5717	TCGA-CG-5717-01A	Primary Tumor	33fb5315-89be-48ba-b620-c93501ee2cb9_gdc_realn_rehead_report.tsv
8bb46e56-d30f-49ff-a3d7-c292c977afec	33fbaf26-11f3-4fbb-a386-7d5daa0b7ffc_gdc_realn_rehead.bam	Sequencing Reads	Aligned Reads	TCGA-STAD	TCGA-VQ-A91D	TCGA-VQ-A91D-01A	Primary Tumor	33fbaf26-11f3-4fbb-a386-7d5daa0b7ffc_gdc_realn_rehead_report.tsv
4dacddaf-fec8-4df5-81da-254d0255d1ac	350d22ba-4371-40b9-bc83-cacfb9109b49_gdc_realn_rehead.bam	Sequencing Reads	Aligned Reads	TCGA-STAD	TCGA-BR-7703	TCGA-BR-7703-11A	Solid Tissue Normal	350d22ba-4371-40b9-bc83-cacfb9109b49_gdc_realn_rehead_report.tsv
15eb6036-50fd-4a3b-b9e8-698869dd2fe8	35380442-8a38-4021-9ac0-8412dc7622b4_gdc_realn_rehead.bam	Sequencing Reads	Aligned Reads	TCGA-STAD	TCGA-BR-8284	TCGA-BR-8284-01A	Primary Tumor	35380442-8a38-4021-9ac0-8412dc7622b4_gdc_realn_rehead_report.tsv
5c0b91dc-5dc5-466d-8074-41e9a8dcf407	3663e6ad-d290-42d7-ab3b-a4644ca1f687_gdc_realn_rehead.bam	Sequencing Reads	Aligned Reads	TCGA-STAD	TCGA-BR-8589	TCGA-BR-8589-01A	Primary Tumor	3663e6ad-d290-42d7-ab3b-a4644ca1f687_gdc_realn_rehead_report.tsv
fb318907-fc61-424f-9981-7fe2bac789c2	367f6362-6ede-448b-b110-5cb3c36b1b57_gdc_realn_rehead.bam	Sequencing Reads	Aligned Reads	TCGA-STAD	TCGA-VQ-A928	TCGA-VQ-A928-01A	Primary Tumor	367f6362-6ede-448b-b110-5cb3c36b1b57_gdc_realn_rehead_report.tsv
68381561-160e-472c-847a-8208f3af1eea	36efe3d5-4c36-4dce-b03a-a5c4c0de69ca_gdc_realn_rehead.bam	Sequencing Reads	Aligned Reads	TCGA-STAD	TCGA-VQ-A91V	TCGA-VQ-A91V-01A	Primary Tumor	36efe3d5-4c36-4dce-b03a-a5c4c0de69ca_gdc_realn_rehead_report.tsv
4acc80d2-8da8-45be-950e-7d7b0c1f81e3	37ea2b7c-fd04-4260-8a7d-c05785a77c20_gdc_realn_rehead.bam	Sequencing Reads	Aligned Reads	TCGA-STAD	TCGA-BR-4280	TCGA-BR-4280-01A	Primary Tumor	37ea2b7c-fd04-4260-8a7d-c05785a77c20_gdc_realn_rehead_report.tsv
dfd5a315-b50c-4d94-a048-41a9f03d55a4	38575ab1-ecd3-482e-a19a-92a8a711d425_gdc_realn_rehead.bam	Sequencing Reads	Aligned Reads	TCGA-STAD	TCGA-BR-4256	TCGA-BR-4256-01A	Primary Tumor	38575ab1-ecd3-482e-a19a-92a8a711d425_gdc_realn_rehead_report.tsv
508c0459-fa4f-4750-ade2-4e1fde1ade5b	38f27b73-8ce2-4e16-aaf3-343ef21221d9_gdc_realn_rehead.bam	Sequencing Reads	Aligned Reads	TCGA-STAD	TCGA-BR-8678	TCGA-BR-8678-01A	Primary Tumor	38f27b73-8ce2-4e16-aaf3-343ef21221d9_gdc_realn_rehead_report.tsv
5a665b88-bf9d-4e0c-8104-668a777456bf	3987324a-36cb-4d53-a45c-d6ce3bdd5c7d_gdc_realn_rehead.bam	Sequencing Reads	Aligned Reads	TCGA-STAD	TCGA-VQ-A92D	TCGA-VQ-A92D-01A	Primary Tumor	3987324a-36cb-4d53-a45c-d6ce3bdd5c7d_gdc_realn_rehead_report.tsv
29885372-faec-4a0f-bff7-2b78bfa4ddba	399c97c0-0c51-41c0-b5d7-56824a8625c1_gdc_realn_rehead.bam	Sequencing Reads	Aligned Reads	TCGA-STAD	TCGA-MX-A663	TCGA-MX-A663-01A	Primary Tumor	399c97c0-0c51-41c0-b5d7-56824a8625c1_gdc_realn_rehead_report.tsv
a233e04b-21ac-49b9-a338-ea6852380eb1	39ce5eeb-98dc-4631-911c-efb2dd3292a8_gdc_realn_rehead.bam	Sequencing Reads	Aligned Reads	TCGA-STAD	TCGA-VQ-A8E7	TCGA-VQ-A8E7-01B	Primary Tumor	39ce5eeb-98dc-4631-911c-efb2dd3292a8_gdc_realn_rehead_report.tsv
afd55635-0ecf-440c-94f4-632759f51453	3c7ad707-4517-4ae1-bfe0-64cbe73ee156_gdc_realn_rehead.bam	Sequencing Reads	Aligned Reads	TCGA-STAD	TCGA-BR-4279	TCGA-BR-4279-01A	Primary Tumor	3c7ad707-4517-4ae1-bfe0-64cbe73ee156_gdc_realn_rehead_report.tsv
7c564146-979c-4b3d-9a0d-b9a1e0d07ca2	3cf30990-870d-45cd-8a59-5873615c160c_gdc_realn_rehead.bam	Sequencing Reads	Aligned Reads	TCGA-STAD	TCGA-BR-A4J5	TCGA-BR-A4J5-01A	Primary Tumor	3cf30990-870d-45cd-8a59-5873615c160c_gdc_realn_rehead_report.tsv
e263c098-0471-46ca-95ea-085c7363711a	3d5b28a0-1aae-48ba-a359-21541d33a444_gdc_realn_rehead.bam	Sequencing Reads	Aligned Reads	TCGA-STAD	TCGA-BR-4363	TCGA-BR-4363-01A	Primary Tumor	3d5b28a0-1aae-48ba-a359-21541d33a444_gdc_realn_rehead_report.tsv
430435c0-ebf8-482c-96fa-bd7eb3bceba8	3d8a5f39-05b5-4eaa-891d-c7b4e6c3c15d_gdc_realn_rehead.bam	Sequencing Reads	Aligned Reads	TCGA-STAD	TCGA-BR-4357	TCGA-BR-4357-01A	Primary Tumor	3d8a5f39-05b5-4eaa-891d-c7b4e6c3c15d_gdc_realn_rehead_report.tsv
6c68e62c-df70-4534-b06a-fbac70a348e0	3e523211-9b93-437c-8a05-7355ad038718_gdc_realn_rehead.bam	Sequencing Reads	Aligned Reads	TCGA-STAD	TCGA-IN-A6RR	TCGA-IN-A6RR-01A	Primary Tumor	3e523211-9b93-437c-8a05-7355ad038718_gdc_realn_rehead_report.tsv
b56bbaa0-ac95-45a2-9128-08a273e94e60	3e56994e-35b6-4f30-ab05-8621a7eb12e5_gdc_realn_rehead.bam	Sequencing Reads	Aligned Reads	TCGA-STAD	TCGA-HU-8610	TCGA-HU-8610-01A	Primary Tumor	3e56994e-35b6-4f30-ab05-8621a7eb12e5_gdc_realn_rehead_report.tsv
0cf87e56-4278-496a-803b-24477d868fa7	3ea69f81-951d-4b93-ab8e-5fe181460e86_gdc_realn_rehead.bam	Sequencing Reads	Aligned Reads	TCGA-STAD	TCGA-IN-A7NR	TCGA-IN-A7NR-01A	Primary Tumor	3ea69f81-951d-4b93-ab8e-5fe181460e86_gdc_realn_rehead_report.tsv
5d8a2c49-5156-4606-bbf7-884299c500fc	3fcf403a-2fbb-4a07-bf51-f6d0c6235aa1_gdc_realn_rehead.bam	Sequencing Reads	Aligned Reads	TCGA-STAD	TCGA-BR-7715	TCGA-BR-7715-01A	Primary Tumor	3fcf403a-2fbb-4a07-bf51-f6d0c6235aa1_gdc_realn_rehead_report.tsv
64cc67b8-69e1-465e-b1b2-8967781b5a99	3ff5ea6a-65cd-4b00-8e19-b3e06f3170f6_gdc_realn_rehead.bam	Sequencing Reads	Aligned Reads	TCGA-STAD	TCGA-CG-5718	TCGA-CG-5718-01A	Primary Tumor	3ff5ea6a-65cd-4b00-8e19-b3e06f3170f6_gdc_realn_rehead_report.tsv
be1382ad-7c89-4344-b000-fba90d89e6b0	4105cc38-24a5-421c-b9f3-1562c4e8e82f_gdc_realn_rehead.bam	Sequencing Reads	Aligned Reads	TCGA-STAD	TCGA-BR-7716	TCGA-BR-7716-11A	Solid Tissue Normal	4105cc38-24a5-421c-b9f3-1562c4e8e82f_gdc_realn_rehead_report.tsv
a6050a60-101c-4c85-9e7b-7c1be3280a5e	41fcd553-9205-4d41-b38d-046388afbf38_gdc_realn_rehead.bam	Sequencing Reads	Aligned Reads	TCGA-STAD	TCGA-D7-A4YU	TCGA-D7-A4YU-01A	Primary Tumor	41fcd553-9205-4d41-b38d-046388afbf38_gdc_realn_rehead_report.tsv
5de13a94-61a0-4285-ac5e-8d3e8a8726ce	42fd9489-e255-4eab-95fd-d87689157158_gdc_realn_rehead.bam	Sequencing Reads	Aligned Reads	TCGA-STAD	TCGA-MX-A666	TCGA-MX-A666-01A	Primary Tumor	42fd9489-e255-4eab-95fd-d87689157158_gdc_realn_rehead_report.tsv
3d9903b5-19dd-49a5-b956-1b8f188a5fbf	43bd6167-4b3b-4281-91c5-d7cbe811473e_gdc_realn_rehead.bam	Sequencing Reads	Aligned Reads	TCGA-STAD	TCGA-VQ-A91E	TCGA-VQ-A91E-01A	Primary Tumor	43bd6167-4b3b-4281-91c5-d7cbe811473e_gdc_realn_rehead_report.tsv
aa4d1c9f-bc5f-49d8-86f1-f0d158383336	44367704-e759-4cfc-8be1-45d25fd4b7d5_gdc_realn_rehead.bam	Sequencing Reads	Aligned Reads	TCGA-STAD	TCGA-RD-A8N9	TCGA-RD-A8N9-01A	Primary Tumor	44367704-e759-4cfc-8be1-45d25fd4b7d5_gdc_realn_rehead_report.tsv
e47fda37-97d5-4b4a-868e-11bab54b983d	44780349-befc-4c91-abac-3c7271adce0e_gdc_realn_rehead.bam	Sequencing Reads	Aligned Reads	TCGA-STAD	TCGA-R5-A7ZR	TCGA-R5-A7ZR-01A	Primary Tumor	44780349-befc-4c91-abac-3c7271adce0e_gdc_realn_rehead_report.tsv
ce88b2c1-e48c-4b5e-8a6f-fa0e658c236b	4583fb7f-dd70-4e06-875b-eb9c83e9c017_gdc_realn_rehead.bam	Sequencing Reads	Aligned Reads	TCGA-STAD	TCGA-HU-A4H5	TCGA-HU-A4H5-01A	Primary Tumor	4583fb7f-dd70-4e06-875b-eb9c83e9c017_gdc_realn_rehead_report.tsv
6aa7391e-c453-40a6-aa8a-886f922f3f4c	46512058-599c-4e3e-9812-590a5ee4c487_gdc_realn_rehead.bam	Sequencing Reads	Aligned Reads	TCGA-STAD	TCGA-CD-5804	TCGA-CD-5804-01A	Primary Tumor	46512058-599c-4e3e-9812-590a5ee4c487_gdc_realn_rehead_report.tsv
4b3c5d6d-b115-43d3-a137-ec3f2297a0bd	47383ff9-3389-4748-999c-66fc5a8c91c6_gdc_realn_rehead.bam	Sequencing Reads	Aligned Reads	TCGA-STAD	TCGA-IN-A6RJ	TCGA-IN-A6RJ-01A	Primary Tumor	47383ff9-3389-4748-999c-66fc5a8c91c6_gdc_realn_rehead_report.tsv
21950b09-eb15-451a-a6dc-f1749e1ac2f4	47855f17-31af-4b65-aa93-bf616a93cb60_gdc_realn_rehead.bam	Sequencing Reads	Aligned Reads	TCGA-STAD	TCGA-FP-A9TM	TCGA-FP-A9TM-01A	Primary Tumor	47855f17-31af-4b65-aa93-bf616a93cb60_gdc_realn_rehead_report.tsv
44d94eb5-9cda-49ab-860e-0d1506e22d9c	4a2f29d4-a175-404f-b552-8e8ffce835fe_gdc_realn_rehead.bam	Sequencing Reads	Aligned Reads	TCGA-STAD	TCGA-BR-4257	TCGA-BR-4257-01A	Primary Tumor	4a2f29d4-a175-404f-b552-8e8ffce835fe_gdc_realn_rehead_report.tsv
77f5d6a0-4330-4eec-b7ff-7679317ee832	4a8d7b83-88ca-457b-8768-14ea77343019_gdc_realn_rehead.bam	Sequencing Reads	Aligned Reads	TCGA-STAD	TCGA-BR-8590	TCGA-BR-8590-01A	Primary Tumor	4a8d7b83-88ca-457b-8768-14ea77343019_gdc_realn_rehead_report.tsv
97c17be5-0dbb-4523-b6ba-a6367b6609ce	4b0f8e0e-21d1-4810-bd83-133fc8da2a15_gdc_realn_rehead.bam	Sequencing Reads	Aligned Reads	TCGA-STAD	TCGA-FP-A4BF	TCGA-FP-A4BF-01A	Primary Tumor	4b0f8e0e-21d1-4810-bd83-133fc8da2a15_gdc_realn_rehead_report.tsv
235a1645-a922-436b-bf93-081d31df4763	4b5018d5-ecb4-43a2-ae9e-06e01f14d34d_gdc_realn_rehead.bam	Sequencing Reads	Aligned Reads	TCGA-STAD	TCGA-CG-5721	TCGA-CG-5721-11A	Solid Tissue Normal	4b5018d5-ecb4-43a2-ae9e-06e01f14d34d_gdc_realn_rehead_report.tsv
dfdc18e9-2026-4297-8e66-9fe2375ae0e2	4c0296ed-a8cb-429b-b75d-d07b3a9b6377_gdc_realn_rehead.bam	Sequencing Reads	Aligned Reads	TCGA-STAD	TCGA-CD-5801	TCGA-CD-5801-01A	Primary Tumor	4c0296ed-a8cb-429b-b75d-d07b3a9b6377_gdc_realn_rehead_report.tsv
a885498f-a8ae-457e-8db1-1f164c339500	4c26be55-dfd6-4d77-86bc-badd4a702e3c_gdc_realn_rehead.bam	Sequencing Reads	Aligned Reads	TCGA-STAD	TCGA-SW-A7EB	TCGA-SW-A7EB-01A	Primary Tumor	4c26be55-dfd6-4d77-86bc-badd4a702e3c_gdc_realn_rehead_report.tsv
48d359c8-79eb-4a1b-9cf5-4849f2ddb045	4c2a20f8-a89c-4dd2-acaf-19853a063442_gdc_realn_rehead.bam	Sequencing Reads	Aligned Reads	TCGA-STAD	TCGA-BR-6456	TCGA-BR-6456-01A	Primary Tumor	4c2a20f8-a89c-4dd2-acaf-19853a063442_gdc_realn_rehead_report.tsv
f0c26d26-8483-4e2c-b498-3b39935c5d28	4d2bc5ae-726e-4b37-a825-b9799df2534c_gdc_realn_rehead.bam	Sequencing Reads	Aligned Reads	TCGA-STAD	TCGA-CD-8531	TCGA-CD-8531-01A	Primary Tumor	4d2bc5ae-726e-4b37-a825-b9799df2534c_gdc_realn_rehead_report.tsv
6adeebb5-7f04-4b58-819f-1e8b04242505	4d55a113-4a52-493f-ae3a-56105f32d235_gdc_realn_rehead.bam	Sequencing Reads	Aligned Reads	TCGA-STAD	TCGA-VQ-A8PQ	TCGA-VQ-A8PQ-01A	Primary Tumor	4d55a113-4a52-493f-ae3a-56105f32d235_gdc_realn_rehead_report.tsv
987ea18b-76ff-489f-b830-9f3426322e29	4d9053ca-f2b2-473b-a210-11a689cb8142_gdc_realn_rehead.bam	Sequencing Reads	Aligned Reads	TCGA-STAD	TCGA-HF-7133	TCGA-HF-7133-01A	Primary Tumor	4d9053ca-f2b2-473b-a210-11a689cb8142_gdc_realn_rehead_report.tsv
192de8fd-5e70-4ab0-b869-821c58e8397f	4dc703d9-7c02-4226-8028-df6195d20582_gdc_realn_rehead.bam	Sequencing Reads	Aligned Reads	TCGA-STAD	TCGA-BR-6803	TCGA-BR-6803-01A	Primary Tumor	4dc703d9-7c02-4226-8028-df6195d20582_gdc_realn_rehead_report.tsv
2b50d03a-08e4-41bc-8ab8-05eedeab9598	4ddf69f6-047e-46b0-b4ef-c76d6e39b70e_gdc_realn_rehead.bam	Sequencing Reads	Aligned Reads	TCGA-STAD	TCGA-D7-6519	TCGA-D7-6519-01A	Primary Tumor	4ddf69f6-047e-46b0-b4ef-c76d6e39b70e_gdc_realn_rehead_report.tsv
edb06f17-e244-41ef-b637-2603c00755d5	4de6276e-9e04-4307-b2d9-8cdc28878efc_gdc_realn_rehead.bam	Sequencing Reads	Aligned Reads	TCGA-STAD	TCGA-CG-4469	TCGA-CG-4469-01A	Primary Tumor	4de6276e-9e04-4307-b2d9-8cdc28878efc_gdc_realn_rehead_report.tsv
b2ac9a30-b5db-4b1c-83a9-92f82c2929b2	4e77f51a-1bff-42b3-b126-275b78d77cc2_gdc_realn_rehead.bam	Sequencing Reads	Aligned Reads	TCGA-STAD	TCGA-BR-8080	TCGA-BR-8080-01A	Primary Tumor	4e77f51a-1bff-42b3-b126-275b78d77cc2_gdc_realn_rehead_report.tsv
828c711c-8f52-4338-a648-8cc66dca74e0	4e8254b8-cca4-4bcd-8daf-534d50d8888f_gdc_realn_rehead.bam	Sequencing Reads	Aligned Reads	TCGA-STAD	TCGA-VQ-A8DZ	TCGA-VQ-A8DZ-01A	Primary Tumor	4e8254b8-cca4-4bcd-8daf-534d50d8888f_gdc_realn_rehead_report.tsv
06cefcdb-4333-4376-8c01-2bc4fef9a5de	50cacd8d-5219-47b1-8652-42400472885c_gdc_realn_rehead.bam	Sequencing Reads	Aligned Reads	TCGA-STAD	TCGA-D7-A6EZ	TCGA-D7-A6EZ-01A	Primary Tumor	50cacd8d-5219-47b1-8652-42400472885c_gdc_realn_rehead_report.tsv
0e4e7a37-db80-48c5-b685-b72c221e7f16	50d187a0-979b-4fb2-8fc6-98e61976bb4c_gdc_realn_rehead.bam	Sequencing Reads	Aligned Reads	TCGA-STAD	TCGA-HU-8244	TCGA-HU-8244-01A	Primary Tumor	50d187a0-979b-4fb2-8fc6-98e61976bb4c_gdc_realn_rehead_report.tsv
423be05b-5d0c-4e90-94b8-49a79f214325	516bbbbf-3443-4dc4-92a5-d941d1492fb1_gdc_realn_rehead.bam	Sequencing Reads	Aligned Reads	TCGA-STAD	TCGA-KB-A93J	TCGA-KB-A93J-01A	Primary Tumor	516bbbbf-3443-4dc4-92a5-d941d1492fb1_gdc_realn_rehead_report.tsv
d1139118-30c6-47b6-8cb4-59366f01926e	5189f875-fb54-43e7-bd9b-a314e5bb62e0_gdc_realn_rehead.bam	Sequencing Reads	Aligned Reads	TCGA-STAD	TCGA-BR-8687	TCGA-BR-8687-01A	Primary Tumor	5189f875-fb54-43e7-bd9b-a314e5bb62e0_gdc_realn_rehead_report.tsv
5daf4aff-4816-4cc6-b9ba-e24ea39b981c	519ea927-4909-4fff-8e19-eea4c2027503_gdc_realn_rehead.bam	Sequencing Reads	Aligned Reads	TCGA-STAD	TCGA-HU-A4GC	TCGA-HU-A4GC-11A	Solid Tissue Normal	519ea927-4909-4fff-8e19-eea4c2027503_gdc_realn_rehead_report.tsv
e18afb87-aa97-4b19-97cb-4de3916c06f8	523c2aa9-e217-440b-8bd0-5e81d93b296b_gdc_realn_rehead.bam	Sequencing Reads	Aligned Reads	TCGA-STAD	TCGA-IN-8663	TCGA-IN-8663-01A	Primary Tumor	523c2aa9-e217-440b-8bd0-5e81d93b296b_gdc_realn_rehead_report.tsv
6e21c167-5b46-44be-a5f6-32a14e2571af	524ebba1-4074-4e58-9163-7f9fda69b6c3_gdc_realn_rehead.bam	Sequencing Reads	Aligned Reads	TCGA-STAD	TCGA-HU-A4GP	TCGA-HU-A4GP-11A	Solid Tissue Normal	524ebba1-4074-4e58-9163-7f9fda69b6c3_gdc_realn_rehead_report.tsv
27100257-ebc5-4e5f-b3fe-1ce3065389e5	52a62720-e6cb-46b3-81a1-84bac3ae6655_gdc_realn_rehead.bam	Sequencing Reads	Aligned Reads	TCGA-STAD	TCGA-HF-7131	TCGA-HF-7131-01A	Primary Tumor	52a62720-e6cb-46b3-81a1-84bac3ae6655_gdc_realn_rehead_report.tsv
71d3947f-27b2-4240-9c0f-e92edc363c15	52ec4e3c-cc54-418f-aaa0-97fb0dab2ccb_gdc_realn_rehead.bam	Sequencing Reads	Aligned Reads	TCGA-STAD	TCGA-BR-8296	TCGA-BR-8296-01A	Primary Tumor	52ec4e3c-cc54-418f-aaa0-97fb0dab2ccb_gdc_realn_rehead_report.tsv
6d9de6da-3f8f-4dba-a405-c94ea4be2575	53552681-8421-4f12-b01a-06a047c1dad7_gdc_realn_rehead.bam	Sequencing Reads	Aligned Reads	TCGA-STAD	TCGA-BR-8372	TCGA-BR-8372-01A	Primary Tumor	53552681-8421-4f12-b01a-06a047c1dad7_gdc_realn_rehead_report.tsv
d1fad777-7060-4892-b941-d2f492514943	53dfbabb-17b0-4bbb-9977-ea4734628846_gdc_realn_rehead.bam	Sequencing Reads	Aligned Reads	TCGA-STAD	TCGA-CG-4305	TCGA-CG-4305-01A	Primary Tumor	53dfbabb-17b0-4bbb-9977-ea4734628846_gdc_realn_rehead_report.tsv
c6292dae-f5f3-4746-a47a-4f1c6be2aaba	5502a3b8-8705-41f6-ac53-eca168446eed_gdc_realn_rehead.bam	Sequencing Reads	Aligned Reads	TCGA-STAD	TCGA-CG-5728	TCGA-CG-5728-11A	Solid Tissue Normal	5502a3b8-8705-41f6-ac53-eca168446eed_gdc_realn_rehead_report.tsv
e5b99557-e217-4dea-8397-d0552a03cc09	55489b0a-ce20-4921-a0d7-5bd53ed8271c_gdc_realn_rehead.bam	Sequencing Reads	Aligned Reads	TCGA-STAD	TCGA-D7-5578	TCGA-D7-5578-01A	Primary Tumor	55489b0a-ce20-4921-a0d7-5bd53ed8271c_gdc_realn_rehead_report.tsv
ad5f1734-9cee-4db5-9258-fbf1ecfad61a	557ac5d3-1629-479e-b5e5-397d09db0664_gdc_realn_rehead.bam	Sequencing Reads	Aligned Reads	TCGA-STAD	TCGA-HU-A4GQ	TCGA-HU-A4GQ-01A	Primary Tumor	557ac5d3-1629-479e-b5e5-397d09db0664_gdc_realn_rehead_report.tsv
66934706-a827-4fa3-89ae-81403f132a92	567be357-5f13-47dc-a823-2e0938b087e1_gdc_realn_rehead.bam	Sequencing Reads	Aligned Reads	TCGA-STAD	TCGA-CG-5720	TCGA-CG-5720-11A	Solid Tissue Normal	567be357-5f13-47dc-a823-2e0938b087e1_gdc_realn_rehead_report.tsv
04bfa5f2-f452-4f99-9794-a86d0a18e930	58b00f0e-0dbc-4daa-b078-ba8930d817b8_gdc_realn_rehead.bam	Sequencing Reads	Aligned Reads	TCGA-STAD	TCGA-D7-A6F2	TCGA-D7-A6F2-01A	Primary Tumor	58b00f0e-0dbc-4daa-b078-ba8930d817b8_gdc_realn_rehead_report.tsv
10a2185d-df35-4ce3-bc1a-6d9a0817222c	58fb0e57-fd0f-4876-b43d-61703587b4b7_gdc_realn_rehead.bam	Sequencing Reads	Aligned Reads	TCGA-STAD	TCGA-CD-5803	TCGA-CD-5803-01A	Primary Tumor	58fb0e57-fd0f-4876-b43d-61703587b4b7_gdc_realn_rehead_report.tsv
6dcc0ea1-9957-4480-a266-6c749dacfd9a	592deef8-4e7a-4664-b9dc-f894e3d79d90_gdc_realn_rehead.bam	Sequencing Reads	Aligned Reads	TCGA-STAD	TCGA-HJ-7597	TCGA-HJ-7597-01A	Primary Tumor	592deef8-4e7a-4664-b9dc-f894e3d79d90_gdc_realn_rehead_report.tsv
f5e24320-49e8-4d21-999c-48de7c03227c	5b050188-bb4c-4517-9d9b-7a0e08c4cc08_gdc_realn_rehead.bam	Sequencing Reads	Aligned Reads	TCGA-STAD	TCGA-BR-7196	TCGA-BR-7196-01A	Primary Tumor	5b050188-bb4c-4517-9d9b-7a0e08c4cc08_gdc_realn_rehead_report.tsv
21fdb3cd-84b9-4e4b-8d79-8d029f88541c	5c56b341-6b6c-4de6-b442-f0ce0567acb1_gdc_realn_rehead.bam	Sequencing Reads	Aligned Reads	TCGA-STAD	TCGA-IN-8462	TCGA-IN-8462-01A	Primary Tumor	5c56b341-6b6c-4de6-b442-f0ce0567acb1_gdc_realn_rehead_report.tsv
08080376-6e0b-4cdf-b857-4896f127f971	5ceeb9a7-d6bf-470a-9bf9-f43cd6dc969a_gdc_realn_rehead.bam	Sequencing Reads	Aligned Reads	TCGA-STAD	TCGA-B7-A5TJ	TCGA-B7-A5TJ-01A	Primary Tumor	5ceeb9a7-d6bf-470a-9bf9-f43cd6dc969a_gdc_realn_rehead_report.tsv
f5dccc1d-fb53-4d25-bcf7-9204503207b9	5cfa8d0c-8ad7-40aa-9aca-261c125c0e4e_gdc_realn_rehead.bam	Sequencing Reads	Aligned Reads	TCGA-STAD	TCGA-HF-A5NB	TCGA-HF-A5NB-01A	Primary Tumor	5cfa8d0c-8ad7-40aa-9aca-261c125c0e4e_gdc_realn_rehead_report.tsv
9a9b013b-819e-4a36-8a35-f687289e71cf	5e0f1098-3ec4-48d3-a4c2-31f800f2eb96_gdc_realn_rehead.bam	Sequencing Reads	Aligned Reads	TCGA-STAD	TCGA-FP-7735	TCGA-FP-7735-11A	Solid Tissue Normal	5e0f1098-3ec4-48d3-a4c2-31f800f2eb96_gdc_realn_rehead_report.tsv
c2865fec-b922-4543-9676-b8b98de7be04	5e386e58-4937-4991-b0a4-c70114212fbb_gdc_realn_rehead.bam	Sequencing Reads	Aligned Reads	TCGA-STAD	TCGA-B7-A5TI	TCGA-B7-A5TI-01A	Primary Tumor	5e386e58-4937-4991-b0a4-c70114212fbb_gdc_realn_rehead_report.tsv
3927038a-54b0-4f47-b5e1-559bc89e3045	5faa4a3d-7cc5-4595-99b8-5eb3bf58d9d4_gdc_realn_rehead.bam	Sequencing Reads	Aligned Reads	TCGA-STAD	TCGA-D7-A747	TCGA-D7-A747-01A	Primary Tumor	5faa4a3d-7cc5-4595-99b8-5eb3bf58d9d4_gdc_realn_rehead_report.tsv
8a612772-bd42-45dc-965c-3d10e6f8f0bb	60c32d8e-60a1-4a58-9fe4-ffaffbdc4e7d_gdc_realn_rehead.bam	Sequencing Reads	Aligned Reads	TCGA-STAD	TCGA-CG-4441	TCGA-CG-4441-01A	Primary Tumor	60c32d8e-60a1-4a58-9fe4-ffaffbdc4e7d_gdc_realn_rehead_report.tsv
9177f50b-5e89-44a9-8aa4-ad292ce92a00	6156ebc3-18a7-48ac-b1fe-1be64f99408b_gdc_realn_rehead.bam	Sequencing Reads	Aligned Reads	TCGA-STAD	TCGA-EQ-8122	TCGA-EQ-8122-01A	Primary Tumor	6156ebc3-18a7-48ac-b1fe-1be64f99408b_gdc_realn_rehead_report.tsv
cf4474c7-39c0-40e4-9ff2-61e0ea4f6f1b	62673901-6dd7-4a63-bd4f-91941fbcf841_gdc_realn_rehead.bam	Sequencing Reads	Aligned Reads	TCGA-STAD	TCGA-CD-A4MG	TCGA-CD-A4MG-01A	Primary Tumor	62673901-6dd7-4a63-bd4f-91941fbcf841_gdc_realn_rehead_report.tsv
9ec027ff-f108-49d5-afc0-0fa5950d1b2c	6408272a-edb9-4c64-af35-5c288ac3ea65_gdc_realn_rehead.bam	Sequencing Reads	Aligned Reads	TCGA-STAD	TCGA-BR-8690	TCGA-BR-8690-01A	Primary Tumor	6408272a-edb9-4c64-af35-5c288ac3ea65_gdc_realn_rehead_report.tsv
fd3a8b5c-48ce-4e5f-8b84-53ad716e002c	64a990d0-77d0-42a1-9bd8-4d67b8280272_gdc_realn_rehead.bam	Sequencing Reads	Aligned Reads	TCGA-STAD	TCGA-BR-6565	TCGA-BR-6565-01A	Primary Tumor	64a990d0-77d0-42a1-9bd8-4d67b8280272_gdc_realn_rehead_report.tsv
407cea2e-085c-4c80-9e48-496df251bc50	64f53656-04ae-4971-a97f-ed4a280f0712_gdc_realn_rehead.bam	Sequencing Reads	Aligned Reads	TCGA-STAD	TCGA-B7-5818	TCGA-B7-5818-01A	Primary Tumor	64f53656-04ae-4971-a97f-ed4a280f0712_gdc_realn_rehead_report.tsv
31e75c8b-e777-4b10-9841-eaa303a06d2b	650d70b6-dcf6-41f9-aec1-ba3b94221101_gdc_realn_rehead.bam	Sequencing Reads	Aligned Reads	TCGA-STAD	TCGA-BR-6458	TCGA-BR-6458-01A	Primary Tumor	650d70b6-dcf6-41f9-aec1-ba3b94221101_gdc_realn_rehead_report.tsv
fcf64e1a-29e0-49b0-a111-66fa307cacb9	6555702b-0cb7-4d11-9744-077e92b1273b_gdc_realn_rehead.bam	Sequencing Reads	Aligned Reads	TCGA-STAD	TCGA-HU-A4GH	TCGA-HU-A4GH-01A	Primary Tumor	6555702b-0cb7-4d11-9744-077e92b1273b_gdc_realn_rehead_report.tsv
ccfd9d53-a96f-4a83-bea8-4a7b950eaf1f	65ccbbe4-7743-4e9d-8a64-0b1533eed85f_gdc_realn_rehead.bam	Sequencing Reads	Aligned Reads	TCGA-STAD	TCGA-D7-A6EY	TCGA-D7-A6EY-01A	Primary Tumor	65ccbbe4-7743-4e9d-8a64-0b1533eed85f_gdc_realn_rehead_report.tsv
37f1a512-9b6c-4ecf-8afc-5370a9c04bff	663a5e1b-572c-4a2c-bbd2-3ca2d7990292_gdc_realn_rehead.bam	Sequencing Reads	Aligned Reads	TCGA-STAD	TCGA-CG-5722	TCGA-CG-5722-01A	Primary Tumor	663a5e1b-572c-4a2c-bbd2-3ca2d7990292_gdc_realn_rehead_report.tsv
f16d239f-8b2b-4353-894c-344107bfcc36	664bde83-81b9-4daa-9510-d6098d02fe24_gdc_realn_rehead.bam	Sequencing Reads	Aligned Reads	TCGA-STAD	TCGA-IN-A6RS	TCGA-IN-A6RS-01A	Primary Tumor	664bde83-81b9-4daa-9510-d6098d02fe24_gdc_realn_rehead_report.tsv
bc75f0c2-707d-4710-8402-bcc251eedff2	664fe211-05c9-4341-98ab-61e817d596c4_gdc_realn_rehead.bam	Sequencing Reads	Aligned Reads	TCGA-STAD	TCGA-D7-8575	TCGA-D7-8575-01A	Primary Tumor	664fe211-05c9-4341-98ab-61e817d596c4_gdc_realn_rehead_report.tsv
a45f5317-b1fd-45b4-a488-e539423973be	66d5c2c8-0213-4852-b448-dc70964e0570_gdc_realn_rehead.bam	Sequencing Reads	Aligned Reads	TCGA-STAD	TCGA-HU-A4GH	TCGA-HU-A4GH-11A	Solid Tissue Normal	66d5c2c8-0213-4852-b448-dc70964e0570_gdc_realn_rehead_report.tsv
496042ac-006e-4f3f-a639-a35fc86d70dd	678033a1-0871-47f4-a01a-ed9ff0a423b2_gdc_realn_rehead.bam	Sequencing Reads	Aligned Reads	TCGA-STAD	TCGA-BR-7704	TCGA-BR-7704-01A	Primary Tumor	678033a1-0871-47f4-a01a-ed9ff0a423b2_gdc_realn_rehead_report.tsv
12a6c655-88ae-4d94-b745-157c4a3c7361	67876cdb-a06e-4a3b-bbbb-abb5b92bfe40_gdc_realn_rehead.bam	Sequencing Reads	Aligned Reads	TCGA-STAD	TCGA-VQ-A8PH	TCGA-VQ-A8PH-01A	Primary Tumor	67876cdb-a06e-4a3b-bbbb-abb5b92bfe40_gdc_realn_rehead_report.tsv
5789e2a9-420e-4692-9802-802c5fd0d6b4	67c257a5-68cc-4b99-9fa3-fd05da1d03da_gdc_realn_rehead.bam	Sequencing Reads	Aligned Reads	TCGA-STAD	TCGA-BR-8592	TCGA-BR-8592-01A	Primary Tumor	67c257a5-68cc-4b99-9fa3-fd05da1d03da_gdc_realn_rehead_report.tsv
9779ba8b-db17-4ce9-bbfc-2e31f947fa3b	67f7ebb1-0b52-47ae-b68a-650e0ee2a398_gdc_realn_rehead.bam	Sequencing Reads	Aligned Reads	TCGA-STAD	TCGA-CG-5730	TCGA-CG-5730-11A	Solid Tissue Normal	67f7ebb1-0b52-47ae-b68a-650e0ee2a398_gdc_realn_rehead_report.tsv
06628016-7732-4d50-89fc-55c55db2a4bc	683d9718-de70-42d4-81bc-44a9a6340e87_gdc_realn_rehead.bam	Sequencing Reads	Aligned Reads	TCGA-STAD	TCGA-VQ-A8PO	TCGA-VQ-A8PO-01A	Primary Tumor	683d9718-de70-42d4-81bc-44a9a6340e87_gdc_realn_rehead_report.tsv
7e99fce5-cc2b-4779-af12-a2b50e20ac17	693ea426-38bc-48e7-99f8-c755ac5faba9_gdc_realn_rehead.bam	Sequencing Reads	Aligned Reads	TCGA-STAD	TCGA-KB-A6F7	TCGA-KB-A6F7-01A	Primary Tumor	693ea426-38bc-48e7-99f8-c755ac5faba9_gdc_realn_rehead_report.tsv
ef2c9079-36d6-4af8-9f80-f0c4f5525ab9	69916326-e9ad-48d8-80ce-1be094cbaf31_gdc_realn_rehead.bam	Sequencing Reads	Aligned Reads	TCGA-STAD	TCGA-BR-6709	TCGA-BR-6709-01A	Primary Tumor	69916326-e9ad-48d8-80ce-1be094cbaf31_gdc_realn_rehead_report.tsv
a8eb0bb6-c5a3-43b0-9959-26f572cd6d20	6a8d390a-9504-44b5-a03d-2de590e73649_gdc_realn_rehead.bam	Sequencing Reads	Aligned Reads	TCGA-STAD	TCGA-BR-7723	TCGA-BR-7723-01A	Primary Tumor	6a8d390a-9504-44b5-a03d-2de590e73649_gdc_realn_rehead_report.tsv
e71e0552-9b67-43ba-8305-246ec994d08c	6aa8b605-cc02-4b54-9de3-74723be985f5_gdc_realn_rehead.bam	Sequencing Reads	Aligned Reads	TCGA-STAD	TCGA-D7-8570	TCGA-D7-8570-01A	Primary Tumor	6aa8b605-cc02-4b54-9de3-74723be985f5_gdc_realn_rehead_report.tsv
cd4fa771-0588-4893-b5a6-0563d31b4be0	6adfb059-e4e8-4be9-a19f-fe1315c72fb6_gdc_realn_rehead.bam	Sequencing Reads	Aligned Reads	TCGA-STAD	TCGA-FP-7735	TCGA-FP-7735-01A	Primary Tumor	6adfb059-e4e8-4be9-a19f-fe1315c72fb6_gdc_realn_rehead_report.tsv
71ddabee-3b98-4e4c-b70e-aed111485215	6b676b08-ea91-4af5-8fe7-79b00a03c829_gdc_realn_rehead.bam	Sequencing Reads	Aligned Reads	TCGA-STAD	TCGA-VQ-A8PB	TCGA-VQ-A8PB-01A	Primary Tumor	6b676b08-ea91-4af5-8fe7-79b00a03c829_gdc_realn_rehead_report.tsv
fa824db1-d19d-4057-881e-805531c845eb	6b84d5ad-fe25-4569-910b-bf45a2fb99f2_gdc_realn_rehead.bam	Sequencing Reads	Aligned Reads	TCGA-STAD	TCGA-BR-4253	TCGA-BR-4253-01A	Primary Tumor	6b84d5ad-fe25-4569-910b-bf45a2fb99f2_gdc_realn_rehead_report.tsv
0ed4e0e6-a749-4626-af20-61aa0b7c4273	6caa59fb-8c17-4f49-a52a-2d6c5b9a479d_gdc_realn_rehead.bam	Sequencing Reads	Aligned Reads	TCGA-STAD	TCGA-D7-6520	TCGA-D7-6520-01A	Primary Tumor	6caa59fb-8c17-4f49-a52a-2d6c5b9a479d_gdc_realn_rehead_report.tsv
3a1eca8e-faa0-4a8e-af85-0b7a0ab05d46	6dc2c8ae-9761-42a1-aebb-d99e5add6591_gdc_realn_rehead.bam	Sequencing Reads	Aligned Reads	TCGA-STAD	TCGA-BR-8297	TCGA-BR-8297-01A	Primary Tumor	6dc2c8ae-9761-42a1-aebb-d99e5add6591_gdc_realn_rehead_report.tsv
1abec346-7023-4a83-862e-fd4aaf67d5d7	6f3174ba-9fda-4f28-acb3-ae486e06bf66_gdc_realn_rehead.bam	Sequencing Reads	Aligned Reads	TCGA-STAD	TCGA-HU-A4GP	TCGA-HU-A4GP-01A	Primary Tumor	6f3174ba-9fda-4f28-acb3-ae486e06bf66_gdc_realn_rehead_report.tsv
a6312fe0-e59e-44df-aefe-6de0644d2a0b	6f9e2e39-3546-4cb3-9a9e-54b941a959f9_gdc_realn_rehead.bam	Sequencing Reads	Aligned Reads	TCGA-STAD	TCGA-FP-7829	TCGA-FP-7829-01A	Primary Tumor	6f9e2e39-3546-4cb3-9a9e-54b941a959f9_gdc_realn_rehead_report.tsv
5a974b00-b3ef-4f0a-9872-d7fb269d936a	7015032d-25c1-47ed-a497-764f16f394cc_gdc_realn_rehead.bam	Sequencing Reads	Aligned Reads	TCGA-STAD	TCGA-D7-6521	TCGA-D7-6521-01A	Primary Tumor	7015032d-25c1-47ed-a497-764f16f394cc_gdc_realn_rehead_report.tsv
d6114eb8-a2ed-4dba-b2a0-8a161e229f6e	708776cd-b7a1-4bf3-afb3-c71412db8cde_gdc_realn_rehead.bam	Sequencing Reads	Aligned Reads	TCGA-STAD	TCGA-HU-A4HB	TCGA-HU-A4HB-01A	Primary Tumor	708776cd-b7a1-4bf3-afb3-c71412db8cde_gdc_realn_rehead_report.tsv
3111aa5b-18f5-4c35-b762-03c602cf9cac	72b9338a-6a95-4abf-8825-cc1764388269_gdc_realn_rehead.bam	Sequencing Reads	Aligned Reads	TCGA-STAD	TCGA-CG-4465	TCGA-CG-4465-01A	Primary Tumor	72b9338a-6a95-4abf-8825-cc1764388269_gdc_realn_rehead_report.tsv
e5dfffee-6b55-4a01-9db5-93717379331b	735e66f7-9cbb-4df6-aede-256a36061129_gdc_realn_rehead.bam	Sequencing Reads	Aligned Reads	TCGA-STAD	TCGA-VQ-A927	TCGA-VQ-A927-01A	Primary Tumor	735e66f7-9cbb-4df6-aede-256a36061129_gdc_realn_rehead_report.tsv
b7d2d301-1711-4b03-bebc-cd3f8757bc64	738a13f9-7d4e-45f6-8c74-2e5dc5b82ac3_gdc_realn_rehead.bam	Sequencing Reads	Aligned Reads	TCGA-STAD	TCGA-BR-A4J7	TCGA-BR-A4J7-01A	Primary Tumor	738a13f9-7d4e-45f6-8c74-2e5dc5b82ac3_gdc_realn_rehead_report.tsv
45cedb3b-b791-43c2-90e9-494739f9b201	73b6081a-2950-4281-b1e6-6260de4c8f3d_gdc_realn_rehead.bam	Sequencing Reads	Aligned Reads	TCGA-STAD	TCGA-HF-7134	TCGA-HF-7134-01A	Primary Tumor	73b6081a-2950-4281-b1e6-6260de4c8f3d_gdc_realn_rehead_report.tsv
921e4364-a829-4ade-b7f2-5650a338da53	752ddf2d-4429-42cd-967a-b9a301f8ba91_gdc_realn_rehead.bam	Sequencing Reads	Aligned Reads	TCGA-STAD	TCGA-BR-8371	TCGA-BR-8371-01A	Primary Tumor	752ddf2d-4429-42cd-967a-b9a301f8ba91_gdc_realn_rehead_report.tsv
fc8836be-439e-4781-9371-39c640e231dd	768b010a-b5e9-415e-be46-c02e5fb61680_gdc_realn_rehead.bam	Sequencing Reads	Aligned Reads	TCGA-STAD	TCGA-VQ-A94P	TCGA-VQ-A94P-01A	Primary Tumor	768b010a-b5e9-415e-be46-c02e5fb61680_gdc_realn_rehead_report.tsv
25658c7e-810f-410f-9af3-d6a23d3238e1	76e55314-67a0-4b3a-909c-94e85669a641_gdc_realn_rehead.bam	Sequencing Reads	Aligned Reads	TCGA-STAD	TCGA-MX-A5UG	TCGA-MX-A5UG-01A	Primary Tumor	76e55314-67a0-4b3a-909c-94e85669a641_gdc_realn_rehead_report.tsv
7f8b8a5d-c71e-48a5-bfd3-4fd23658fa71	77745e18-bb76-4f46-be55-2d347f4ccd25_gdc_realn_rehead.bam	Sequencing Reads	Aligned Reads	TCGA-STAD	TCGA-BR-4191	TCGA-BR-4191-01A	Primary Tumor	77745e18-bb76-4f46-be55-2d347f4ccd25_gdc_realn_rehead_report.tsv
c1ed47b4-04a5-4748-8dde-745abb5d339e	779beef9-8d1b-4f89-8a18-d9887ea39cdb_gdc_realn_rehead.bam	Sequencing Reads	Aligned Reads	TCGA-STAD	TCGA-BR-4371	TCGA-BR-4371-01A	Primary Tumor	779beef9-8d1b-4f89-8a18-d9887ea39cdb_gdc_realn_rehead_report.tsv
43a3ffb2-e95e-4a02-a265-020eb72623ad	787e90a7-dbac-4c3b-a6d9-0519c7c818bf_gdc_realn_rehead.bam	Sequencing Reads	Aligned Reads	TCGA-STAD	TCGA-BR-6453	TCGA-BR-6453-01A	Primary Tumor	787e90a7-dbac-4c3b-a6d9-0519c7c818bf_gdc_realn_rehead_report.tsv
a142506d-9162-4978-88ff-6ab600a058ab	78937fe2-d1bc-48de-98a3-4c18c3ee3f1f_gdc_realn_rehead.bam	Sequencing Reads	Aligned Reads	TCGA-STAD	TCGA-RD-A8N2	TCGA-RD-A8N2-01A	Primary Tumor	78937fe2-d1bc-48de-98a3-4c18c3ee3f1f_gdc_realn_rehead_report.tsv
69d16981-bbac-4c6c-9ac8-b0e1d2807747	789eb670-042f-446a-a6da-b9ef4ca2f954_gdc_realn_rehead.bam	Sequencing Reads	Aligned Reads	TCGA-STAD	TCGA-VQ-A8PF	TCGA-VQ-A8PF-01A	Primary Tumor	789eb670-042f-446a-a6da-b9ef4ca2f954_gdc_realn_rehead_report.tsv
1082405a-8ed4-4e9f-b39b-d4d5fc9d67c3	7a6b55ac-636e-42d5-a4db-5f4049742854_gdc_realn_rehead.bam	Sequencing Reads	Aligned Reads	TCGA-STAD	TCGA-HU-A4HB	TCGA-HU-A4HB-11A	Solid Tissue Normal	7a6b55ac-636e-42d5-a4db-5f4049742854_gdc_realn_rehead_report.tsv
00fd7364-03fa-4c28-a4a8-c668a8b7331f	7af32b02-ac74-4e48-9d63-b89c3a909185_gdc_realn_rehead.bam	Sequencing Reads	Aligned Reads	TCGA-STAD	TCGA-CG-5724	TCGA-CG-5724-01A	Primary Tumor	7af32b02-ac74-4e48-9d63-b89c3a909185_gdc_realn_rehead_report.tsv
5836d4b1-a9bc-4221-9136-00b85f8a48ff	7c0fa90f-a395-4191-b28e-5d242932562f_gdc_realn_rehead.bam	Sequencing Reads	Aligned Reads	TCGA-STAD	TCGA-VQ-AA69	TCGA-VQ-AA69-01A	Primary Tumor	7c0fa90f-a395-4191-b28e-5d242932562f_gdc_realn_rehead_report.tsv
2d2a38eb-7f4d-4846-90ce-90f04887d68b	7c2ec5f8-53be-4d47-a97a-a05f88ae50df_gdc_realn_rehead.bam	Sequencing Reads	Aligned Reads	TCGA-STAD	TCGA-HU-A4GY	TCGA-HU-A4GY-11A	Solid Tissue Normal	7c2ec5f8-53be-4d47-a97a-a05f88ae50df_gdc_realn_rehead_report.tsv
af6c312f-9a29-4ccf-ba92-57a4a8d2b440	7e24f6fc-e341-43a7-b1b3-7688c6b30f15_gdc_realn_rehead.bam	Sequencing Reads	Aligned Reads	TCGA-STAD	TCGA-HU-A4GN	TCGA-HU-A4GN-11A	Solid Tissue Normal	7e24f6fc-e341-43a7-b1b3-7688c6b30f15_gdc_realn_rehead_report.tsv
0355d729-a964-48f2-9d23-421f4cd860f4	7ed49ea8-50bf-4880-8f50-e26fc442e3f6_gdc_realn_rehead.bam	Sequencing Reads	Aligned Reads	TCGA-STAD	TCGA-VQ-A91U	TCGA-VQ-A91U-01A	Primary Tumor	7ed49ea8-50bf-4880-8f50-e26fc442e3f6_gdc_realn_rehead_report.tsv
e20a6e01-cab9-4406-acc9-9518dd601db0	7f9a185c-6dfe-4858-8306-cc769dfeb003_gdc_realn_rehead.bam	Sequencing Reads	Aligned Reads	TCGA-STAD	TCGA-BR-8060	TCGA-BR-8060-01A	Primary Tumor	7f9a185c-6dfe-4858-8306-cc769dfeb003_gdc_realn_rehead_report.tsv
266e5ac2-c7c5-438c-aa22-43924699f7f6	8016a16b-2e9c-48ab-a614-1f37b027e7ab_gdc_realn_rehead.bam	Sequencing Reads	Aligned Reads	TCGA-STAD	TCGA-CG-4304	TCGA-CG-4304-01A	Primary Tumor	8016a16b-2e9c-48ab-a614-1f37b027e7ab_gdc_realn_rehead_report.tsv
c3c1a094-727a-4d60-bbda-74718773fde9	81413076-f338-4755-9069-5fba54f7be34_gdc_realn_rehead.bam	Sequencing Reads	Aligned Reads	TCGA-STAD	TCGA-FP-8099	TCGA-FP-8099-01A	Primary Tumor	81413076-f338-4755-9069-5fba54f7be34_gdc_realn_rehead_report.tsv
5ec480b5-8780-40f5-bb82-bef1dfff1766	82a9a0d4-96b9-46d4-966f-56bc366634bf_gdc_realn_rehead.bam	Sequencing Reads	Aligned Reads	TCGA-STAD	TCGA-D7-A6EV	TCGA-D7-A6EV-01A	Primary Tumor	82a9a0d4-96b9-46d4-966f-56bc366634bf_gdc_realn_rehead_report.tsv
e0843df2-6a76-425e-b028-d854eacd5376	8368b5cf-4397-459b-9e45-04a0e0b0bd25_gdc_realn_rehead.bam	Sequencing Reads	Aligned Reads	TCGA-STAD	TCGA-VQ-A8PD	TCGA-VQ-A8PD-01A	Primary Tumor	8368b5cf-4397-459b-9e45-04a0e0b0bd25_gdc_realn_rehead_report.tsv
af65dde5-fd41-48cd-8fae-d55ead036e6a	843cd8a0-3838-4cf2-90c5-84e6dd3e67d2_gdc_realn_rehead.bam	Sequencing Reads	Aligned Reads	TCGA-STAD	TCGA-BR-7707	TCGA-BR-7707-01A	Primary Tumor	843cd8a0-3838-4cf2-90c5-84e6dd3e67d2_gdc_realn_rehead_report.tsv
6ffa8922-b291-4fe8-8917-dc8bd4294f13	859ff5c4-039e-485d-9c0d-d2d2bfafa739_gdc_realn_rehead.bam	Sequencing Reads	Aligned Reads	TCGA-STAD	TCGA-BR-A4J8	TCGA-BR-A4J8-01A	Primary Tumor	859ff5c4-039e-485d-9c0d-d2d2bfafa739_gdc_realn_rehead_report.tsv
7f2fa31f-a602-44fb-8e12-f752098b364e	8621282d-fa0b-4a78-b605-31777add6902_gdc_realn_rehead.bam	Sequencing Reads	Aligned Reads	TCGA-STAD	TCGA-BR-6710	TCGA-BR-6710-01A	Primary Tumor	8621282d-fa0b-4a78-b605-31777add6902_gdc_realn_rehead_report.tsv
605a1ce9-eec3-4900-84b3-1be6da4f6de8	8672ce81-5df8-4464-bbf4-ac124d58ced5_gdc_realn_rehead.bam	Sequencing Reads	Aligned Reads	TCGA-STAD	TCGA-BR-7704	TCGA-BR-7704-11A	Solid Tissue Normal	8672ce81-5df8-4464-bbf4-ac124d58ced5_gdc_realn_rehead_report.tsv
95eed021-cb5a-4a07-b00a-75e534a543e0	8688004f-d630-440a-9e16-99bcf8a307b1_gdc_realn_rehead.bam	Sequencing Reads	Aligned Reads	TCGA-STAD	TCGA-CG-5734	TCGA-CG-5734-11A	Solid Tissue Normal	8688004f-d630-440a-9e16-99bcf8a307b1_gdc_realn_rehead_report.tsv
9e67d1aa-2dfa-45ec-a1de-e03082899870	86e061c4-cc74-420e-a9b3-f0a0eb18bd10_gdc_realn_rehead.bam	Sequencing Reads	Aligned Reads	TCGA-STAD	TCGA-BR-A4CR	TCGA-BR-A4CR-01A	Primary Tumor	86e061c4-cc74-420e-a9b3-f0a0eb18bd10_gdc_realn_rehead_report.tsv
98055abd-4b5a-4a1d-803a-cd0ad3756d29	877f1708-35bf-4422-b319-84c10587258f_gdc_realn_rehead.bam	Sequencing Reads	Aligned Reads	TCGA-STAD	TCGA-KB-A93G	TCGA-KB-A93G-01A	Primary Tumor	877f1708-35bf-4422-b319-84c10587258f_gdc_realn_rehead_report.tsv
8c4b1adc-5bc0-41ab-bc6e-2363dec4a1ae	883ba931-9ed9-4589-b694-91d197eb8734_gdc_realn_rehead.bam	Sequencing Reads	Aligned Reads	TCGA-STAD	TCGA-CD-A48A	TCGA-CD-A48A-01A	Primary Tumor	883ba931-9ed9-4589-b694-91d197eb8734_gdc_realn_rehead_report.tsv
2714e3c3-195f-4578-944b-ba11f21739ba	889c3529-2670-4090-8cfc-bfda16a89610_gdc_realn_rehead.bam	Sequencing Reads	Aligned Reads	TCGA-STAD	TCGA-B7-A5TN	TCGA-B7-A5TN-01A	Primary Tumor	889c3529-2670-4090-8cfc-bfda16a89610_gdc_realn_rehead_report.tsv
7053bd2f-0091-42df-8698-7fe5a9ec7feb	8973f03e-157b-44c4-925c-e7cf17f90394_gdc_realn_rehead.bam	Sequencing Reads	Aligned Reads	TCGA-STAD	TCGA-D7-8579	TCGA-D7-8579-01A	Primary Tumor	8973f03e-157b-44c4-925c-e7cf17f90394_gdc_realn_rehead_report.tsv
9d0ea8b4-4d39-471e-b425-45c08145cdc7	8a04e12d-2018-4b44-880c-fdeea06f22dc_gdc_realn_rehead.bam	Sequencing Reads	Aligned Reads	TCGA-STAD	TCGA-MX-A5UJ	TCGA-MX-A5UJ-01A	Primary Tumor	8a04e12d-2018-4b44-880c-fdeea06f22dc_gdc_realn_rehead_report.tsv
2101dc4b-f1b2-4e1a-b581-9362c8ee13a2	8a08a406-452e-4c8d-adc5-e95e1f00c042_gdc_realn_rehead.bam	Sequencing Reads	Aligned Reads	TCGA-STAD	TCGA-BR-8382	TCGA-BR-8382-01A	Primary Tumor	8a08a406-452e-4c8d-adc5-e95e1f00c042_gdc_realn_rehead_report.tsv
e1b1295e-1290-443a-95e7-632340d430a9	8a0f8cbb-11fb-41c0-96b4-4e3e5e02309b_gdc_realn_rehead.bam	Sequencing Reads	Aligned Reads	TCGA-STAD	TCGA-IN-A6RL	TCGA-IN-A6RL-01A	Primary Tumor	8a0f8cbb-11fb-41c0-96b4-4e3e5e02309b_gdc_realn_rehead_report.tsv
5e586900-1cac-43ed-8c99-a418f42e6175	8a5a100a-b088-4dff-9cfd-4e17546da118_gdc_realn_rehead.bam	Sequencing Reads	Aligned Reads	TCGA-STAD	TCGA-VQ-A94T	TCGA-VQ-A94T-01A	Primary Tumor	8a5a100a-b088-4dff-9cfd-4e17546da118_gdc_realn_rehead_report.tsv
e8c9c897-cb08-4bf0-838c-414fbdf574be	8b0d5e47-f4f2-48e0-b433-469e41d7352d_gdc_realn_rehead.bam	Sequencing Reads	Aligned Reads	TCGA-STAD	TCGA-BR-4370	TCGA-BR-4370-01A	Primary Tumor	8b0d5e47-f4f2-48e0-b433-469e41d7352d_gdc_realn_rehead_report.tsv
47580a53-ff18-4a8e-8e46-fd65f1ee6036	8b64d210-1808-46e1-84c2-65e858cf4ca2_gdc_realn_rehead.bam	Sequencing Reads	Aligned Reads	TCGA-STAD	TCGA-BR-A4J6	TCGA-BR-A4J6-01A	Primary Tumor	8b64d210-1808-46e1-84c2-65e858cf4ca2_gdc_realn_rehead_report.tsv
e92eb30f-6eb3-46c5-bc82-cd288e93dc39	8b7fa25b-a830-401b-9ad9-f81b331b93e3_gdc_realn_rehead.bam	Sequencing Reads	Aligned Reads	TCGA-STAD	TCGA-D7-6528	TCGA-D7-6528-01A	Primary Tumor	8b7fa25b-a830-401b-9ad9-f81b331b93e3_gdc_realn_rehead_report.tsv
b3616fa5-2729-47c0-93c8-69463493788a	8bb8acb4-6016-4eb4-817a-75353a24e274_gdc_realn_rehead.bam	Sequencing Reads	Aligned Reads	TCGA-STAD	TCGA-VQ-A8PM	TCGA-VQ-A8PM-01A	Primary Tumor	8bb8acb4-6016-4eb4-817a-75353a24e274_gdc_realn_rehead_report.tsv
0a2ecfbc-0b5a-4e2a-b4f1-f4386692c57e	8bdd6dea-098e-442a-8172-e6c740084ce7_gdc_realn_rehead.bam	Sequencing Reads	Aligned Reads	TCGA-STAD	TCGA-D7-6815	TCGA-D7-6815-01A	Primary Tumor	8bdd6dea-098e-442a-8172-e6c740084ce7_gdc_realn_rehead_report.tsv
cca3bbdc-fd60-4774-9e79-1ab8d652c317	8d53bd0a-0351-49eb-842a-f9e231ec8c6b_gdc_realn_rehead.bam	Sequencing Reads	Aligned Reads	TCGA-STAD	TCGA-HU-A4H2	TCGA-HU-A4H2-01A	Primary Tumor	8d53bd0a-0351-49eb-842a-f9e231ec8c6b_gdc_realn_rehead_report.tsv
2ff8c3b7-2cd9-4e54-8338-b4420d9e2f2d	8d866574-843b-45b0-8be4-9c7031ed8fdb_gdc_realn_rehead.bam	Sequencing Reads	Aligned Reads	TCGA-STAD	TCGA-VQ-AA6G	TCGA-VQ-AA6G-01A	Primary Tumor	8d866574-843b-45b0-8be4-9c7031ed8fdb_gdc_realn_rehead_report.tsv
ebaace87-cc28-4edd-bd5a-5fc171c0b749	8e22504f-e805-4589-9872-d5678c77d1bc_gdc_realn_rehead.bam	Sequencing Reads	Aligned Reads	TCGA-STAD	TCGA-VQ-A91S	TCGA-VQ-A91S-01A	Primary Tumor	8e22504f-e805-4589-9872-d5678c77d1bc_gdc_realn_rehead_report.tsv
a44a615f-c082-4876-b9b4-5ebd4769e1a9	8e364efb-c8cc-42e7-bff1-529e9ab84f9a_gdc_realn_rehead.bam	Sequencing Reads	Aligned Reads	TCGA-STAD	TCGA-D7-8576	TCGA-D7-8576-01A	Primary Tumor	8e364efb-c8cc-42e7-bff1-529e9ab84f9a_gdc_realn_rehead_report.tsv
78327be7-44ca-4dd0-922c-c57ffd396210	8e5c4bf0-4224-4080-9a75-a71781c6f64b_gdc_realn_rehead.bam	Sequencing Reads	Aligned Reads	TCGA-STAD	TCGA-ZQ-A9CR	TCGA-ZQ-A9CR-01A	Primary Tumor	8e5c4bf0-4224-4080-9a75-a71781c6f64b_gdc_realn_rehead_report.tsv
d1327786-a8da-4a4f-8ce4-ded9a1cbf5a2	8e940ae4-a294-4f74-914b-2f05949298b5_gdc_realn_rehead.bam	Sequencing Reads	Aligned Reads	TCGA-STAD	TCGA-BR-6457	TCGA-BR-6457-11A	Solid Tissue Normal	8e940ae4-a294-4f74-914b-2f05949298b5_gdc_realn_rehead_report.tsv
82bfe7f9-6f7c-4821-94d0-29a1f4b1126c	8e954ba4-1981-4386-ae95-b0b086ef7b5a_gdc_realn_rehead.bam	Sequencing Reads	Aligned Reads	TCGA-STAD	TCGA-D7-8574	TCGA-D7-8574-01A	Primary Tumor	8e954ba4-1981-4386-ae95-b0b086ef7b5a_gdc_realn_rehead_report.tsv
e52a18c7-19ec-40a5-85ce-c5d35a52f828	8fcd8ee2-74e5-45f7-a700-b01f86161d73_gdc_realn_rehead.bam	Sequencing Reads	Aligned Reads	TCGA-STAD	TCGA-VQ-A94R	TCGA-VQ-A94R-01A	Primary Tumor	8fcd8ee2-74e5-45f7-a700-b01f86161d73_gdc_realn_rehead_report.tsv
0a678fad-6fc5-4056-b87d-6a21985fbe10	90e197df-5f5a-451f-ac0e-32d7058dcf97_gdc_realn_rehead.bam	Sequencing Reads	Aligned Reads	TCGA-STAD	TCGA-R5-A805	TCGA-R5-A805-01A	Primary Tumor	90e197df-5f5a-451f-ac0e-32d7058dcf97_gdc_realn_rehead_report.tsv
7d854177-b1a0-4dd2-b2be-2d715f3e7651	913ba4d8-0737-4eeb-bf7b-46c37d5778fd_gdc_realn_rehead.bam	Sequencing Reads	Aligned Reads	TCGA-STAD	TCGA-RD-A8MV	TCGA-RD-A8MV-01A	Primary Tumor	913ba4d8-0737-4eeb-bf7b-46c37d5778fd_gdc_realn_rehead_report.tsv
4b4d3b63-589e-48e0-a9e4-ae6277edd6b1	91d27d09-acd2-4527-8ae4-8e7bd3de39e7_gdc_realn_rehead.bam	Sequencing Reads	Aligned Reads	TCGA-STAD	TCGA-CG-4475	TCGA-CG-4475-01A	Primary Tumor	91d27d09-acd2-4527-8ae4-8e7bd3de39e7_gdc_realn_rehead_report.tsv
11796886-4813-471b-ab1e-f48a03182573	91d6a0bc-2507-4392-a74a-79bcee6292e9_gdc_realn_rehead.bam	Sequencing Reads	Aligned Reads	TCGA-STAD	TCGA-BR-7717	TCGA-BR-7717-01A	Primary Tumor	91d6a0bc-2507-4392-a74a-79bcee6292e9_gdc_realn_rehead_report.tsv
d7628352-d20d-42b9-b873-89fe13cadbfb	932374bf-4efb-4233-994f-548aa4e61a24_gdc_realn_rehead.bam	Sequencing Reads	Aligned Reads	TCGA-STAD	TCGA-BR-A44T	TCGA-BR-A44T-01A	Primary Tumor	932374bf-4efb-4233-994f-548aa4e61a24_gdc_realn_rehead_report.tsv
b1b4ec4a-cfd0-4314-8c73-a72a27669160	938dcdd6-6957-4e44-92f4-2f7d9e2fd0e0_gdc_realn_rehead.bam	Sequencing Reads	Aligned Reads	TCGA-STAD	TCGA-BR-7716	TCGA-BR-7716-01A	Primary Tumor	938dcdd6-6957-4e44-92f4-2f7d9e2fd0e0_gdc_realn_rehead_report.tsv
4c86123b-02df-46db-add0-04de7daab55a	93a14b03-e7db-4e9c-a153-4861dd6c3f2a_gdc_realn_rehead.bam	Sequencing Reads	Aligned Reads	TCGA-STAD	TCGA-IN-AB1V	TCGA-IN-AB1V-01A	Primary Tumor	93a14b03-e7db-4e9c-a153-4861dd6c3f2a_gdc_realn_rehead_report.tsv
db3ee9f8-aa85-4c39-af3f-6ec0caaeaa75	93e09fb0-5fed-4747-8816-cc9efa32307f_gdc_realn_rehead.bam	Sequencing Reads	Aligned Reads	TCGA-STAD	TCGA-BR-7957	TCGA-BR-7957-01A	Primary Tumor	93e09fb0-5fed-4747-8816-cc9efa32307f_gdc_realn_rehead_report.tsv
da94a7ca-d966-477e-ab46-7f978ccd30d5	94737921-3940-43b3-b938-3a427550e963_gdc_realn_rehead.bam	Sequencing Reads	Aligned Reads	TCGA-STAD	TCGA-BR-A4QL	TCGA-BR-A4QL-01A	Primary Tumor	94737921-3940-43b3-b938-3a427550e963_gdc_realn_rehead_report.tsv
6f67d278-0cd6-4a01-87c1-87331140cf49	94d57d7b-0084-437a-9266-23c0eda3c470_gdc_realn_rehead.bam	Sequencing Reads	Aligned Reads	TCGA-STAD	TCGA-CG-4466	TCGA-CG-4466-01A	Primary Tumor	94d57d7b-0084-437a-9266-23c0eda3c470_gdc_realn_rehead_report.tsv
cecee8f1-c849-41ad-bb67-fa45bf880f3d	97a3b35d-563c-48db-9110-ca2952a75fd3_gdc_realn_rehead.bam	Sequencing Reads	Aligned Reads	TCGA-STAD	TCGA-ZA-A8F6	TCGA-ZA-A8F6-01A	Primary Tumor	97a3b35d-563c-48db-9110-ca2952a75fd3_gdc_realn_rehead_report.tsv
1fe2adcd-9701-4c05-bf80-dc903298043a	991bcd58-e0ea-4df1-be8c-17edc8914283_gdc_realn_rehead.bam	Sequencing Reads	Aligned Reads	TCGA-STAD	TCGA-IN-7808	TCGA-IN-7808-01A	Primary Tumor	991bcd58-e0ea-4df1-be8c-17edc8914283_gdc_realn_rehead_report.tsv
57f3ae87-2773-4170-b887-27d3e0103713	99c751f5-1a3c-4f69-a4c6-b64afa59608b_gdc_realn_rehead.bam	Sequencing Reads	Aligned Reads	TCGA-STAD	TCGA-BR-8368	TCGA-BR-8368-01A	Primary Tumor	99c751f5-1a3c-4f69-a4c6-b64afa59608b_gdc_realn_rehead_report.tsv
9aede56c-c2dc-4ab2-83b6-339f50d3cb18	99e5fce2-ffcf-4dfc-a9fb-c5b5791d0642_gdc_realn_rehead.bam	Sequencing Reads	Aligned Reads	TCGA-STAD	TCGA-CG-4301	TCGA-CG-4301-01A	Primary Tumor	99e5fce2-ffcf-4dfc-a9fb-c5b5791d0642_gdc_realn_rehead_report.tsv
cf012af5-8438-482c-9b6e-079b55e05591	99f75938-8f18-4050-b59f-7a662d33f09f_gdc_realn_rehead.bam	Sequencing Reads	Aligned Reads	TCGA-STAD	TCGA-CG-5725	TCGA-CG-5725-01A	Primary Tumor	99f75938-8f18-4050-b59f-7a662d33f09f_gdc_realn_rehead_report.tsv
d8ee5ecb-a3da-4b1c-abc9-1e70f6f9107a	9a85724b-7f34-46a8-a758-7fcb996dbe51_gdc_realn_rehead.bam	Sequencing Reads	Aligned Reads	TCGA-STAD	TCGA-CG-5716	TCGA-CG-5716-01A	Primary Tumor	9a85724b-7f34-46a8-a758-7fcb996dbe51_gdc_realn_rehead_report.tsv
8e8ab539-4e3a-440b-a494-71599db01775	9ab12a43-8779-426b-86f3-442ac5bd1c0c_gdc_realn_rehead.bam	Sequencing Reads	Aligned Reads	TCGA-STAD	TCGA-VQ-A8E2	TCGA-VQ-A8E2-01A	Primary Tumor	9ab12a43-8779-426b-86f3-442ac5bd1c0c_gdc_realn_rehead_report.tsv
e7bbba96-3d9e-4eee-a99c-119675d4ac96	9bf70fda-4b07-41b4-86f5-0293cbb80f78_gdc_realn_rehead.bam	Sequencing Reads	Aligned Reads	TCGA-STAD	TCGA-HU-8238	TCGA-HU-8238-11A	Solid Tissue Normal	9bf70fda-4b07-41b4-86f5-0293cbb80f78_gdc_realn_rehead_report.tsv
d65b8e3e-ffd8-475b-a014-ff02ac89c6d4	9d6912bf-3cee-41d0-b134-8af09b4d037c_gdc_realn_rehead.bam	Sequencing Reads	Aligned Reads	TCGA-STAD	TCGA-D7-A74A	TCGA-D7-A74A-01A	Primary Tumor	9d6912bf-3cee-41d0-b134-8af09b4d037c_gdc_realn_rehead_report.tsv
39d3c34b-7d49-4ff2-87be-31817cf72e33	9d6c12ad-79e0-44b9-899a-93858bde35cc_gdc_realn_rehead.bam	Sequencing Reads	Aligned Reads	TCGA-STAD	TCGA-CG-4444	TCGA-CG-4444-01A	Primary Tumor	9d6c12ad-79e0-44b9-899a-93858bde35cc_gdc_realn_rehead_report.tsv
41cc39c6-0fd8-460c-ac88-08e67af57750	9ddc0a67-c7c8-4635-88cd-81327e922334_gdc_realn_rehead.bam	Sequencing Reads	Aligned Reads	TCGA-STAD	TCGA-D7-6522	TCGA-D7-6522-01A	Primary Tumor	9ddc0a67-c7c8-4635-88cd-81327e922334_gdc_realn_rehead_report.tsv
511c41c3-8fd1-4220-bbf0-2b4e43f3cf1c	9e3310f5-a6e4-4749-bd89-0c3447451c4b_gdc_realn_rehead.bam	Sequencing Reads	Aligned Reads	TCGA-STAD	TCGA-3M-AB46	TCGA-3M-AB46-01A	Primary Tumor	9e3310f5-a6e4-4749-bd89-0c3447451c4b_gdc_realn_rehead_report.tsv
0216dcac-07ef-4e20-a9ba-03f159153d60	9e86d2e2-8d40-425b-b437-862390d0aa1f_gdc_realn_rehead.bam	Sequencing Reads	Aligned Reads	TCGA-STAD	TCGA-BR-8058	TCGA-BR-8058-01A	Primary Tumor	9e86d2e2-8d40-425b-b437-862390d0aa1f_gdc_realn_rehead_report.tsv
ab51e0b0-def4-45d0-9f3f-25116d5b58f6	9e89b72f-f969-4620-872c-3aa991e1460d_gdc_realn_rehead.bam	Sequencing Reads	Aligned Reads	TCGA-STAD	TCGA-RD-A7BT	TCGA-RD-A7BT-01A	Primary Tumor	9e89b72f-f969-4620-872c-3aa991e1460d_gdc_realn_rehead_report.tsv
23176360-f5ec-4e89-a73d-e0487a2f91ca	9ec66b47-b38e-4689-a470-b13a4e6a034a_gdc_realn_rehead.bam	Sequencing Reads	Aligned Reads	TCGA-STAD	TCGA-BR-8676	TCGA-BR-8676-01A	Primary Tumor	9ec66b47-b38e-4689-a470-b13a4e6a034a_gdc_realn_rehead_report.tsv
7e0c24e2-344f-454b-b0eb-82b63d28f6a7	9f33f4ed-0953-4878-9d94-fbb13a8996dd_gdc_realn_rehead.bam	Sequencing Reads	Aligned Reads	TCGA-STAD	TCGA-BR-8679	TCGA-BR-8679-01A	Primary Tumor	9f33f4ed-0953-4878-9d94-fbb13a8996dd_gdc_realn_rehead_report.tsv
b91b26ea-1978-4ef8-b11b-a98f3480b480	9f3cba19-0559-447e-a5c9-1904b7d8fc02_gdc_realn_rehead.bam	Sequencing Reads	Aligned Reads	TCGA-STAD	TCGA-FP-7829	TCGA-FP-7829-11A	Solid Tissue Normal	9f3cba19-0559-447e-a5c9-1904b7d8fc02_gdc_realn_rehead_report.tsv
50229835-4f5f-4dfd-ba08-2d0982bdbb73	a06a5256-2e95-473f-953a-49192c7bbea0_gdc_realn_rehead.bam	Sequencing Reads	Aligned Reads	TCGA-STAD	TCGA-CG-5723	TCGA-CG-5723-01A	Primary Tumor	a06a5256-2e95-473f-953a-49192c7bbea0_gdc_realn_rehead_report.tsv
af8474fb-6a4c-4644-8732-8e394e07f3e3	a138faf3-e681-499c-80c9-fd8a49de82a5_gdc_realn_rehead.bam	Sequencing Reads	Aligned Reads	TCGA-STAD	TCGA-RD-A8NB	TCGA-RD-A8NB-01A	Primary Tumor	a138faf3-e681-499c-80c9-fd8a49de82a5_gdc_realn_rehead_report.tsv
b5adc86e-0a1d-41c5-b338-134523beea71	a1856196-2f4d-40d2-8a57-951d5fd7d514_gdc_realn_rehead.bam	Sequencing Reads	Aligned Reads	TCGA-STAD	TCGA-BR-8081	TCGA-BR-8081-01A	Primary Tumor	a1856196-2f4d-40d2-8a57-951d5fd7d514_gdc_realn_rehead_report.tsv
1710aeb1-24e9-4d4b-b7c1-3dd91fc539ff	a320a19a-cdbd-4e82-9e3b-525733ef38cc_gdc_realn_rehead.bam	Sequencing Reads	Aligned Reads	TCGA-STAD	TCGA-VQ-A8PX	TCGA-VQ-A8PX-01A	Primary Tumor	a320a19a-cdbd-4e82-9e3b-525733ef38cc_gdc_realn_rehead_report.tsv
de45951b-6a41-48d5-b582-ffd498c508bd	a3292604-7ad9-4c12-a98b-27191ffb34f7_gdc_realn_rehead.bam	Sequencing Reads	Aligned Reads	TCGA-STAD	TCGA-R5-A7ZI	TCGA-R5-A7ZI-01A	Primary Tumor	a3292604-7ad9-4c12-a98b-27191ffb34f7_gdc_realn_rehead_report.tsv
ded0622f-01f4-4c98-aae0-b3df5da4dba8	a351b052-f51a-427c-bba7-dd9d784a8c35_gdc_realn_rehead.bam	Sequencing Reads	Aligned Reads	TCGA-STAD	TCGA-D7-A4YX	TCGA-D7-A4YX-01A	Primary Tumor	a351b052-f51a-427c-bba7-dd9d784a8c35_gdc_realn_rehead_report.tsv
879233b9-00f3-4753-bbb9-37d76a181756	a360269f-ec77-463c-8f02-15d04fc51279_gdc_realn_rehead.bam	Sequencing Reads	Aligned Reads	TCGA-STAD	TCGA-F1-6177	TCGA-F1-6177-01A	Primary Tumor	a360269f-ec77-463c-8f02-15d04fc51279_gdc_realn_rehead_report.tsv
628a6ffb-c17c-439a-a770-6bcd146544f6	a41affa0-4769-4841-bcca-cf16c19aeabb_gdc_realn_rehead.bam	Sequencing Reads	Aligned Reads	TCGA-STAD	TCGA-BR-8485	TCGA-BR-8485-01A	Primary Tumor	a41affa0-4769-4841-bcca-cf16c19aeabb_gdc_realn_rehead_report.tsv
ab4fc571-b056-4364-9ca2-b469f7b83a58	a5501a3b-0bac-4d9a-b5e6-37201d4567be_gdc_realn_rehead.bam	Sequencing Reads	Aligned Reads	TCGA-STAD	TCGA-VQ-A8E0	TCGA-VQ-A8E0-01A	Primary Tumor	a5501a3b-0bac-4d9a-b5e6-37201d4567be_gdc_realn_rehead_report.tsv
7036923a-953a-4f45-8c9d-2670c369289b	a567d703-8f62-4196-aa8c-02fd5c67c0e2_gdc_realn_rehead.bam	Sequencing Reads	Aligned Reads	TCGA-STAD	TCGA-BR-6852	TCGA-BR-6852-01A	Primary Tumor	a567d703-8f62-4196-aa8c-02fd5c67c0e2_gdc_realn_rehead_report.tsv
1063a7b3-0c97-423d-9d4b-e06c6e4846c1	a5c928c5-907a-4308-828b-84cc048f5457_gdc_realn_rehead.bam	Sequencing Reads	Aligned Reads	TCGA-STAD	TCGA-D7-6527	TCGA-D7-6527-01A	Primary Tumor	a5c928c5-907a-4308-828b-84cc048f5457_gdc_realn_rehead_report.tsv
270081d0-6998-47a6-aac8-0fef27dcfaf2	a62e065d-0a46-48ad-a3f4-731cf7c56b19_gdc_realn_rehead.bam	Sequencing Reads	Aligned Reads	TCGA-STAD	TCGA-BR-8291	TCGA-BR-8291-01A	Primary Tumor	a62e065d-0a46-48ad-a3f4-731cf7c56b19_gdc_realn_rehead_report.tsv
ba932977-8589-497a-b1b7-245a4a896c19	a7168143-a509-4ba2-a1be-65560cef0086_gdc_realn_rehead.bam	Sequencing Reads	Aligned Reads	TCGA-STAD	TCGA-VQ-A8P8	TCGA-VQ-A8P8-01A	Primary Tumor	a7168143-a509-4ba2-a1be-65560cef0086_gdc_realn_rehead_report.tsv
cb73e98b-0b36-4a4e-b8dd-ad3198e8c971	a79bdb9e-111a-4624-ba8d-2b35584b4ff7_gdc_realn_rehead.bam	Sequencing Reads	Aligned Reads	TCGA-STAD	TCGA-CD-5813	TCGA-CD-5813-01A	Primary Tumor	a79bdb9e-111a-4624-ba8d-2b35584b4ff7_gdc_realn_rehead_report.tsv
42e90ab8-980c-4880-89c5-1190930188f6	a7ee3392-2b0c-4884-82ff-a274e0d3ec5a_gdc_realn_rehead.bam	Sequencing Reads	Aligned Reads	TCGA-STAD	TCGA-HU-A4G2	TCGA-HU-A4G2-01A	Primary Tumor	a7ee3392-2b0c-4884-82ff-a274e0d3ec5a_gdc_realn_rehead_report.tsv
e8fe29a1-39ae-4120-948a-dda6ec6fcf9b	a971d956-3109-45ab-839f-470e33e87d4a_gdc_realn_rehead.bam	Sequencing Reads	Aligned Reads	TCGA-STAD	TCGA-CG-5733	TCGA-CG-5733-11A	Solid Tissue Normal	a971d956-3109-45ab-839f-470e33e87d4a_gdc_realn_rehead_report.tsv
7818dba0-4d7b-42b5-a0d3-ba97791984ea	aaa6ab55-6a9d-4f39-b22d-937f965cc276_gdc_realn_rehead.bam	Sequencing Reads	Aligned Reads	TCGA-STAD	TCGA-BR-7851	TCGA-BR-7851-01A	Primary Tumor	aaa6ab55-6a9d-4f39-b22d-937f965cc276_gdc_realn_rehead_report.tsv
41ea894c-5cd6-41fa-a8dc-969b14b59843	ab17d6d3-9260-4057-9f60-8c2b7a7fc4a7_gdc_realn_rehead.bam	Sequencing Reads	Aligned Reads	TCGA-STAD	TCGA-BR-A4IV	TCGA-BR-A4IV-01A	Primary Tumor	ab17d6d3-9260-4057-9f60-8c2b7a7fc4a7_gdc_realn_rehead_report.tsv
cb904cbc-7163-4e7e-aaff-9685937f1bdb	ab527119-cb44-48b6-b26d-1ca72b4f11d3_gdc_realn_rehead.bam	Sequencing Reads	Aligned Reads	TCGA-STAD	TCGA-HU-A4H4	TCGA-HU-A4H4-01A	Primary Tumor	ab527119-cb44-48b6-b26d-1ca72b4f11d3_gdc_realn_rehead_report.tsv
a612a70f-efed-4b05-b5b2-6a9aa4d01659	ac1b9bdc-0ce5-4d00-86d3-210d815ecc5f_gdc_realn_rehead.bam	Sequencing Reads	Aligned Reads	TCGA-STAD	TCGA-D7-8572	TCGA-D7-8572-01A	Primary Tumor	ac1b9bdc-0ce5-4d00-86d3-210d815ecc5f_gdc_realn_rehead_report.tsv
e13b50f9-284d-444d-ab54-808e2ff6285e	ae5a50d8-96bf-4865-88f2-7bbf3169353f_gdc_realn_rehead.bam	Sequencing Reads	Aligned Reads	TCGA-STAD	TCGA-F1-A448	TCGA-F1-A448-01A	Primary Tumor	ae5a50d8-96bf-4865-88f2-7bbf3169353f_gdc_realn_rehead_report.tsv
b2e226ac-e564-4e65-aeee-c3d45d3aa5d6	b0ecb001-e045-4f1a-92ea-f27eb4aa6a09_gdc_realn_rehead.bam	Sequencing Reads	Aligned Reads	TCGA-STAD	TCGA-IN-8663	TCGA-IN-8663-11A	Solid Tissue Normal	b0ecb001-e045-4f1a-92ea-f27eb4aa6a09_gdc_realn_rehead_report.tsv
9917e312-f209-4b85-9f4f-96a9fdb2c29f	b2070ef9-4c96-4b38-aa0b-df42c9d76137_gdc_realn_rehead.bam	Sequencing Reads	Aligned Reads	TCGA-STAD	TCGA-VQ-AA6D	TCGA-VQ-AA6D-01A	Primary Tumor	b2070ef9-4c96-4b38-aa0b-df42c9d76137_gdc_realn_rehead_report.tsv
72a3aa2e-ed6d-4e9f-bafb-8370cf5ed9db	b22643a0-04d4-4f81-9f1a-ac845d7ad767_gdc_realn_rehead.bam	Sequencing Reads	Aligned Reads	TCGA-STAD	TCGA-BR-8364	TCGA-BR-8364-01A	Primary Tumor	b22643a0-04d4-4f81-9f1a-ac845d7ad767_gdc_realn_rehead_report.tsv
ca2bdaad-065d-44df-ac43-24c331c4217a	b25195c3-2f08-4b68-b703-bb1c272cb80f_gdc_realn_rehead.bam	Sequencing Reads	Aligned Reads	TCGA-STAD	TCGA-BR-A4PF	TCGA-BR-A4PF-01A	Primary Tumor	b25195c3-2f08-4b68-b703-bb1c272cb80f_gdc_realn_rehead_report.tsv
3bb2220f-b454-42f1-905e-26b10a98d446	b2e32889-1fc6-4c29-b91b-3d2a67bd88cc_gdc_realn_rehead.bam	Sequencing Reads	Aligned Reads	TCGA-STAD	TCGA-RD-A8MW	TCGA-RD-A8MW-01A	Primary Tumor	b2e32889-1fc6-4c29-b91b-3d2a67bd88cc_gdc_realn_rehead_report.tsv
4ad5a4cf-3a39-4129-80f5-e5d9d1401b9c	b31ecd50-e954-4207-a83b-ba8127859521_gdc_realn_rehead.bam	Sequencing Reads	Aligned Reads	TCGA-STAD	TCGA-BR-A4J4	TCGA-BR-A4J4-01A	Primary Tumor	b31ecd50-e954-4207-a83b-ba8127859521_gdc_realn_rehead_report.tsv
057ce0ac-812a-4098-8157-39b848aee024	b3a546fe-76f9-417d-8835-7f79410e7032_gdc_realn_rehead.bam	Sequencing Reads	Aligned Reads	TCGA-STAD	TCGA-CG-5732	TCGA-CG-5732-01A	Primary Tumor	b3a546fe-76f9-417d-8835-7f79410e7032_gdc_realn_rehead_report.tsv
c9557298-a783-4302-ad41-837427b8e597	b3b169f7-56ec-4011-a1c2-056ec129afae_gdc_realn_rehead.bam	Sequencing Reads	Aligned Reads	TCGA-STAD	TCGA-SW-A7EA	TCGA-SW-A7EA-01A	Primary Tumor	b3b169f7-56ec-4011-a1c2-056ec129afae_gdc_realn_rehead_report.tsv
5ef5e565-8614-43d1-8e8f-8273bdc1f0f9	b4b0fe1b-f151-4725-bbd1-ff082b07bba1_gdc_realn_rehead.bam	Sequencing Reads	Aligned Reads	TCGA-STAD	TCGA-BR-7958	TCGA-BR-7958-01A	Primary Tumor	b4b0fe1b-f151-4725-bbd1-ff082b07bba1_gdc_realn_rehead_report.tsv
0f7507cc-48ba-43f5-9e84-ae80edfae44f	b4e45e3c-6e8b-4532-930a-27b38de58c44_gdc_realn_rehead.bam	Sequencing Reads	Aligned Reads	TCGA-STAD	TCGA-HU-A4H3	TCGA-HU-A4H3-01A	Primary Tumor	b4e45e3c-6e8b-4532-930a-27b38de58c44_gdc_realn_rehead_report.tsv
d7f6419f-1e32-4cba-9ce8-0052e5df0adf	b57df91b-f7de-432c-83ae-f5282e9f522e_gdc_realn_rehead.bam	Sequencing Reads	Aligned Reads	TCGA-STAD	TCGA-CG-4462	TCGA-CG-4462-01A	Primary Tumor	b57df91b-f7de-432c-83ae-f5282e9f522e_gdc_realn_rehead_report.tsv
1bae2430-b56a-4a85-aac6-649bb1da402b	b5e9dc74-4aba-4d0c-ba56-84b46a002650_gdc_realn_rehead.bam	Sequencing Reads	Aligned Reads	TCGA-STAD	TCGA-BR-8686	TCGA-BR-8686-01A	Primary Tumor	b5e9dc74-4aba-4d0c-ba56-84b46a002650_gdc_realn_rehead_report.tsv
0ec951d5-5bf4-47ca-8586-54bac1e15eaa	b6a88d20-23ee-4854-91d3-eb28f619e400_gdc_realn_rehead.bam	Sequencing Reads	Aligned Reads	TCGA-STAD	TCGA-VQ-A922	TCGA-VQ-A922-01A	Primary Tumor	b6a88d20-23ee-4854-91d3-eb28f619e400_gdc_realn_rehead_report.tsv
da8d1b6d-1f01-48fb-a712-6d800ea460bf	b77bdf90-e40a-4012-9f45-bb205763bed2_gdc_realn_rehead.bam	Sequencing Reads	Aligned Reads	TCGA-STAD	TCGA-RD-A8N0	TCGA-RD-A8N0-01A	Primary Tumor	b77bdf90-e40a-4012-9f45-bb205763bed2_gdc_realn_rehead_report.tsv
428f2add-2e64-4ec7-b6ea-eedd20297a32	b9e05696-cef6-4db6-870c-cbcd9eb694a5_gdc_realn_rehead.bam	Sequencing Reads	Aligned Reads	TCGA-STAD	TCGA-VQ-A91N	TCGA-VQ-A91N-01A	Primary Tumor	b9e05696-cef6-4db6-870c-cbcd9eb694a5_gdc_realn_rehead_report.tsv
1697db75-b23f-463c-9757-9e0d5df580b7	bb1c5011-448f-4ff7-b329-a51064b866d7_gdc_realn_rehead.bam	Sequencing Reads	Aligned Reads	TCGA-STAD	TCGA-BR-7851	TCGA-BR-7851-11A	Solid Tissue Normal	bb1c5011-448f-4ff7-b329-a51064b866d7_gdc_realn_rehead_report.tsv
2b2dea7b-110d-4577-828c-2a8393378e29	bb468162-f657-4f73-997f-dcfeda8c96b7_gdc_realn_rehead.bam	Sequencing Reads	Aligned Reads	TCGA-STAD	TCGA-IN-A6RN	TCGA-IN-A6RN-01A	Primary Tumor	bb468162-f657-4f73-997f-dcfeda8c96b7_gdc_realn_rehead_report.tsv
3f843721-dea1-49a8-9f67-1c1d064608c0	bb4eb20a-3c54-4355-b11e-46669de2efbd_gdc_realn_rehead.bam	Sequencing Reads	Aligned Reads	TCGA-STAD	TCGA-HU-A4GJ	TCGA-HU-A4GJ-01A	Primary Tumor	bb4eb20a-3c54-4355-b11e-46669de2efbd_gdc_realn_rehead_report.tsv
c191b4d4-7336-45c7-b6fa-b32c8a922431	bc9e0848-209e-4616-ab92-31f0cb52629f_gdc_realn_rehead.bam	Sequencing Reads	Aligned Reads	TCGA-STAD	TCGA-D7-8573	TCGA-D7-8573-01A	Primary Tumor	bc9e0848-209e-4616-ab92-31f0cb52629f_gdc_realn_rehead_report.tsv
a1b4b1e1-7a23-4521-87bc-ec4882e5c758	be24275b-1680-4a0b-ba96-64b12f495de1_gdc_realn_rehead.bam	Sequencing Reads	Aligned Reads	TCGA-STAD	TCGA-VQ-A94U	TCGA-VQ-A94U-01A	Primary Tumor	be24275b-1680-4a0b-ba96-64b12f495de1_gdc_realn_rehead_report.tsv
1bd1d40b-0e8b-4929-90d7-b824b8d85a34	be3e6836-ac00-4a7e-aff1-82fdb82af549_gdc_realn_rehead.bam	Sequencing Reads	Aligned Reads	TCGA-STAD	TCGA-BR-6457	TCGA-BR-6457-01A	Primary Tumor	be3e6836-ac00-4a7e-aff1-82fdb82af549_gdc_realn_rehead_report.tsv
d577c60f-0933-4bf0-a02b-13c2b9738e31	be76e4de-1d22-4dae-ad8f-b14748104c58_gdc_realn_rehead.bam	Sequencing Reads	Aligned Reads	TCGA-STAD	TCGA-BR-6455	TCGA-BR-6455-01A	Primary Tumor	be76e4de-1d22-4dae-ad8f-b14748104c58_gdc_realn_rehead_report.tsv
c5f51091-575f-4847-a451-37cf1c12896a	bf53dd66-3198-474b-a427-3baec813866a_gdc_realn_rehead.bam	Sequencing Reads	Aligned Reads	TCGA-STAD	TCGA-VQ-A91A	TCGA-VQ-A91A-01A	Primary Tumor	bf53dd66-3198-474b-a427-3baec813866a_gdc_realn_rehead_report.tsv
52bebedd-73f7-469a-9c0a-5a12ad360adf	c0cc2fe4-bb39-41c5-aad8-812714118fb6_gdc_realn_rehead.bam	Sequencing Reads	Aligned Reads	TCGA-STAD	TCGA-HU-A4GC	TCGA-HU-A4GC-01A	Primary Tumor	c0cc2fe4-bb39-41c5-aad8-812714118fb6_gdc_realn_rehead_report.tsv
bde7f313-baba-42e9-b162-1c5d6878c7bc	c0d30347-93a6-459a-b5b4-c3962f633010_gdc_realn_rehead.bam	Sequencing Reads	Aligned Reads	TCGA-STAD	TCGA-BR-8289	TCGA-BR-8289-01A	Primary Tumor	c0d30347-93a6-459a-b5b4-c3962f633010_gdc_realn_rehead_report.tsv
750d891c-d356-40ad-9ea1-9b52d39a5153	c109f829-3cd1-4cac-a797-917cdbe7c253_gdc_realn_rehead.bam	Sequencing Reads	Aligned Reads	TCGA-STAD	TCGA-CD-A48C	TCGA-CD-A48C-01A	Primary Tumor	c109f829-3cd1-4cac-a797-917cdbe7c253_gdc_realn_rehead_report.tsv
6a226f51-22f4-497f-a86b-a5d384faee8a	c183c6ea-ba15-42af-a12c-0634890d9408_gdc_realn_rehead.bam	Sequencing Reads	Aligned Reads	TCGA-STAD	TCGA-VQ-A91K	TCGA-VQ-A91K-01A	Primary Tumor	c183c6ea-ba15-42af-a12c-0634890d9408_gdc_realn_rehead_report.tsv
b682f390-2949-4729-ba4b-a83ce3aec3ae	c1b747ac-37de-4aa2-9b0d-31e2e1d5e352_gdc_realn_rehead.bam	Sequencing Reads	Aligned Reads	TCGA-STAD	TCGA-BR-4201	TCGA-BR-4201-01A	Primary Tumor	c1b747ac-37de-4aa2-9b0d-31e2e1d5e352_gdc_realn_rehead_report.tsv
57ac2cd2-0ee0-4848-b776-aab8f905d383	c25e920d-e9a8-4366-b470-a22ed7a301e3_gdc_realn_rehead.bam	Sequencing Reads	Aligned Reads	TCGA-STAD	TCGA-VQ-A8P3	TCGA-VQ-A8P3-01A	Primary Tumor	c25e920d-e9a8-4366-b470-a22ed7a301e3_gdc_realn_rehead_report.tsv
63853a94-5901-4eed-8198-fc8614f19220	c2e170bf-d5d0-4cac-8bde-0f15965ea7a4_gdc_realn_rehead.bam	Sequencing Reads	Aligned Reads	TCGA-STAD	TCGA-HU-A4G8	TCGA-HU-A4G8-01A	Primary Tumor	c2e170bf-d5d0-4cac-8bde-0f15965ea7a4_gdc_realn_rehead_report.tsv
fa6158a7-5a20-4a14-ba40-bef63a600d5f	c3fcc43b-714d-4722-a2ed-86d54305d6ab_gdc_realn_rehead.bam	Sequencing Reads	Aligned Reads	TCGA-STAD	TCGA-HU-A4GF	TCGA-HU-A4GF-01A	Primary Tumor	c3fcc43b-714d-4722-a2ed-86d54305d6ab_gdc_realn_rehead_report.tsv
bd439ef0-1911-43c1-a6e2-99bde810ac25	c51f3e01-bc8f-4c37-91cf-35cbd943cd54_gdc_realn_rehead.bam	Sequencing Reads	Aligned Reads	TCGA-STAD	TCGA-VQ-A924	TCGA-VQ-A924-01A	Primary Tumor	c51f3e01-bc8f-4c37-91cf-35cbd943cd54_gdc_realn_rehead_report.tsv
6d8941d3-58fc-4877-b3f9-f09e0ccb416f	c57f2c05-ebc2-460f-8705-1f0d55e7e5f2_gdc_realn_rehead.bam	Sequencing Reads	Aligned Reads	TCGA-STAD	TCGA-CG-5721	TCGA-CG-5721-01A	Primary Tumor	c57f2c05-ebc2-460f-8705-1f0d55e7e5f2_gdc_realn_rehead_report.tsv
612b2a06-bb37-4ba9-a28b-7fbd281d3176	c68e3fc2-7fcb-449e-8a73-2f4b9623a147_gdc_realn_rehead.bam	Sequencing Reads	Aligned Reads	TCGA-STAD	TCGA-CG-4476	TCGA-CG-4476-01A	Primary Tumor	c68e3fc2-7fcb-449e-8a73-2f4b9623a147_gdc_realn_rehead_report.tsv
1aae1db3-8616-41f9-8412-9d5b36deaded	c6f85916-c46a-4ec6-b251-7bfb3748e02b_gdc_realn_rehead.bam	Sequencing Reads	Aligned Reads	TCGA-STAD	TCGA-CG-4442	TCGA-CG-4442-01A	Primary Tumor	c6f85916-c46a-4ec6-b251-7bfb3748e02b_gdc_realn_rehead_report.tsv
b733a3af-cd2f-46d5-9e09-cdf1e1461681	c724a9a8-b673-4f12-bed3-951734e1d2f6_gdc_realn_rehead.bam	Sequencing Reads	Aligned Reads	TCGA-STAD	TCGA-BR-8365	TCGA-BR-8365-01A	Primary Tumor	c724a9a8-b673-4f12-bed3-951734e1d2f6_gdc_realn_rehead_report.tsv
31168dea-9d21-49df-8e40-c466b5d6adfb	c834d297-2f62-4560-ad2d-1d7da0a0e701_gdc_realn_rehead.bam	Sequencing Reads	Aligned Reads	TCGA-STAD	TCGA-CD-A486	TCGA-CD-A486-01A	Primary Tumor	c834d297-2f62-4560-ad2d-1d7da0a0e701_gdc_realn_rehead_report.tsv
2ffc9824-5a77-44b1-ae89-e1f3bba1c56d	c8375df3-03d2-43da-a262-718a810031c9_gdc_realn_rehead.bam	Sequencing Reads	Aligned Reads	TCGA-STAD	TCGA-BR-6454	TCGA-BR-6454-11A	Solid Tissue Normal	c8375df3-03d2-43da-a262-718a810031c9_gdc_realn_rehead_report.tsv
29e7c719-ce0c-4865-ba54-10e5347aee76	c8494a13-75d7-445b-9ec0-83ff9aef8eb8_gdc_realn_rehead.bam	Sequencing Reads	Aligned Reads	TCGA-STAD	TCGA-BR-6566	TCGA-BR-6566-01A	Primary Tumor	c8494a13-75d7-445b-9ec0-83ff9aef8eb8_gdc_realn_rehead_report.tsv
8ae7b900-50d2-449e-81f5-cc106559a3ec	c8bcb222-1efb-437f-84ff-fb19dc03fca3_gdc_realn_rehead.bam	Sequencing Reads	Aligned Reads	TCGA-STAD	TCGA-VQ-A8E3	TCGA-VQ-A8E3-01A	Primary Tumor	c8bcb222-1efb-437f-84ff-fb19dc03fca3_gdc_realn_rehead_report.tsv
2c756e0e-cf0a-45c7-9742-3b33d10a6a1b	c8c8b5ad-73b9-446a-b1c1-86e7de2c08d2_gdc_realn_rehead.bam	Sequencing Reads	Aligned Reads	TCGA-STAD	TCGA-VQ-A8P2	TCGA-VQ-A8P2-01A	Primary Tumor	c8c8b5ad-73b9-446a-b1c1-86e7de2c08d2_gdc_realn_rehead_report.tsv
9b72297a-efb9-4c51-b10f-2211ea1e5723	c8cb49ae-02cb-4de4-ab20-86c398f8b6f5_gdc_realn_rehead.bam	Sequencing Reads	Aligned Reads	TCGA-STAD	TCGA-VQ-AA6J	TCGA-VQ-AA6J-01A	Primary Tumor	c8cb49ae-02cb-4de4-ab20-86c398f8b6f5_gdc_realn_rehead_report.tsv
e1aeadc6-c20c-4235-ae31-d0a2908078da	c8d400c8-1c31-47b4-96ff-3f26a7174d5b_gdc_realn_rehead.bam	Sequencing Reads	Aligned Reads	TCGA-STAD	TCGA-HU-8608	TCGA-HU-8608-01A	Primary Tumor	c8d400c8-1c31-47b4-96ff-3f26a7174d5b_gdc_realn_rehead_report.tsv
5fa78f83-8646-4bca-b798-f9065fb1ab55	c903cd7f-8073-4604-9b7a-4fda0a7a0e87_gdc_realn_rehead.bam	Sequencing Reads	Aligned Reads	TCGA-STAD	TCGA-BR-8380	TCGA-BR-8380-01A	Primary Tumor	c903cd7f-8073-4604-9b7a-4fda0a7a0e87_gdc_realn_rehead_report.tsv
5c16fbee-ba82-4532-8ed2-b064091938da	c9a110cf-9cb2-4790-b40b-5c2f3d651eca_gdc_realn_rehead.bam	Sequencing Reads	Aligned Reads	TCGA-STAD	TCGA-BR-8683	TCGA-BR-8683-01A	Primary Tumor	c9a110cf-9cb2-4790-b40b-5c2f3d651eca_gdc_realn_rehead_report.tsv
1eda5c64-86fb-43a6-82d2-29d592eae280	cb07c3d1-6478-4239-bcc5-05d7e92f051d_gdc_realn_rehead.bam	Sequencing Reads	Aligned Reads	TCGA-STAD	TCGA-F1-A72C	TCGA-F1-A72C-01A	Primary Tumor	cb07c3d1-6478-4239-bcc5-05d7e92f051d_gdc_realn_rehead_report.tsv
0beb0618-7be2-4ee0-b77b-6bb3250f86f9	cc132a3c-678d-460a-9dac-afee6a77fffb_gdc_realn_rehead.bam	Sequencing Reads	Aligned Reads	TCGA-STAD	TCGA-BR-4367	TCGA-BR-4367-01A	Primary Tumor	cc132a3c-678d-460a-9dac-afee6a77fffb_gdc_realn_rehead_report.tsv
4b807524-361e-412a-a650-5803b7ced1f5	cca73c5a-61a9-424c-bdce-df419fb80697_gdc_realn_rehead.bam	Sequencing Reads	Aligned Reads	TCGA-STAD	TCGA-HU-A4G3	TCGA-HU-A4G3-01A	Primary Tumor	cca73c5a-61a9-424c-bdce-df419fb80697_gdc_realn_rehead_report.tsv
e7b1d26a-31db-4b5f-a71d-865448dac9d5	cd8e881f-2293-4853-b9bc-d8185b466653_gdc_realn_rehead.bam	Sequencing Reads	Aligned Reads	TCGA-STAD	TCGA-BR-8366	TCGA-BR-8366-01A	Primary Tumor	cd8e881f-2293-4853-b9bc-d8185b466653_gdc_realn_rehead_report.tsv
7aa2fb42-95c0-4624-827e-e0dc49ce1e2c	cde2f6ac-5d09-46b4-9b32-4aaaed12cd45_gdc_realn_rehead.bam	Sequencing Reads	Aligned Reads	TCGA-STAD	TCGA-BR-6452	TCGA-BR-6452-01A	Primary Tumor	cde2f6ac-5d09-46b4-9b32-4aaaed12cd45_gdc_realn_rehead_report.tsv
5d521b8d-ba4e-4fb5-97d6-52b9f233db2b	cdee9fe8-a61e-4195-8c22-61d4f89268be_gdc_realn_rehead.bam	Sequencing Reads	Aligned Reads	TCGA-STAD	TCGA-CD-8534	TCGA-CD-8534-01A	Primary Tumor	cdee9fe8-a61e-4195-8c22-61d4f89268be_gdc_realn_rehead_report.tsv
b69d11e3-4b7f-45bb-a996-f89b252cc352	ce3065b0-814f-4ac3-9ad7-53be5f8f4696_gdc_realn_rehead.bam	Sequencing Reads	Aligned Reads	TCGA-STAD	TCGA-VQ-A8PK	TCGA-VQ-A8PK-01A	Primary Tumor	ce3065b0-814f-4ac3-9ad7-53be5f8f4696_gdc_realn_rehead_report.tsv
abfc3ba2-c8bc-4ea9-b9af-16194d89d22d	ce492666-11fe-49df-8ad6-6e90d5808437_gdc_realn_rehead.bam	Sequencing Reads	Aligned Reads	TCGA-STAD	TCGA-RD-A8N4	TCGA-RD-A8N4-01A	Primary Tumor	ce492666-11fe-49df-8ad6-6e90d5808437_gdc_realn_rehead_report.tsv
3d80f9fc-f15c-47ae-b16a-400f04b288ec	cfb23c65-ae14-4017-b2ff-1f272ba99e60_gdc_realn_rehead.bam	Sequencing Reads	Aligned Reads	TCGA-STAD	TCGA-BR-A44U	TCGA-BR-A44U-01A	Primary Tumor	cfb23c65-ae14-4017-b2ff-1f272ba99e60_gdc_realn_rehead_report.tsv
aa144beb-4d69-4386-8b71-ebb18a4ea4f5	cfcbb85f-1a1c-4e62-85f7-736fe607228e_gdc_realn_rehead.bam	Sequencing Reads	Aligned Reads	TCGA-STAD	TCGA-F1-6875	TCGA-F1-6875-01A	Primary Tumor	cfcbb85f-1a1c-4e62-85f7-736fe607228e_gdc_realn_rehead_report.tsv
5d0d2258-4112-4d9a-a8ef-5600491e4bcd	cfd5660e-7428-412e-baf4-66e51cd8bded_gdc_realn_rehead.bam	Sequencing Reads	Aligned Reads	TCGA-STAD	TCGA-IP-7968	TCGA-IP-7968-11A	Solid Tissue Normal	cfd5660e-7428-412e-baf4-66e51cd8bded_gdc_realn_rehead_report.tsv
dc815bc4-8583-484e-97b8-a03def097b36	d019f67e-c932-4df2-a77d-0dc286852da4_gdc_realn_rehead.bam	Sequencing Reads	Aligned Reads	TCGA-STAD	TCGA-VQ-AA6F	TCGA-VQ-AA6F-01A	Primary Tumor	d019f67e-c932-4df2-a77d-0dc286852da4_gdc_realn_rehead_report.tsv
9f99b928-a802-463f-8338-91618553a229	d01f4d5f-aa4b-490c-b15f-01eb4a312641_gdc_realn_rehead.bam	Sequencing Reads	Aligned Reads	TCGA-STAD	TCGA-BR-7197	TCGA-BR-7197-01A	Primary Tumor	d01f4d5f-aa4b-490c-b15f-01eb4a312641_gdc_realn_rehead_report.tsv
f96dc405-8bd1-491d-bd5c-fd1e387af536	d09c7751-eeef-40ec-aa4f-7319075acac8_gdc_realn_rehead.bam	Sequencing Reads	Aligned Reads	TCGA-STAD	TCGA-BR-4369	TCGA-BR-4369-01A	Primary Tumor	d09c7751-eeef-40ec-aa4f-7319075acac8_gdc_realn_rehead_report.tsv
ee064950-aa63-4e22-9ec1-85b718c315b5	d0cf8eb9-6676-495d-8b0c-53c17cf74916_gdc_realn_rehead.bam	Sequencing Reads	Aligned Reads	TCGA-STAD	TCGA-VQ-A91Y	TCGA-VQ-A91Y-01A	Primary Tumor	d0cf8eb9-6676-495d-8b0c-53c17cf74916_gdc_realn_rehead_report.tsv
6555f87d-eb09-4837-a074-950a631c0e4d	d12a784f-4222-49c3-8611-29d8e0ae5a24_gdc_realn_rehead.bam	Sequencing Reads	Aligned Reads	TCGA-STAD	TCGA-VQ-A8DT	TCGA-VQ-A8DT-01A	Primary Tumor	d12a784f-4222-49c3-8611-29d8e0ae5a24_gdc_realn_rehead_report.tsv
323db2ba-9775-4812-bcc6-81f6027da008	d1e6d195-312a-4969-b0bb-b169d9134e9a_gdc_realn_rehead.bam	Sequencing Reads	Aligned Reads	TCGA-STAD	TCGA-RD-A7C1	TCGA-RD-A7C1-01A	Primary Tumor	d1e6d195-312a-4969-b0bb-b169d9134e9a_gdc_realn_rehead_report.tsv
9bdee87a-eba3-4f64-827c-19957c3c3ef8	d1f0fd87-170e-4e4d-8544-befef13d31e0_gdc_realn_rehead.bam	Sequencing Reads	Aligned Reads	TCGA-STAD	TCGA-D7-A6F0	TCGA-D7-A6F0-01A	Primary Tumor	d1f0fd87-170e-4e4d-8544-befef13d31e0_gdc_realn_rehead_report.tsv
a2ce7948-1a0d-4da0-8703-fe47375a485f	d20e42d8-d13f-46bb-90fa-5cc2de0d507c_gdc_realn_rehead.bam	Sequencing Reads	Aligned Reads	TCGA-STAD	TCGA-CG-4460	TCGA-CG-4460-01A	Primary Tumor	d20e42d8-d13f-46bb-90fa-5cc2de0d507c_gdc_realn_rehead_report.tsv
84bf90f7-c171-4fd0-a2d8-09d74facd767	d2938152-3206-4199-b33c-22867e94a6cb_gdc_realn_rehead.bam	Sequencing Reads	Aligned Reads	TCGA-STAD	TCGA-CG-5722	TCGA-CG-5722-11A	Solid Tissue Normal	d2938152-3206-4199-b33c-22867e94a6cb_gdc_realn_rehead_report.tsv
d01b20fd-7353-4cd6-970b-12817d48265b	d3db39bf-fba2-4871-81e3-fdb4e07cd679_gdc_realn_rehead.bam	Sequencing Reads	Aligned Reads	TCGA-STAD	TCGA-BR-8369	TCGA-BR-8369-01A	Primary Tumor	d3db39bf-fba2-4871-81e3-fdb4e07cd679_gdc_realn_rehead_report.tsv
9bae76dc-f124-422d-8ef0-3020681fd291	d3ec8587-5f5e-4b8c-861f-321b3ea31d23_gdc_realn_rehead.bam	Sequencing Reads	Aligned Reads	TCGA-STAD	TCGA-BR-8677	TCGA-BR-8677-01A	Primary Tumor	d3ec8587-5f5e-4b8c-861f-321b3ea31d23_gdc_realn_rehead_report.tsv
3d0a279e-e7fe-45cc-9bfb-c3bf16775a9f	d4737047-2a31-467a-8106-615e2d82d286_gdc_realn_rehead.bam	Sequencing Reads	Aligned Reads	TCGA-STAD	TCGA-VQ-AA64	TCGA-VQ-AA64-01A	Primary Tumor	d4737047-2a31-467a-8106-615e2d82d286_gdc_realn_rehead_report.tsv
dd88f916-0164-4cec-8e01-a89d2533b46b	d519ac26-e109-4346-aeaa-9e5f639977bf_gdc_realn_rehead.bam	Sequencing Reads	Aligned Reads	TCGA-STAD	TCGA-D7-6822	TCGA-D7-6822-01A	Primary Tumor	d519ac26-e109-4346-aeaa-9e5f639977bf_gdc_realn_rehead_report.tsv
37bf994a-7976-4a38-8abe-7f03216902db	d5c60442-2a49-469f-a717-487829bcccc5_gdc_realn_rehead.bam	Sequencing Reads	Aligned Reads	TCGA-STAD	TCGA-IN-A6RO	TCGA-IN-A6RO-01A	Primary Tumor	d5c60442-2a49-469f-a717-487829bcccc5_gdc_realn_rehead_report.tsv
3b498c1a-54a2-4074-9407-c800cfbbc544	d6003e7e-8a31-4ed6-9be1-bc6189a3da6e_gdc_realn_rehead.bam	Sequencing Reads	Aligned Reads	TCGA-STAD	TCGA-BR-8384	TCGA-BR-8384-01A	Primary Tumor	d6003e7e-8a31-4ed6-9be1-bc6189a3da6e_gdc_realn_rehead_report.tsv
7ca5a5d3-0f81-4edf-bb25-e550b4d74f18	d6ed8d15-99c4-4daa-97d1-ed84b9282940_gdc_realn_rehead.bam	Sequencing Reads	Aligned Reads	TCGA-STAD	TCGA-VQ-A8PE	TCGA-VQ-A8PE-01A	Primary Tumor	d6ed8d15-99c4-4daa-97d1-ed84b9282940_gdc_realn_rehead_report.tsv
0017fc99-38c2-4059-b34c-f9830a9c91ee	d6eecb5a-f896-4c0d-9cf8-64f4ff228efe_gdc_realn_rehead.bam	Sequencing Reads	Aligned Reads	TCGA-STAD	TCGA-CG-4306	TCGA-CG-4306-01A	Primary Tumor	d6eecb5a-f896-4c0d-9cf8-64f4ff228efe_gdc_realn_rehead_report.tsv
ecf9b0eb-3157-404a-b2ef-f3aadd33aa19	d7182b8b-1c35-414d-98c3-2ab62e478da2_gdc_realn_rehead.bam	Sequencing Reads	Aligned Reads	TCGA-STAD	TCGA-BR-4267	TCGA-BR-4267-01A	Primary Tumor	d7182b8b-1c35-414d-98c3-2ab62e478da2_gdc_realn_rehead_report.tsv
19da7a7c-ac76-467a-a98f-797548fcbf4f	d72a6ecf-3443-4e62-ae91-63858ee041db_gdc_realn_rehead.bam	Sequencing Reads	Aligned Reads	TCGA-STAD	TCGA-BR-8077	TCGA-BR-8077-01A	Primary Tumor	d72a6ecf-3443-4e62-ae91-63858ee041db_gdc_realn_rehead_report.tsv
62083cae-0af0-41a5-9b3c-eff462d5bf3e	d88e540a-8017-479f-8ef1-f490c7af21a9_gdc_realn_rehead.bam	Sequencing Reads	Aligned Reads	TCGA-STAD	TCGA-RD-A8N1	TCGA-RD-A8N1-01A	Primary Tumor	d88e540a-8017-479f-8ef1-f490c7af21a9_gdc_realn_rehead_report.tsv
ed7aba34-891a-48d0-98c4-733642ff7c6f	d8d239cd-e06f-42c3-bce6-4114500c608e_gdc_realn_rehead.bam	Sequencing Reads	Aligned Reads	TCGA-STAD	TCGA-BR-6564	TCGA-BR-6564-01A	Primary Tumor	d8d239cd-e06f-42c3-bce6-4114500c608e_gdc_realn_rehead_report.tsv
2b2e11cb-eac9-44b1-a2d9-eb5c242f8cb4	d8d632af-b847-40af-bd5c-75f88dd0c056_gdc_realn_rehead.bam	Sequencing Reads	Aligned Reads	TCGA-STAD	TCGA-BR-8484	TCGA-BR-8484-01A	Primary Tumor	d8d632af-b847-40af-bd5c-75f88dd0c056_gdc_realn_rehead_report.tsv
c497369d-131e-4e87-a37d-05a685fe145e	db4ebad6-1f5c-4590-8993-c4303bb18146_gdc_realn_rehead.bam	Sequencing Reads	Aligned Reads	TCGA-STAD	TCGA-D7-A748	TCGA-D7-A748-01A	Primary Tumor	db4ebad6-1f5c-4590-8993-c4303bb18146_gdc_realn_rehead_report.tsv
6e960acc-a426-4f13-81cf-55dc8d769745	db71cc8d-a533-4c3f-be99-b8d5b49f87ce_gdc_realn_rehead.bam	Sequencing Reads	Aligned Reads	TCGA-STAD	TCGA-BR-8373	TCGA-BR-8373-01A	Primary Tumor	db71cc8d-a533-4c3f-be99-b8d5b49f87ce_gdc_realn_rehead_report.tsv
b31ab989-a748-47e3-ab51-89aaa005301e	dbc4f6d4-3810-4e4b-ad9d-7f07a8af5c14_gdc_realn_rehead.bam	Sequencing Reads	Aligned Reads	TCGA-STAD	TCGA-VQ-A8P5	TCGA-VQ-A8P5-01A	Primary Tumor	dbc4f6d4-3810-4e4b-ad9d-7f07a8af5c14_gdc_realn_rehead_report.tsv
bbd2cd68-420b-4f8a-80c8-25068229df28	dcdd0fa5-82e3-48de-b8d6-1ae0052700bf_gdc_realn_rehead.bam	Sequencing Reads	Aligned Reads	TCGA-STAD	TCGA-BR-4187	TCGA-BR-4187-01A	Primary Tumor	dcdd0fa5-82e3-48de-b8d6-1ae0052700bf_gdc_realn_rehead_report.tsv
69fd373b-883f-47d6-bde8-34198b38b691	de1f12f2-ddde-415c-af44-e56a34e8c70a_gdc_realn_rehead.bam	Sequencing Reads	Aligned Reads	TCGA-STAD	TCGA-FP-8209	TCGA-FP-8209-01A	Primary Tumor	de1f12f2-ddde-415c-af44-e56a34e8c70a_gdc_realn_rehead_report.tsv
3bd84d1d-18c1-4a57-acf7-d48dd3ad6b06	de52b545-1040-4858-80c0-a1accb6f3833_gdc_realn_rehead.bam	Sequencing Reads	Aligned Reads	TCGA-STAD	TCGA-BR-4294	TCGA-BR-4294-01A	Primary Tumor	de52b545-1040-4858-80c0-a1accb6f3833_gdc_realn_rehead_report.tsv
79d54c89-9f01-48db-b425-8e342e45854d	df3178cc-23f3-414d-92d4-dc53c795e6ef_gdc_realn_rehead.bam	Sequencing Reads	Aligned Reads	TCGA-STAD	TCGA-CG-4436	TCGA-CG-4436-01A	Primary Tumor	df3178cc-23f3-414d-92d4-dc53c795e6ef_gdc_realn_rehead_report.tsv
315fbe17-f654-4dcd-a68b-8923fb9e1b66	df4a2713-4afb-45c7-aaf8-0bf3ea739064_gdc_realn_rehead.bam	Sequencing Reads	Aligned Reads	TCGA-STAD	TCGA-HF-7132	TCGA-HF-7132-01A	Primary Tumor	df4a2713-4afb-45c7-aaf8-0bf3ea739064_gdc_realn_rehead_report.tsv
8af3bb71-5734-4621-a9e8-f286258883fa	e00da4b3-ec55-44dc-acf7-797e5389abf9_gdc_realn_rehead.bam	Sequencing Reads	Aligned Reads	TCGA-STAD	TCGA-VQ-AA6K	TCGA-VQ-AA6K-01A	Primary Tumor	e00da4b3-ec55-44dc-acf7-797e5389abf9_gdc_realn_rehead_report.tsv
0f16d4e7-0952-4b84-8b0b-f92bad2b8978	e0849fcf-2c3b-448b-9aee-8d77fbf56dc5_gdc_realn_rehead.bam	Sequencing Reads	Aligned Reads	TCGA-STAD	TCGA-VQ-A8PP	TCGA-VQ-A8PP-01A	Primary Tumor	e0849fcf-2c3b-448b-9aee-8d77fbf56dc5_gdc_realn_rehead_report.tsv
d24c2707-a652-4931-88ef-7bda8bb62041	e0ba95df-f51e-43ad-acc7-5ff60c96857b_gdc_realn_rehead.bam	Sequencing Reads	Aligned Reads	TCGA-STAD	TCGA-IN-AB1V	TCGA-IN-AB1V-11A	Solid Tissue Normal	e0ba95df-f51e-43ad-acc7-5ff60c96857b_gdc_realn_rehead_report.tsv
92f775e0-fdb0-4561-bc79-0f0f08120efc	e1309f12-a183-4f11-a9fd-0b4d474c9618_gdc_realn_rehead.bam	Sequencing Reads	Aligned Reads	TCGA-STAD	TCGA-IN-A7NU	TCGA-IN-A7NU-01A	Primary Tumor	e1309f12-a183-4f11-a9fd-0b4d474c9618_gdc_realn_rehead_report.tsv
a5341c23-e9e3-4ae9-b8f7-c787090d0148	e1da3201-0383-47b5-84bf-3ad4b4042f44_gdc_realn_rehead.bam	Sequencing Reads	Aligned Reads	TCGA-STAD	TCGA-BR-6454	TCGA-BR-6454-01A	Primary Tumor	e1da3201-0383-47b5-84bf-3ad4b4042f44_gdc_realn_rehead_report.tsv
12098c7c-542f-4691-82db-ce621a81cc64	e2887ff1-23dc-4e8c-a517-bdd92ebb0f58_gdc_realn_rehead.bam	Sequencing Reads	Aligned Reads	TCGA-STAD	TCGA-BR-8487	TCGA-BR-8487-01A	Primary Tumor	e2887ff1-23dc-4e8c-a517-bdd92ebb0f58_gdc_realn_rehead_report.tsv
e5d03a61-4b66-46bd-92bc-c07aea2cea91	e337ac3b-a70b-4ae9-b722-99301a2b3d13_gdc_realn_rehead.bam	Sequencing Reads	Aligned Reads	TCGA-STAD	TCGA-VQ-A91Q	TCGA-VQ-A91Q-01A	Primary Tumor	e337ac3b-a70b-4ae9-b722-99301a2b3d13_gdc_realn_rehead_report.tsv
1d223578-bdab-462b-9fd3-9821abffda62	e34ef930-74ae-488f-b53c-9a2bcbbff43b_gdc_realn_rehead.bam	Sequencing Reads	Aligned Reads	TCGA-STAD	TCGA-D7-8578	TCGA-D7-8578-01A	Primary Tumor	e34ef930-74ae-488f-b53c-9a2bcbbff43b_gdc_realn_rehead_report.tsv
9ef0b921-860b-49cb-8b06-38e776005211	e36d4b8f-ecdc-4e3e-8135-199312abd88c_gdc_realn_rehead.bam	Sequencing Reads	Aligned Reads	TCGA-STAD	TCGA-BR-A4CS	TCGA-BR-A4CS-01A	Primary Tumor	e36d4b8f-ecdc-4e3e-8135-199312abd88c_gdc_realn_rehead_report.tsv
155a984a-8188-40eb-b1e5-5015386af972	e379eeb8-ef17-40c8-af2f-f6618c7b487c_gdc_realn_rehead.bam	Sequencing Reads	Aligned Reads	TCGA-STAD	TCGA-FP-8211	TCGA-FP-8211-01A	Primary Tumor	e379eeb8-ef17-40c8-af2f-f6618c7b487c_gdc_realn_rehead_report.tsv
7969ae76-4b43-46dc-bd55-4c5e228ddb09	e3b9993d-12a5-4a93-b77d-1e8b8088ac8e_gdc_realn_rehead.bam	Sequencing Reads	Aligned Reads	TCGA-STAD	TCGA-CD-5799	TCGA-CD-5799-01A	Primary Tumor	e3b9993d-12a5-4a93-b77d-1e8b8088ac8e_gdc_realn_rehead_report.tsv
679488a4-25e7-4b60-b878-8b098dfd6b5e	e4761500-263c-4c4c-9482-588e9dd57559_gdc_realn_rehead.bam	Sequencing Reads	Aligned Reads	TCGA-STAD	TCGA-RD-A7BS	TCGA-RD-A7BS-01A	Primary Tumor	e4761500-263c-4c4c-9482-588e9dd57559_gdc_realn_rehead_report.tsv
3510f161-782d-4384-8c3e-2fe72d141fbd	e5eac92b-3470-4df8-86d1-b326086ad9da_gdc_realn_rehead.bam	Sequencing Reads	Aligned Reads	TCGA-STAD	TCGA-CG-4437	TCGA-CG-4437-01A	Primary Tumor	e5eac92b-3470-4df8-86d1-b326086ad9da_gdc_realn_rehead_report.tsv
d4a20eee-f6a2-4249-8d49-aec36ae3863f	e88f44b2-4f01-45af-ac4c-8bed2e5ed3aa_gdc_realn_rehead.bam	Sequencing Reads	Aligned Reads	TCGA-STAD	TCGA-HU-A4H6	TCGA-HU-A4H6-01A	Primary Tumor	e88f44b2-4f01-45af-ac4c-8bed2e5ed3aa_gdc_realn_rehead_report.tsv
329534a5-af1b-41ae-b536-e501d9e6eb66	e8fc2a7d-8c7f-4aee-a861-33a890da7b8b_gdc_realn_rehead.bam	Sequencing Reads	Aligned Reads	TCGA-STAD	TCGA-D7-6818	TCGA-D7-6818-01A	Primary Tumor	e8fc2a7d-8c7f-4aee-a861-33a890da7b8b_gdc_realn_rehead_report.tsv
57a2e918-5c5f-4628-9c52-af3f067e1826	e9a0aaed-3a83-4bb3-a0ad-ffeee636271e_gdc_realn_rehead.bam	Sequencing Reads	Aligned Reads	TCGA-STAD	TCGA-CG-4438	TCGA-CG-4438-01A	Primary Tumor	e9a0aaed-3a83-4bb3-a0ad-ffeee636271e_gdc_realn_rehead_report.tsv
9922157e-1cfa-461e-bf60-c6ff13b9309b	e9fa5ec3-fb07-4d38-badb-58d7cbadb670_gdc_realn_rehead.bam	Sequencing Reads	Aligned Reads	TCGA-STAD	TCGA-BR-4361	TCGA-BR-4361-01A	Primary Tumor	e9fa5ec3-fb07-4d38-badb-58d7cbadb670_gdc_realn_rehead_report.tsv
c0f548f1-99c7-4ee6-9809-ddccf0cc6b96	ea6d98d7-f2f9-4f1f-a6ec-8e4de728534b_gdc_realn_rehead.bam	Sequencing Reads	Aligned Reads	TCGA-STAD	TCGA-BR-4368	TCGA-BR-4368-01A	Primary Tumor	ea6d98d7-f2f9-4f1f-a6ec-8e4de728534b_gdc_realn_rehead_report.tsv
24c86ced-fa61-44ca-ae32-d342a3670f61	eab0b2a9-c022-4661-bd06-e941bea54cf5_gdc_realn_rehead.bam	Sequencing Reads	Aligned Reads	TCGA-STAD	TCGA-KB-A93H	TCGA-KB-A93H-01A	Primary Tumor	eab0b2a9-c022-4661-bd06-e941bea54cf5_gdc_realn_rehead_report.tsv
f1ffd1aa-c338-4110-b20b-2a2aef9496a1	ed27608c-064c-4819-8a93-f30bebbaf5d2_gdc_realn_rehead.bam	Sequencing Reads	Aligned Reads	TCGA-STAD	TCGA-BR-8591	TCGA-BR-8591-01A	Primary Tumor	ed27608c-064c-4819-8a93-f30bebbaf5d2_gdc_realn_rehead_report.tsv
48922eae-8efb-4c51-a0ec-2a54b9eda2ab	ee0a546a-1a4e-4dc7-b302-ee688dd659dc_gdc_realn_rehead.bam	Sequencing Reads	Aligned Reads	TCGA-STAD	TCGA-HU-A4GX	TCGA-HU-A4GX-01A	Primary Tumor	ee0a546a-1a4e-4dc7-b302-ee688dd659dc_gdc_realn_rehead_report.tsv
34848e6b-1dac-43c9-9142-6da5605ed08d	ef3ec2b1-fef3-45cf-9193-d8b0e1b8cd19_gdc_realn_rehead.bam	Sequencing Reads	Aligned Reads	TCGA-STAD	TCGA-R5-A7ZE	TCGA-R5-A7ZE-01B	Primary Tumor	ef3ec2b1-fef3-45cf-9193-d8b0e1b8cd19_gdc_realn_rehead_report.tsv
46da2abd-16eb-44ed-9b33-a9bb13b20705	ef85bacd-a49b-48e0-910c-77e8fe2bc81a_gdc_realn_rehead.bam	Sequencing Reads	Aligned Reads	TCGA-STAD	TCGA-BR-8680	TCGA-BR-8680-01A	Primary Tumor	ef85bacd-a49b-48e0-910c-77e8fe2bc81a_gdc_realn_rehead_report.tsv
fb83ca93-aff7-400d-a786-d6d57e823ec8	f01104b3-3580-472b-bec1-f8f29ca485b3_gdc_realn_rehead.bam	Sequencing Reads	Aligned Reads	TCGA-STAD	TCGA-HU-8604	TCGA-HU-8604-01A	Primary Tumor	f01104b3-3580-472b-bec1-f8f29ca485b3_gdc_realn_rehead_report.tsv
3ec288e8-23f6-4c8b-a218-79cbbfa2c2d5	f02d15ea-0b29-4d93-9e6d-dfeaefd7aaee_gdc_realn_rehead.bam	Sequencing Reads	Aligned Reads	TCGA-STAD	TCGA-CD-8529	TCGA-CD-8529-01A	Primary Tumor	f02d15ea-0b29-4d93-9e6d-dfeaefd7aaee_gdc_realn_rehead_report.tsv
60a17773-23eb-4e2e-b25c-ea975c03475c	f08808e6-39c9-4f61-9484-997ac54e6b99_gdc_realn_rehead.bam	Sequencing Reads	Aligned Reads	TCGA-STAD	TCGA-D7-A4Z0	TCGA-D7-A4Z0-01A	Primary Tumor	f08808e6-39c9-4f61-9484-997ac54e6b99_gdc_realn_rehead_report.tsv
7053540d-2759-4f21-9113-eb7af725f66a	f0ce84f8-32b5-41f6-961a-89ca1c3ed718_gdc_realn_rehead.bam	Sequencing Reads	Aligned Reads	TCGA-STAD	TCGA-FP-7916	TCGA-FP-7916-01A	Primary Tumor	f0ce84f8-32b5-41f6-961a-89ca1c3ed718_gdc_realn_rehead_report.tsv
e2c642a4-ec6f-4e0b-9ccc-173f4264d731	f228db87-e477-486b-980b-7d3415863ae1_gdc_realn_rehead.bam	Sequencing Reads	Aligned Reads	TCGA-STAD	TCGA-BR-4366	TCGA-BR-4366-01A	Primary Tumor	f228db87-e477-486b-980b-7d3415863ae1_gdc_realn_rehead_report.tsv
838f0b4f-7ac7-46ff-8244-d0551862a0f0	f2c6a737-d407-4839-9e1e-1030edf6de32_gdc_realn_rehead.bam	Sequencing Reads	Aligned Reads	TCGA-STAD	TCGA-CG-4440	TCGA-CG-4440-01A	Primary Tumor	f2c6a737-d407-4839-9e1e-1030edf6de32_gdc_realn_rehead_report.tsv
a319a5c8-10fd-4e02-b277-810efff1b364	f3cca121-6b9b-49a5-8b4c-e6891da5d2d6_gdc_realn_rehead.bam	Sequencing Reads	Aligned Reads	TCGA-STAD	TCGA-VQ-A923	TCGA-VQ-A923-01A	Primary Tumor	f3cca121-6b9b-49a5-8b4c-e6891da5d2d6_gdc_realn_rehead_report.tsv
4c6a4efc-4dc3-47ff-b361-ae1deda80953	f782d87d-4500-4931-b6bf-aa8e5f80d2da_gdc_realn_rehead.bam	Sequencing Reads	Aligned Reads	TCGA-STAD	TCGA-D7-6525	TCGA-D7-6525-01A	Primary Tumor	f782d87d-4500-4931-b6bf-aa8e5f80d2da_gdc_realn_rehead_report.tsv
3aa77e2e-744c-4157-94b3-c69f140f4728	f7a97dca-6f5d-421a-b073-7752552918f8_gdc_realn_rehead.bam	Sequencing Reads	Aligned Reads	TCGA-STAD	TCGA-F1-6874	TCGA-F1-6874-01A	Primary Tumor	f7a97dca-6f5d-421a-b073-7752552918f8_gdc_realn_rehead_report.tsv
1fe59c61-3aa3-4a16-a3f1-0439be62ea72	f7b602a5-887c-473c-bb33-bd8fa32ae83e_gdc_realn_rehead.bam	Sequencing Reads	Aligned Reads	TCGA-STAD	TCGA-BR-8588	TCGA-BR-8588-01A	Primary Tumor	f7b602a5-887c-473c-bb33-bd8fa32ae83e_gdc_realn_rehead_report.tsv
83218939-f129-4d28-91cb-ce3e150faaa8	f9b9bdcc-7978-4a8a-b245-b57cfa8424fc_gdc_realn_rehead.bam	Sequencing Reads	Aligned Reads	TCGA-STAD	TCGA-HU-A4H0	TCGA-HU-A4H0-01A	Primary Tumor	f9b9bdcc-7978-4a8a-b245-b57cfa8424fc_gdc_realn_rehead_report.tsv
336613b3-7841-44f0-891a-2f0ea413b316	f9ca3c42-50a4-48b9-84b2-5ee2bb257ca9_gdc_realn_rehead.bam	Sequencing Reads	Aligned Reads	TCGA-STAD	TCGA-CD-A487	TCGA-CD-A487-01A	Primary Tumor	f9ca3c42-50a4-48b9-84b2-5ee2bb257ca9_gdc_realn_rehead_report.tsv
cff72550-1063-436e-906f-3955a3837bbe	fb229be4-9b13-4d7c-8d1a-bc7524557dea_gdc_realn_rehead.bam	Sequencing Reads	Aligned Reads	TCGA-STAD	TCGA-HU-A4GT	TCGA-HU-A4GT-01A	Primary Tumor	fb229be4-9b13-4d7c-8d1a-bc7524557dea_gdc_realn_rehead_report.tsv
1a86f44d-0b67-40bd-a32f-fe53cc5437b6	fee4b635-09ae-4b1d-8d5f-338da81f98ee_gdc_realn_rehead.bam	Sequencing Reads	Aligned Reads	TCGA-STAD	TCGA-VQ-AA6A	TCGA-VQ-AA6A-01A	Primary Tumor	fee4b635-09ae-4b1d-8d5f-338da81f98ee_gdc_realn_rehead_report.tsv

## Sheet: TCGA-PAAD
File.ID	File.Name	Data.Category	Data.Type	Project.ID	Case.ID	Sample.ID	Sample.Type	TRUST.report
5a6401a8-7886-46ec-b14b-4a269836284a	86e4f91a-2b4f-4287-a78f-5007a79eed9a_gdc_realn_rehead.bam	Sequencing Reads	Aligned Reads	TCGA-PAAD	TCGA-HV-A7OP	TCGA-HV-A7OP-01A	Primary Tumor	86e4f91a-2b4f-4287-a78f-5007a79eed9a_gdc_realn_rehead_report.tsv
b16e4fbd-98c8-41dd-950f-295a2ff0c973	9616af83-22dd-41a4-85ee-3a8b078855be_gdc_realn_rehead.bam	Sequencing Reads	Aligned Reads	TCGA-PAAD	TCGA-US-A776	TCGA-US-A776-01A	Primary Tumor	9616af83-22dd-41a4-85ee-3a8b078855be_gdc_realn_rehead_report.tsv
e61e1921-927a-4208-826f-ce5f28594a69	f5704e44-5d98-4d4c-a263-7f13ab3a4640_gdc_realn_rehead.bam	Sequencing Reads	Aligned Reads	TCGA-PAAD	TCGA-HV-A5A5	TCGA-HV-A5A5-01A	Primary Tumor	f5704e44-5d98-4d4c-a263-7f13ab3a4640_gdc_realn_rehead_report.tsv
4590dcb7-648f-48dd-8de1-8139f3bb34f3	d1a437aa-610c-4ae1-8945-668413aa0ef5_gdc_realn_rehead.bam	Sequencing Reads	Aligned Reads	TCGA-PAAD	TCGA-3A-A9IU	TCGA-3A-A9IU-01A	Primary Tumor	d1a437aa-610c-4ae1-8945-668413aa0ef5_gdc_realn_rehead_report.tsv
c018a367-905d-40bb-87aa-22d653073c09	71cb29b7-e163-4fd6-83aa-4cf86e2fad62_gdc_realn_rehead.bam	Sequencing Reads	Aligned Reads	TCGA-PAAD	TCGA-Z5-AAPL	TCGA-Z5-AAPL-01A	Primary Tumor	71cb29b7-e163-4fd6-83aa-4cf86e2fad62_gdc_realn_rehead_report.tsv
5eca47d4-ed20-4715-a59d-6ead1e9231a6	f3ea2be0-50df-4484-ab43-51e5a5ecc6ac_gdc_realn_rehead.bam	Sequencing Reads	Aligned Reads	TCGA-PAAD	TCGA-RB-AA9M	TCGA-RB-AA9M-01A	Primary Tumor	f3ea2be0-50df-4484-ab43-51e5a5ecc6ac_gdc_realn_rehead_report.tsv
5e60cee6-72fc-46f2-92dd-3f11129797a7	df6a25a8-ae4a-470c-8caa-4639760b86a3_gdc_realn_rehead.bam	Sequencing Reads	Aligned Reads	TCGA-PAAD	TCGA-LB-A8F3	TCGA-LB-A8F3-01A	Primary Tumor	df6a25a8-ae4a-470c-8caa-4639760b86a3_gdc_realn_rehead_report.tsv
34ce2b23-983a-4245-b074-8dfca44efd1f	51677b8d-194d-4b76-aaf4-2c1b8e35169f_gdc_realn_rehead.bam	Sequencing Reads	Aligned Reads	TCGA-PAAD	TCGA-HZ-A9TJ	TCGA-HZ-A9TJ-01A	Primary Tumor	51677b8d-194d-4b76-aaf4-2c1b8e35169f_gdc_realn_rehead_report.tsv
1e555d34-a377-4d42-82c0-5376e4a86224	fe475b4c-7a12-4ecc-9db6-767e1dcc45be_gdc_realn_rehead.bam	Sequencing Reads	Aligned Reads	TCGA-PAAD	TCGA-HZ-8001	TCGA-HZ-8001-01A	Primary Tumor	fe475b4c-7a12-4ecc-9db6-767e1dcc45be_gdc_realn_rehead_report.tsv
79b216f7-0a79-4882-a9d1-894803b4ef67	c95ecb89-585a-46e0-ad80-a7a1b299dfd8_gdc_realn_rehead.bam	Sequencing Reads	Aligned Reads	TCGA-PAAD	TCGA-S4-A8RM	TCGA-S4-A8RM-01A	Primary Tumor	c95ecb89-585a-46e0-ad80-a7a1b299dfd8_gdc_realn_rehead_report.tsv
dd40cc2a-143d-4d16-87b9-2cbac67b4002	26648bcd-791f-421a-8a21-6bca40fb0bc4_gdc_realn_rehead.bam	Sequencing Reads	Aligned Reads	TCGA-PAAD	TCGA-US-A774	TCGA-US-A774-01A	Primary Tumor	26648bcd-791f-421a-8a21-6bca40fb0bc4_gdc_realn_rehead_report.tsv
072f0f9c-580a-489a-bbd2-80802a6d5dce	a99a4c93-0458-4dad-8de0-e37ff418450a_gdc_realn_rehead.bam	Sequencing Reads	Aligned Reads	TCGA-PAAD	TCGA-XD-AAUH	TCGA-XD-AAUH-01A	Primary Tumor	a99a4c93-0458-4dad-8de0-e37ff418450a_gdc_realn_rehead_report.tsv
de8f0d8c-341f-45d5-b8fb-1bdb445d278c	796dc4d7-d6d6-480b-8547-200de6d3ec7e_gdc_realn_rehead.bam	Sequencing Reads	Aligned Reads	TCGA-PAAD	TCGA-HZ-7289	TCGA-HZ-7289-01A	Primary Tumor	796dc4d7-d6d6-480b-8547-200de6d3ec7e_gdc_realn_rehead_report.tsv
40f0b900-634f-4c43-a2e0-625d12bfefab	31c7bbae-e746-40b9-b4ce-f8382aa585a1_gdc_realn_rehead.bam	Sequencing Reads	Aligned Reads	TCGA-PAAD	TCGA-F2-6880	TCGA-F2-6880-01A	Primary Tumor	31c7bbae-e746-40b9-b4ce-f8382aa585a1_gdc_realn_rehead_report.tsv
216f0e1f-9529-4fba-94bf-1c0aa60286b6	2566b016-7a7a-46c3-a927-44c2d9270bec_gdc_realn_rehead.bam	Sequencing Reads	Aligned Reads	TCGA-PAAD	TCGA-3E-AAAY	TCGA-3E-AAAY-01A	Primary Tumor	2566b016-7a7a-46c3-a927-44c2d9270bec_gdc_realn_rehead_report.tsv
43dc033e-ed48-486d-af91-7bef6ad03cdc	53890985-edeb-4d8b-b16f-957f36271744_gdc_realn_rehead.bam	Sequencing Reads	Aligned Reads	TCGA-PAAD	TCGA-FB-AAPP	TCGA-FB-AAPP-01A	Primary Tumor	53890985-edeb-4d8b-b16f-957f36271744_gdc_realn_rehead_report.tsv
7c125425-21d5-4700-95d8-977cca275718	1267c52a-607b-4d96-9d1e-49e18abe059d_gdc_realn_rehead.bam	Sequencing Reads	Aligned Reads	TCGA-PAAD	TCGA-IB-A5ST	TCGA-IB-A5ST-01A	Primary Tumor	1267c52a-607b-4d96-9d1e-49e18abe059d_gdc_realn_rehead_report.tsv
626770c8-7b4f-47b6-a33b-d4845e62943a	54ad814d-eb08-4fdf-987b-b1eae510ccb5_gdc_realn_rehead.bam	Sequencing Reads	Aligned Reads	TCGA-PAAD	TCGA-2L-AAQM	TCGA-2L-AAQM-01A	Primary Tumor	54ad814d-eb08-4fdf-987b-b1eae510ccb5_gdc_realn_rehead_report.tsv
163427ab-f1e7-4d63-91a0-66a0513ac795	c96cd501-f4a8-4d2c-9872-35871c7e3731_gdc_realn_rehead.bam	Sequencing Reads	Aligned Reads	TCGA-PAAD	TCGA-3A-A9I5	TCGA-3A-A9I5-01A	Primary Tumor	c96cd501-f4a8-4d2c-9872-35871c7e3731_gdc_realn_rehead_report.tsv
d157e2a4-f136-4859-9e18-28bf312d506e	24c7ac0a-1fcd-4607-b54c-b8e1e34087de_gdc_realn_rehead.bam	Sequencing Reads	Aligned Reads	TCGA-PAAD	TCGA-2J-AABP	TCGA-2J-AABP-01A	Primary Tumor	24c7ac0a-1fcd-4607-b54c-b8e1e34087de_gdc_realn_rehead_report.tsv
f8eb3fe8-03fb-4b45-ac99-241ec57ddd54	591094bb-bead-4f1f-be99-c91e989747cc_gdc_realn_rehead.bam	Sequencing Reads	Aligned Reads	TCGA-PAAD	TCGA-FB-A5VM	TCGA-FB-A5VM-01A	Primary Tumor	591094bb-bead-4f1f-be99-c91e989747cc_gdc_realn_rehead_report.tsv
999e2b4f-3ec5-4538-bdec-8cead9a3bb7b	baed260a-33e2-463f-8ab1-6ed74b7cb8ef_gdc_realn_rehead.bam	Sequencing Reads	Aligned Reads	TCGA-PAAD	TCGA-PZ-A5RE	TCGA-PZ-A5RE-01A	Primary Tumor	baed260a-33e2-463f-8ab1-6ed74b7cb8ef_gdc_realn_rehead_report.tsv
c58cd85a-1b62-4935-90cd-c3c488b35b6e	9182acae-5300-463a-9980-2745a54b61a6_gdc_realn_rehead.bam	Sequencing Reads	Aligned Reads	TCGA-PAAD	TCGA-FB-AAQ2	TCGA-FB-AAQ2-01A	Primary Tumor	9182acae-5300-463a-9980-2745a54b61a6_gdc_realn_rehead_report.tsv
195457c4-3ebe-48be-b51a-e4c7d88ea74b	97906ed6-7558-4a18-856c-7a246e5b9316_gdc_realn_rehead.bam	Sequencing Reads	Aligned Reads	TCGA-PAAD	TCGA-F2-7276	TCGA-F2-7276-01A	Primary Tumor	97906ed6-7558-4a18-856c-7a246e5b9316_gdc_realn_rehead_report.tsv
72e9260c-6dd4-4184-97c2-6cf786917a76	4b68e41a-fda8-4314-8d8c-ddd24c908e36_gdc_realn_rehead.bam	Sequencing Reads	Aligned Reads	TCGA-PAAD	TCGA-F2-6879	TCGA-F2-6879-01A	Primary Tumor	4b68e41a-fda8-4314-8d8c-ddd24c908e36_gdc_realn_rehead_report.tsv
ebab1fb1-1976-48c7-8110-d688f5c6c92a	a2468381-bf6c-4f08-911e-ec39c1253add_gdc_realn_rehead.bam	Sequencing Reads	Aligned Reads	TCGA-PAAD	TCGA-2L-AAQE	TCGA-2L-AAQE-01A	Primary Tumor	a2468381-bf6c-4f08-911e-ec39c1253add_gdc_realn_rehead_report.tsv
7f8e0c5a-ba26-4300-9008-8a2df6aa525d	dc5cc8e2-2dba-4ba1-9756-8ae7f79e39a8_gdc_realn_rehead.bam	Sequencing Reads	Aligned Reads	TCGA-PAAD	TCGA-IB-A5SS	TCGA-IB-A5SS-01A	Primary Tumor	dc5cc8e2-2dba-4ba1-9756-8ae7f79e39a8_gdc_realn_rehead_report.tsv
1489752a-94ec-4690-ab6b-a71436ae43ea	04410958-b479-494a-a899-f1a4ff8351eb_gdc_realn_rehead.bam	Sequencing Reads	Aligned Reads	TCGA-PAAD	TCGA-XD-AAUG	TCGA-XD-AAUG-01A	Primary Tumor	04410958-b479-494a-a899-f1a4ff8351eb_gdc_realn_rehead_report.tsv
862e03dc-1c3b-49ec-bca8-43a1c92b6515	9723bf96-f5d4-4c69-9939-7159aa3891b7_gdc_realn_rehead.bam	Sequencing Reads	Aligned Reads	TCGA-PAAD	TCGA-FB-AAPU	TCGA-FB-AAPU-01A	Primary Tumor	9723bf96-f5d4-4c69-9939-7159aa3891b7_gdc_realn_rehead_report.tsv
83b7e07a-f306-4c01-8948-c3fc3639560d	023b2621-16ad-4f59-80dd-0b5a1fa034cd_gdc_realn_rehead.bam	Sequencing Reads	Aligned Reads	TCGA-PAAD	TCGA-IB-7644	TCGA-IB-7644-01A	Primary Tumor	023b2621-16ad-4f59-80dd-0b5a1fa034cd_gdc_realn_rehead_report.tsv
49e76520-07ff-41f7-a15b-6d8994dc39bc	18fb43de-a759-4d81-af05-bf226a851516_gdc_realn_rehead.bam	Sequencing Reads	Aligned Reads	TCGA-PAAD	TCGA-FB-AAPS	TCGA-FB-AAPS-01A	Primary Tumor	18fb43de-a759-4d81-af05-bf226a851516_gdc_realn_rehead_report.tsv
8836a592-c8d9-4b40-a4a0-90c12c13bae0	6e65cd21-16e7-403d-8537-d814ab7b3b80_gdc_realn_rehead.bam	Sequencing Reads	Aligned Reads	TCGA-PAAD	TCGA-3A-A9IN	TCGA-3A-A9IN-01A	Primary Tumor	6e65cd21-16e7-403d-8537-d814ab7b3b80_gdc_realn_rehead_report.tsv
7ed58367-70cf-4d73-a0f5-3676ddfef48e	4fdad925-7c7b-43a4-9e29-40c58a33fb0b_gdc_realn_rehead.bam	Sequencing Reads	Aligned Reads	TCGA-PAAD	TCGA-HZ-A9TJ	TCGA-HZ-A9TJ-06A	Metastatic	4fdad925-7c7b-43a4-9e29-40c58a33fb0b_gdc_realn_rehead_report.tsv
efc0c2ff-63c6-4028-a1c2-78bf63d04445	24c6110f-257e-49c1-9900-dd36a4d026b9_gdc_realn_rehead.bam	Sequencing Reads	Aligned Reads	TCGA-PAAD	TCGA-3A-A9IX	TCGA-3A-A9IX-01A	Primary Tumor	24c6110f-257e-49c1-9900-dd36a4d026b9_gdc_realn_rehead_report.tsv
99a222c8-30d0-4876-8afc-e6d5a1254ac1	61b89d67-7a81-47dc-a4b8-bf172dfc8529_gdc_realn_rehead.bam	Sequencing Reads	Aligned Reads	TCGA-PAAD	TCGA-FB-AAQ1	TCGA-FB-AAQ1-01A	Primary Tumor	61b89d67-7a81-47dc-a4b8-bf172dfc8529_gdc_realn_rehead_report.tsv
8944933c-cbf1-4ffd-bb87-a4e006f75a7d	f613373a-be1e-4f45-8604-e5a24720b294_gdc_realn_rehead.bam	Sequencing Reads	Aligned Reads	TCGA-PAAD	TCGA-IB-7654	TCGA-IB-7654-01A	Primary Tumor	f613373a-be1e-4f45-8604-e5a24720b294_gdc_realn_rehead_report.tsv
12363106-6276-4db1-a568-bb8fabf9e7bb	5407e2ae-4795-44cf-9206-cea5d527a05c_gdc_realn_rehead.bam	Sequencing Reads	Aligned Reads	TCGA-PAAD	TCGA-IB-AAUU	TCGA-IB-AAUU-01A	Primary Tumor	5407e2ae-4795-44cf-9206-cea5d527a05c_gdc_realn_rehead_report.tsv
ba409a3f-0c9e-4578-b0d0-88d41696a718	e2b124ea-ebb6-425e-be32-ae31a480514b_gdc_realn_rehead.bam	Sequencing Reads	Aligned Reads	TCGA-PAAD	TCGA-HZ-A8P1	TCGA-HZ-A8P1-01A	Primary Tumor	e2b124ea-ebb6-425e-be32-ae31a480514b_gdc_realn_rehead_report.tsv
183dd59a-0235-4b49-b2f7-11ebd5a26aca	6695d37c-cd34-4338-a044-82bf17710c90_gdc_realn_rehead.bam	Sequencing Reads	Aligned Reads	TCGA-PAAD	TCGA-US-A77G	TCGA-US-A77G-01A	Primary Tumor	6695d37c-cd34-4338-a044-82bf17710c90_gdc_realn_rehead_report.tsv
8ec7108d-5b31-4b45-8dfd-0b3e4d16eec2	e812147a-0aca-437e-ae11-703705037206_gdc_realn_rehead.bam	Sequencing Reads	Aligned Reads	TCGA-PAAD	TCGA-3A-A9IV	TCGA-3A-A9IV-01A	Primary Tumor	e812147a-0aca-437e-ae11-703705037206_gdc_realn_rehead_report.tsv
1b77a433-8812-4bd9-8d58-c12e32418541	ff6a908c-aab3-498a-87b3-8a8e5d62bc42_gdc_realn_rehead.bam	Sequencing Reads	Aligned Reads	TCGA-PAAD	TCGA-HZ-8317	TCGA-HZ-8317-01A	Primary Tumor	ff6a908c-aab3-498a-87b3-8a8e5d62bc42_gdc_realn_rehead_report.tsv
ab9b82a9-fb07-4aca-bed9-0ec5a3ad4614	390e2f54-396e-41f2-892f-3630fae20904_gdc_realn_rehead.bam	Sequencing Reads	Aligned Reads	TCGA-PAAD	TCGA-RL-AAAS	TCGA-RL-AAAS-01A	Primary Tumor	390e2f54-396e-41f2-892f-3630fae20904_gdc_realn_rehead_report.tsv
8aa92da6-d315-4601-b2d8-0befdd22a5a3	0cfe6862-ccdc-4d50-8d16-391793ba026b_gdc_realn_rehead.bam	Sequencing Reads	Aligned Reads	TCGA-PAAD	TCGA-H8-A6C1	TCGA-H8-A6C1-01A	Primary Tumor	0cfe6862-ccdc-4d50-8d16-391793ba026b_gdc_realn_rehead_report.tsv
feb2eec7-bd0f-4a58-b1b9-9e2ef6f5b5c2	69ccac0d-3358-4c46-85d8-0c331b5dd996_gdc_realn_rehead.bam	Sequencing Reads	Aligned Reads	TCGA-PAAD	TCGA-HZ-A49G	TCGA-HZ-A49G-01A	Primary Tumor	69ccac0d-3358-4c46-85d8-0c331b5dd996_gdc_realn_rehead_report.tsv
990d64b8-3171-48d9-94bb-bffb497a8a76	39aa1922-eec5-48c5-a1e8-7c5d51a2420e_gdc_realn_rehead.bam	Sequencing Reads	Aligned Reads	TCGA-PAAD	TCGA-HV-A5A6	TCGA-HV-A5A6-01A	Primary Tumor	39aa1922-eec5-48c5-a1e8-7c5d51a2420e_gdc_realn_rehead_report.tsv
43aad240-ff20-473b-aa86-c8318ee24ca6	ebaa478a-d92d-45be-97c0-6890b1f6f2e9_gdc_realn_rehead.bam	Sequencing Reads	Aligned Reads	TCGA-PAAD	TCGA-3A-A9IR	TCGA-3A-A9IR-01A	Primary Tumor	ebaa478a-d92d-45be-97c0-6890b1f6f2e9_gdc_realn_rehead_report.tsv
7ddb9a4e-f91b-497e-9770-e671562f2025	0c9e36f8-fb1b-4ed5-92cd-795db2d754c7_gdc_realn_rehead.bam	Sequencing Reads	Aligned Reads	TCGA-PAAD	TCGA-HZ-8315	TCGA-HZ-8315-01A	Primary Tumor	0c9e36f8-fb1b-4ed5-92cd-795db2d754c7_gdc_realn_rehead_report.tsv
19fd795b-2c98-419b-a39a-66986cd20312	5a57033c-6c41-4698-8ef2-5cc700c6d16b_gdc_realn_rehead.bam	Sequencing Reads	Aligned Reads	TCGA-PAAD	TCGA-3A-A9IB	TCGA-3A-A9IB-01A	Primary Tumor	5a57033c-6c41-4698-8ef2-5cc700c6d16b_gdc_realn_rehead_report.tsv
d65b2576-d151-417c-8b4b-63f63c28bf5d	606c0bba-703f-4b10-813b-38ef08da90e5_gdc_realn_rehead.bam	Sequencing Reads	Aligned Reads	TCGA-PAAD	TCGA-HV-A5A3	TCGA-HV-A5A3-11A	Solid Tissue Normal	606c0bba-703f-4b10-813b-38ef08da90e5_gdc_realn_rehead_report.tsv
9ee31f10-ae7d-4254-873c-5f7474c404b8	c530390a-db18-437e-8147-f62af3b9683a_gdc_realn_rehead.bam	Sequencing Reads	Aligned Reads	TCGA-PAAD	TCGA-IB-AAUW	TCGA-IB-AAUW-01A	Primary Tumor	c530390a-db18-437e-8147-f62af3b9683a_gdc_realn_rehead_report.tsv
3711032a-d1d7-4e71-91fc-a8008ab5bc80	5b82013f-4a4a-4096-8e19-669ed3d529c9_gdc_realn_rehead.bam	Sequencing Reads	Aligned Reads	TCGA-PAAD	TCGA-H6-8124	TCGA-H6-8124-01A	Primary Tumor	5b82013f-4a4a-4096-8e19-669ed3d529c9_gdc_realn_rehead_report.tsv
b7bd0bca-fb69-4869-be28-038c7487f1f1	082975ff-e413-499d-9a30-6db504b5948b_gdc_realn_rehead.bam	Sequencing Reads	Aligned Reads	TCGA-PAAD	TCGA-2L-AAQJ	TCGA-2L-AAQJ-01A	Primary Tumor	082975ff-e413-499d-9a30-6db504b5948b_gdc_realn_rehead_report.tsv
1fcb6163-25a2-4d71-b46d-b4c76f7704db	9624e101-a4a3-4c7c-b774-65b8ab40dcbe_gdc_realn_rehead.bam	Sequencing Reads	Aligned Reads	TCGA-PAAD	TCGA-3A-A9J0	TCGA-3A-A9J0-01A	Primary Tumor	9624e101-a4a3-4c7c-b774-65b8ab40dcbe_gdc_realn_rehead_report.tsv
851adc03-9175-4ba9-b910-5d253865487b	54c75aee-6817-4cdf-818d-aa74fc439b21_gdc_realn_rehead.bam	Sequencing Reads	Aligned Reads	TCGA-PAAD	TCGA-HZ-7925	TCGA-HZ-7925-01A	Primary Tumor	54c75aee-6817-4cdf-818d-aa74fc439b21_gdc_realn_rehead_report.tsv
d0453faf-5274-42fa-968c-6f8851d4e802	a0482aca-dc2f-4ac0-a785-b7067df1ad9d_gdc_realn_rehead.bam	Sequencing Reads	Aligned Reads	TCGA-PAAD	TCGA-F2-7273	TCGA-F2-7273-01A	Primary Tumor	a0482aca-dc2f-4ac0-a785-b7067df1ad9d_gdc_realn_rehead_report.tsv
731b0cd6-70e1-41c1-814c-9c9328d57a6c	032c9d87-0382-4c02-bacd-8d547247c58b_gdc_realn_rehead.bam	Sequencing Reads	Aligned Reads	TCGA-PAAD	TCGA-3A-A9IZ	TCGA-3A-A9IZ-01A	Primary Tumor	032c9d87-0382-4c02-bacd-8d547247c58b_gdc_realn_rehead_report.tsv
3e856df6-6e52-40b0-8b72-8a5263aaa98b	0b018015-9c9d-4a55-92ca-2d4090e66c8c_gdc_realn_rehead.bam	Sequencing Reads	Aligned Reads	TCGA-PAAD	TCGA-HZ-8638	TCGA-HZ-8638-01A	Primary Tumor	0b018015-9c9d-4a55-92ca-2d4090e66c8c_gdc_realn_rehead_report.tsv
8971cfde-2879-4c07-9f4d-c2d733803b57	4acc709f-8cea-4b23-9493-cfbec58de672_gdc_realn_rehead.bam	Sequencing Reads	Aligned Reads	TCGA-PAAD	TCGA-Q3-A5QY	TCGA-Q3-A5QY-01A	Primary Tumor	4acc709f-8cea-4b23-9493-cfbec58de672_gdc_realn_rehead_report.tsv
1506165a-f247-4b92-91bb-28657a778edd	d4f15225-b2f4-47f4-8147-a7a6f0b62e65_gdc_realn_rehead.bam	Sequencing Reads	Aligned Reads	TCGA-PAAD	TCGA-H6-8124	TCGA-H6-8124-11A	Solid Tissue Normal	d4f15225-b2f4-47f4-8147-a7a6f0b62e65_gdc_realn_rehead_report.tsv
dd0b23b3-b6f6-4afa-9843-db9629f16cb5	cad7018e-c2a8-456f-b4c2-48d69bf3da86_gdc_realn_rehead.bam	Sequencing Reads	Aligned Reads	TCGA-PAAD	TCGA-US-A77J	TCGA-US-A77J-01A	Primary Tumor	cad7018e-c2a8-456f-b4c2-48d69bf3da86_gdc_realn_rehead_report.tsv
d6784278-10d9-498e-830e-c9af18f6f943	92e72010-763a-453a-8f76-a634959cb598_gdc_realn_rehead.bam	Sequencing Reads	Aligned Reads	TCGA-PAAD	TCGA-3A-A9IL	TCGA-3A-A9IL-01A	Primary Tumor	92e72010-763a-453a-8f76-a634959cb598_gdc_realn_rehead_report.tsv
eda75591-4693-4c6c-84f2-42f7c4873cd2	b0c17f28-661c-40fb-b463-e991ba7dfac1_gdc_realn_rehead.bam	Sequencing Reads	Aligned Reads	TCGA-PAAD	TCGA-IB-7652	TCGA-IB-7652-01A	Primary Tumor	b0c17f28-661c-40fb-b463-e991ba7dfac1_gdc_realn_rehead_report.tsv
7812e50a-c533-4aa8-acfb-4a1dca8cfe71	9dc635b7-230e-4f10-993c-a473d87d9755_gdc_realn_rehead.bam	Sequencing Reads	Aligned Reads	TCGA-PAAD	TCGA-IB-A6UF	TCGA-IB-A6UF-01A	Primary Tumor	9dc635b7-230e-4f10-993c-a473d87d9755_gdc_realn_rehead_report.tsv
09f7b1a6-b231-4a7f-a811-d4d5c4c9371a	934ec7ba-1287-446b-8232-a080af9db364_gdc_realn_rehead.bam	Sequencing Reads	Aligned Reads	TCGA-PAAD	TCGA-3E-AAAZ	TCGA-3E-AAAZ-01A	Primary Tumor	934ec7ba-1287-446b-8232-a080af9db364_gdc_realn_rehead_report.tsv
f8af732d-591f-4ccb-9ea7-19188d101bfd	fc69b1ef-5f1d-4bfe-8b76-4c424969e773_gdc_realn_rehead.bam	Sequencing Reads	Aligned Reads	TCGA-PAAD	TCGA-YB-A89D	TCGA-YB-A89D-01A	Primary Tumor	fc69b1ef-5f1d-4bfe-8b76-4c424969e773_gdc_realn_rehead_report.tsv
64c4b3ae-9dea-4b86-a0f1-405f2cc8c684	a50290cc-6319-4568-989e-9c226c3dafe2_gdc_realn_rehead.bam	Sequencing Reads	Aligned Reads	TCGA-PAAD	TCGA-HZ-8636	TCGA-HZ-8636-01A	Primary Tumor	a50290cc-6319-4568-989e-9c226c3dafe2_gdc_realn_rehead_report.tsv
039ff8f9-7073-467a-a487-a25ee660e77c	a42361c0-3f07-4ed5-a225-422bb02cdeaa_gdc_realn_rehead.bam	Sequencing Reads	Aligned Reads	TCGA-PAAD	TCGA-OE-A75W	TCGA-OE-A75W-01A	Primary Tumor	a42361c0-3f07-4ed5-a225-422bb02cdeaa_gdc_realn_rehead_report.tsv
d7a4711e-e306-4233-a0fd-23894f93c983	39b00e39-bfac-406a-85b0-1af3cb903936_gdc_realn_rehead.bam	Sequencing Reads	Aligned Reads	TCGA-PAAD	TCGA-HZ-A8P0	TCGA-HZ-A8P0-01A	Primary Tumor	39b00e39-bfac-406a-85b0-1af3cb903936_gdc_realn_rehead_report.tsv
f491c85a-e5e3-49c0-a940-5ea27faee1d7	6499f681-1ded-4217-915f-8b0b612526a3_gdc_realn_rehead.bam	Sequencing Reads	Aligned Reads	TCGA-PAAD	TCGA-S4-A8RP	TCGA-S4-A8RP-01A	Primary Tumor	6499f681-1ded-4217-915f-8b0b612526a3_gdc_realn_rehead_report.tsv
6bd520b4-7ef1-4082-bad8-92d0d65e2f1a	5faced68-b4cb-4364-b835-0d8f94634924_gdc_realn_rehead.bam	Sequencing Reads	Aligned Reads	TCGA-PAAD	TCGA-IB-AAUM	TCGA-IB-AAUM-01A	Primary Tumor	5faced68-b4cb-4364-b835-0d8f94634924_gdc_realn_rehead_report.tsv
07dc55bd-b610-45ab-bc50-620b128ec261	792ed772-fe35-4896-9f8c-c9e3f6654ee8_gdc_realn_rehead.bam	Sequencing Reads	Aligned Reads	TCGA-PAAD	TCGA-2J-AABE	TCGA-2J-AABE-01A	Primary Tumor	792ed772-fe35-4896-9f8c-c9e3f6654ee8_gdc_realn_rehead_report.tsv
939e271e-8a3c-453a-b1e7-bf9efdd41ca7	ea71dc98-33b0-42bf-9142-72b4079d5e49_gdc_realn_rehead.bam	Sequencing Reads	Aligned Reads	TCGA-PAAD	TCGA-F2-A7TX	TCGA-F2-A7TX-01A	Primary Tumor	ea71dc98-33b0-42bf-9142-72b4079d5e49_gdc_realn_rehead_report.tsv
2b2b1f5d-0cf8-4ab7-bd57-f2d65bf81272	f69d795f-8fb3-4498-a2f0-77cc559c1fe9_gdc_realn_rehead.bam	Sequencing Reads	Aligned Reads	TCGA-PAAD	TCGA-3A-A9IJ	TCGA-3A-A9IJ-01A	Primary Tumor	f69d795f-8fb3-4498-a2f0-77cc559c1fe9_gdc_realn_rehead_report.tsv
74665600-b83c-4094-8dc4-ab5af9f6ffd3	950ccc92-d5b6-4327-b8c6-77449c1e986c_gdc_realn_rehead.bam	Sequencing Reads	Aligned Reads	TCGA-PAAD	TCGA-IB-7891	TCGA-IB-7891-01A	Primary Tumor	950ccc92-d5b6-4327-b8c6-77449c1e986c_gdc_realn_rehead_report.tsv
be193d16-fc86-4e31-82f2-21a7afb6796d	f78b25cf-adb9-47e4-807f-8e25478a7610_gdc_realn_rehead.bam	Sequencing Reads	Aligned Reads	TCGA-PAAD	TCGA-FB-A78T	TCGA-FB-A78T-01A	Primary Tumor	f78b25cf-adb9-47e4-807f-8e25478a7610_gdc_realn_rehead_report.tsv
4f174940-f9a8-4114-8c4e-c0d792cc6ae8	9cd5b17d-ca10-494d-9ae8-1d954808eeef_gdc_realn_rehead.bam	Sequencing Reads	Aligned Reads	TCGA-PAAD	TCGA-IB-7888	TCGA-IB-7888-01A	Primary Tumor	9cd5b17d-ca10-494d-9ae8-1d954808eeef_gdc_realn_rehead_report.tsv
d6bed9f9-30be-465e-870a-b6bf6de32928	dea8f549-044a-43ad-a1ea-42d6e7c27955_gdc_realn_rehead.bam	Sequencing Reads	Aligned Reads	TCGA-PAAD	TCGA-FB-AAQ6	TCGA-FB-AAQ6-01A	Primary Tumor	dea8f549-044a-43ad-a1ea-42d6e7c27955_gdc_realn_rehead_report.tsv
5b8f638b-4b3a-433c-8f2e-25088365dea6	05a0a1cc-b920-4724-9eb6-f11087c7502f_gdc_realn_rehead.bam	Sequencing Reads	Aligned Reads	TCGA-PAAD	TCGA-IB-7885	TCGA-IB-7885-01A	Primary Tumor	05a0a1cc-b920-4724-9eb6-f11087c7502f_gdc_realn_rehead_report.tsv
85558819-e3ae-4ad7-8476-593b2041e8b7	bd61eb8b-be17-457b-a884-abc828485d08_gdc_realn_rehead.bam	Sequencing Reads	Aligned Reads	TCGA-PAAD	TCGA-3A-A9I9	TCGA-3A-A9I9-01A	Primary Tumor	bd61eb8b-be17-457b-a884-abc828485d08_gdc_realn_rehead_report.tsv
c7da3fe6-5882-4bf3-9c93-d9837d1e245f	e5151abc-0466-44d3-a285-df52ca3fb1ed_gdc_realn_rehead.bam	Sequencing Reads	Aligned Reads	TCGA-PAAD	TCGA-HV-A5A4	TCGA-HV-A5A4-01A	Primary Tumor	e5151abc-0466-44d3-a285-df52ca3fb1ed_gdc_realn_rehead_report.tsv
95aacdc4-4b85-455c-b3f4-446853afcb0c	c5cea927-6b60-4f8b-a000-ad3b6d45739e_gdc_realn_rehead.bam	Sequencing Reads	Aligned Reads	TCGA-PAAD	TCGA-2J-AABF	TCGA-2J-AABF-01A	Primary Tumor	c5cea927-6b60-4f8b-a000-ad3b6d45739e_gdc_realn_rehead_report.tsv
3e7104ed-c522-4bbf-b7f3-e1f5ac48052b	9f638909-585f-48fd-97c3-f6c10b5c2461_gdc_realn_rehead.bam	Sequencing Reads	Aligned Reads	TCGA-PAAD	TCGA-2J-AAB8	TCGA-2J-AAB8-01A	Primary Tumor	9f638909-585f-48fd-97c3-f6c10b5c2461_gdc_realn_rehead_report.tsv
86b0c895-2d38-497b-a1c1-f1a442c3bdce	336db498-7e12-4418-91a8-916c4b6c4e9c_gdc_realn_rehead.bam	Sequencing Reads	Aligned Reads	TCGA-PAAD	TCGA-IB-AAUS	TCGA-IB-AAUS-01A	Primary Tumor	336db498-7e12-4418-91a8-916c4b6c4e9c_gdc_realn_rehead_report.tsv
da552767-e03f-411a-86a2-ae8cabaec273	f5aa8414-d241-4453-bdd7-689172a58f6e_gdc_realn_rehead.bam	Sequencing Reads	Aligned Reads	TCGA-PAAD	TCGA-IB-7887	TCGA-IB-7887-01A	Primary Tumor	f5aa8414-d241-4453-bdd7-689172a58f6e_gdc_realn_rehead_report.tsv
c2b034b6-00c1-4dfe-b131-2e31ec231d17	94df9e2f-4007-4d1f-86e8-84c9f7df3339_gdc_realn_rehead.bam	Sequencing Reads	Aligned Reads	TCGA-PAAD	TCGA-US-A779	TCGA-US-A779-01A	Primary Tumor	94df9e2f-4007-4d1f-86e8-84c9f7df3339_gdc_realn_rehead_report.tsv
cf06a7e1-b0e4-4238-bf74-07c9f6a93ecc	72cbcde8-3505-479d-a9b6-893f5c5ddb4d_gdc_realn_rehead.bam	Sequencing Reads	Aligned Reads	TCGA-PAAD	TCGA-FB-A4P5	TCGA-FB-A4P5-01A	Primary Tumor	72cbcde8-3505-479d-a9b6-893f5c5ddb4d_gdc_realn_rehead_report.tsv
69ee0d2e-bee3-43bf-80fd-b6a8debd6bde	2d79b502-81a7-4c4d-b64e-27510f78e102_gdc_realn_rehead.bam	Sequencing Reads	Aligned Reads	TCGA-PAAD	TCGA-IB-AAUV	TCGA-IB-AAUV-01A	Primary Tumor	2d79b502-81a7-4c4d-b64e-27510f78e102_gdc_realn_rehead_report.tsv
d58472c7-c1c7-4538-86af-530f266e96d7	bd712064-0eca-4d2a-a972-76dbc334825d_gdc_realn_rehead.bam	Sequencing Reads	Aligned Reads	TCGA-PAAD	TCGA-LB-A9Q5	TCGA-LB-A9Q5-01A	Primary Tumor	bd712064-0eca-4d2a-a972-76dbc334825d_gdc_realn_rehead_report.tsv
96aa6793-3382-45c5-a8fc-bced1f6f15f9	d4fe073e-f78d-46d7-bcc2-6cfebf30fd8f_gdc_realn_rehead.bam	Sequencing Reads	Aligned Reads	TCGA-PAAD	TCGA-FB-AAQ3	TCGA-FB-AAQ3-01A	Primary Tumor	d4fe073e-f78d-46d7-bcc2-6cfebf30fd8f_gdc_realn_rehead_report.tsv
9a1c7525-e1ce-4368-a3d2-fe4615d6fddf	3e3ea95f-36e4-47a1-8e37-6a83ae711c06_gdc_realn_rehead.bam	Sequencing Reads	Aligned Reads	TCGA-PAAD	TCGA-YB-A89D	TCGA-YB-A89D-11A	Solid Tissue Normal	3e3ea95f-36e4-47a1-8e37-6a83ae711c06_gdc_realn_rehead_report.tsv
485ce500-e501-408c-8df7-c280f5d0a523	1a59d85d-5126-4496-ae00-0b0aac21ea1d_gdc_realn_rehead.bam	Sequencing Reads	Aligned Reads	TCGA-PAAD	TCGA-HZ-8637	TCGA-HZ-8637-01A	Primary Tumor	1a59d85d-5126-4496-ae00-0b0aac21ea1d_gdc_realn_rehead_report.tsv
076691eb-6c03-43e1-a458-d44f515fca63	aa7e4a9e-985f-4fb0-860d-d7ea082291c8_gdc_realn_rehead.bam	Sequencing Reads	Aligned Reads	TCGA-PAAD	TCGA-IB-AAUP	TCGA-IB-AAUP-01A	Primary Tumor	aa7e4a9e-985f-4fb0-860d-d7ea082291c8_gdc_realn_rehead_report.tsv
a173ecc2-c9e4-4bdd-95a7-855a915c6a3d	8ba923e0-c6e5-4209-a88a-3e2ad208c993_gdc_realn_rehead.bam	Sequencing Reads	Aligned Reads	TCGA-PAAD	TCGA-HZ-8005	TCGA-HZ-8005-01A	Primary Tumor	8ba923e0-c6e5-4209-a88a-3e2ad208c993_gdc_realn_rehead_report.tsv
49097af0-245b-4c90-bd38-ebbc464c515c	9e727960-68c1-4771-b8e3-dbf43d28d867_gdc_realn_rehead.bam	Sequencing Reads	Aligned Reads	TCGA-PAAD	TCGA-2J-AABI	TCGA-2J-AABI-01A	Primary Tumor	9e727960-68c1-4771-b8e3-dbf43d28d867_gdc_realn_rehead_report.tsv
2538e74c-d8fc-4ac0-b09c-96b8acd87a8a	fac8295c-4c74-494a-ab08-10c96ba925a9_gdc_realn_rehead.bam	Sequencing Reads	Aligned Reads	TCGA-PAAD	TCGA-3A-A9IO	TCGA-3A-A9IO-01A	Primary Tumor	fac8295c-4c74-494a-ab08-10c96ba925a9_gdc_realn_rehead_report.tsv
106d1e0e-cd27-4ce9-832f-20337978200a	00f50c20-cc6c-4a4e-a298-b7b5c02acc37_gdc_realn_rehead.bam	Sequencing Reads	Aligned Reads	TCGA-PAAD	TCGA-IB-AAUO	TCGA-IB-AAUO-01A	Primary Tumor	00f50c20-cc6c-4a4e-a298-b7b5c02acc37_gdc_realn_rehead_report.tsv
65d99cd1-7601-4dec-a9dd-e6d28880164d	8be93857-5fef-4e2d-9430-d510f4250748_gdc_realn_rehead.bam	Sequencing Reads	Aligned Reads	TCGA-PAAD	TCGA-F2-A44H	TCGA-F2-A44H-01A	Primary Tumor	8be93857-5fef-4e2d-9430-d510f4250748_gdc_realn_rehead_report.tsv
508b5eea-62df-4717-92a9-c671ba740583	999b31a4-b9fe-44c2-97c0-33dd7b0eea38_gdc_realn_rehead.bam	Sequencing Reads	Aligned Reads	TCGA-PAAD	TCGA-IB-7886	TCGA-IB-7886-01A	Primary Tumor	999b31a4-b9fe-44c2-97c0-33dd7b0eea38_gdc_realn_rehead_report.tsv
271c5562-4fa4-403a-be2f-4bd42254a03e	94b39980-23a2-4178-9bec-8b63acbd4c71_gdc_realn_rehead.bam	Sequencing Reads	Aligned Reads	TCGA-PAAD	TCGA-FB-AAPY	TCGA-FB-AAPY-01A	Primary Tumor	94b39980-23a2-4178-9bec-8b63acbd4c71_gdc_realn_rehead_report.tsv
745103cd-60aa-4289-91a5-c83b27e83268	1b8bb817-80ad-4c33-a3b1-e672e451a681_gdc_realn_rehead.bam	Sequencing Reads	Aligned Reads	TCGA-PAAD	TCGA-2J-AAB9	TCGA-2J-AAB9-01A	Primary Tumor	1b8bb817-80ad-4c33-a3b1-e672e451a681_gdc_realn_rehead_report.tsv
81f032ec-edcf-4bc4-bba7-5f7cf33f1dbb	6c2152fa-8c8f-4d23-87c2-2fbc5388b64f_gdc_realn_rehead.bam	Sequencing Reads	Aligned Reads	TCGA-PAAD	TCGA-F2-A8YN	TCGA-F2-A8YN-01A	Primary Tumor	6c2152fa-8c8f-4d23-87c2-2fbc5388b64f_gdc_realn_rehead_report.tsv
ffae4666-da81-4e33-9c59-3420e58ac5e3	6057cb66-a523-497b-a575-bc6583fdc5e3_gdc_realn_rehead.bam	Sequencing Reads	Aligned Reads	TCGA-PAAD	TCGA-IB-7649	TCGA-IB-7649-01A	Primary Tumor	6057cb66-a523-497b-a575-bc6583fdc5e3_gdc_realn_rehead_report.tsv
9f1bafa7-551d-4653-8f5e-f44b9d6b5094	72cefa08-0eba-4da8-bbf9-2ce0bab2579f_gdc_realn_rehead.bam	Sequencing Reads	Aligned Reads	TCGA-PAAD	TCGA-FB-A545	TCGA-FB-A545-01A	Primary Tumor	72cefa08-0eba-4da8-bbf9-2ce0bab2579f_gdc_realn_rehead_report.tsv
c0e47a69-ff44-4326-a26d-accf0e2b05f7	49ddc1dd-71bf-4668-b844-7a64c94136da_gdc_realn_rehead.bam	Sequencing Reads	Aligned Reads	TCGA-PAAD	TCGA-RB-A7B8	TCGA-RB-A7B8-01A	Primary Tumor	49ddc1dd-71bf-4668-b844-7a64c94136da_gdc_realn_rehead_report.tsv
6fe298dd-6136-4d13-a339-8230d2b4c893	604155c3-807c-4357-9f67-d76f13321fbc_gdc_realn_rehead.bam	Sequencing Reads	Aligned Reads	TCGA-PAAD	TCGA-2J-AAB4	TCGA-2J-AAB4-01A	Primary Tumor	604155c3-807c-4357-9f67-d76f13321fbc_gdc_realn_rehead_report.tsv
956ccc51-d32a-44ff-ab92-bf11232edb34	a964eef4-144d-40f1-8f2e-17be443fce44_gdc_realn_rehead.bam	Sequencing Reads	Aligned Reads	TCGA-PAAD	TCGA-IB-A5SQ	TCGA-IB-A5SQ-01A	Primary Tumor	a964eef4-144d-40f1-8f2e-17be443fce44_gdc_realn_rehead_report.tsv
e17b15e5-2c99-483c-a454-e38cf90a16cc	6e58338c-407f-4ad4-819c-fc5807a1f4f3_gdc_realn_rehead.bam	Sequencing Reads	Aligned Reads	TCGA-PAAD	TCGA-IB-7897	TCGA-IB-7897-01A	Primary Tumor	6e58338c-407f-4ad4-819c-fc5807a1f4f3_gdc_realn_rehead_report.tsv
66c9782a-88f2-4734-a6e5-48e2dcfc551e	3cdddf24-4254-4c61-ac0d-5470d33b1538_gdc_realn_rehead.bam	Sequencing Reads	Aligned Reads	TCGA-PAAD	TCGA-3A-A9I7	TCGA-3A-A9I7-01A	Primary Tumor	3cdddf24-4254-4c61-ac0d-5470d33b1538_gdc_realn_rehead_report.tsv
03b62a2b-ca27-4ce0-bfc7-b28ecdbb22a4	04e99e73-c82f-4cbb-887c-7af5af44d562_gdc_realn_rehead.bam	Sequencing Reads	Aligned Reads	TCGA-PAAD	TCGA-HZ-8002	TCGA-HZ-8002-01A	Primary Tumor	04e99e73-c82f-4cbb-887c-7af5af44d562_gdc_realn_rehead_report.tsv
770c53b4-b057-4cda-be1e-a5be11dfb363	fe8087e9-bed6-4cb0-a7f4-f0c83f6a109e_gdc_realn_rehead.bam	Sequencing Reads	Aligned Reads	TCGA-PAAD	TCGA-FB-A4P6	TCGA-FB-A4P6-01A	Primary Tumor	fe8087e9-bed6-4cb0-a7f4-f0c83f6a109e_gdc_realn_rehead_report.tsv
e9b94994-4516-4500-9f0e-ff86b59cf99d	4057dc1d-b878-4664-a5cf-6298302adf56_gdc_realn_rehead.bam	Sequencing Reads	Aligned Reads	TCGA-PAAD	TCGA-HZ-A49I	TCGA-HZ-A49I-01A	Primary Tumor	4057dc1d-b878-4664-a5cf-6298302adf56_gdc_realn_rehead_report.tsv
26438501-df6f-4242-a4f4-0cdfa96bc1d1	770c9259-faee-474d-9c61-7833bb7416b1_gdc_realn_rehead.bam	Sequencing Reads	Aligned Reads	TCGA-PAAD	TCGA-HZ-A77Q	TCGA-HZ-A77Q-01A	Primary Tumor	770c9259-faee-474d-9c61-7833bb7416b1_gdc_realn_rehead_report.tsv
f3cbed00-d4e5-40de-a107-b8fbf9cda3ba	37c5acdc-7406-4ea3-a7d0-ac572b738730_gdc_realn_rehead.bam	Sequencing Reads	Aligned Reads	TCGA-PAAD	TCGA-S4-A8RO	TCGA-S4-A8RO-01A	Primary Tumor	37c5acdc-7406-4ea3-a7d0-ac572b738730_gdc_realn_rehead_report.tsv
05e7dc6a-bf6b-4658-9b95-b007c9ae95ab	39be0248-dfa2-475c-a827-37ac6d2a5fea_gdc_realn_rehead.bam	Sequencing Reads	Aligned Reads	TCGA-PAAD	TCGA-2L-AAQI	TCGA-2L-AAQI-01A	Primary Tumor	39be0248-dfa2-475c-a827-37ac6d2a5fea_gdc_realn_rehead_report.tsv
66cf449f-2a46-411e-bb71-e5cc96917132	5ed9ed20-13bc-407c-9588-27929e1e4c79_gdc_realn_rehead.bam	Sequencing Reads	Aligned Reads	TCGA-PAAD	TCGA-2J-AAB1	TCGA-2J-AAB1-01A	Primary Tumor	5ed9ed20-13bc-407c-9588-27929e1e4c79_gdc_realn_rehead_report.tsv
0c0cafa6-e9e6-4c63-a64c-26420e73f25c	0a84d306-9e5d-464b-a07a-6868f87a8475_gdc_realn_rehead.bam	Sequencing Reads	Aligned Reads	TCGA-PAAD	TCGA-2J-AABU	TCGA-2J-AABU-01A	Primary Tumor	0a84d306-9e5d-464b-a07a-6868f87a8475_gdc_realn_rehead_report.tsv
07c1c896-d4bc-473a-ac0f-f0569cc93087	d5c17ebd-f997-464e-9ffc-c4f9f8fe0dc1_gdc_realn_rehead.bam	Sequencing Reads	Aligned Reads	TCGA-PAAD	TCGA-H6-A45N	TCGA-H6-A45N-11A	Solid Tissue Normal	d5c17ebd-f997-464e-9ffc-c4f9f8fe0dc1_gdc_realn_rehead_report.tsv
eda0d9c8-7224-4604-a6bf-68c259db906c	97e30335-dea7-4a3f-965e-5651ffa9cc93_gdc_realn_rehead.bam	Sequencing Reads	Aligned Reads	TCGA-PAAD	TCGA-IB-7645	TCGA-IB-7645-01A	Primary Tumor	97e30335-dea7-4a3f-965e-5651ffa9cc93_gdc_realn_rehead_report.tsv
b0682709-cc5d-4028-98fd-be5c9a564497	81d8b079-369a-4a86-9ec9-6a20de517d45_gdc_realn_rehead.bam	Sequencing Reads	Aligned Reads	TCGA-PAAD	TCGA-IB-A6UG	TCGA-IB-A6UG-01A	Primary Tumor	81d8b079-369a-4a86-9ec9-6a20de517d45_gdc_realn_rehead_report.tsv
c41dfbd2-8821-470d-99f7-2fdacad08581	9e5c1d45-8e40-43c5-8c96-4e519081bca7_gdc_realn_rehead.bam	Sequencing Reads	Aligned Reads	TCGA-PAAD	TCGA-FB-AAQ0	TCGA-FB-AAQ0-01A	Primary Tumor	9e5c1d45-8e40-43c5-8c96-4e519081bca7_gdc_realn_rehead_report.tsv
0ad71d76-1b02-419e-bf53-6e68977af4e4	b7293f7b-c225-4497-ae83-32bcef3fd9f3_gdc_realn_rehead.bam	Sequencing Reads	Aligned Reads	TCGA-PAAD	TCGA-3A-A9IS	TCGA-3A-A9IS-01A	Primary Tumor
e21c888c-0fd8-4c8b-afe7-63f81b798bda	b56f5aba-d309-4d9d-9625-090d8cfcd388_gdc_realn_rehead.bam	Sequencing Reads	Aligned Reads	TCGA-PAAD	TCGA-IB-A5SO	TCGA-IB-A5SO-01A	Primary Tumor	b56f5aba-d309-4d9d-9625-090d8cfcd388_gdc_realn_rehead_report.tsv
8a2f438c-93cd-43c0-97e1-28176d0b93ef	c1c72b33-b1c3-4ccb-bc6b-e44270d4a6bd_gdc_realn_rehead.bam	Sequencing Reads	Aligned Reads	TCGA-PAAD	TCGA-HZ-7918	TCGA-HZ-7918-01A	Primary Tumor	c1c72b33-b1c3-4ccb-bc6b-e44270d4a6bd_gdc_realn_rehead_report.tsv
1820422e-b367-4b72-8af1-6f89600fb4f8	12e32fc2-9798-43ed-926c-d6303dfe0005_gdc_realn_rehead.bam	Sequencing Reads	Aligned Reads	TCGA-PAAD	TCGA-2J-AABA	TCGA-2J-AABA-01A	Primary Tumor	12e32fc2-9798-43ed-926c-d6303dfe0005_gdc_realn_rehead_report.tsv
168b4962-325b-4868-84f3-9f7c27888322	4b6f1599-6c85-438e-a08b-cdf04449b9fb_gdc_realn_rehead.bam	Sequencing Reads	Aligned Reads	TCGA-PAAD	TCGA-H6-A45N	TCGA-H6-A45N-01A	Primary Tumor	4b6f1599-6c85-438e-a08b-cdf04449b9fb_gdc_realn_rehead_report.tsv
eb7d94af-bfc2-45d6-b0a7-d5094cd31f9c	3fc3924b-39c0-4ec1-bca7-195579a6f9dd_gdc_realn_rehead.bam	Sequencing Reads	Aligned Reads	TCGA-PAAD	TCGA-3A-A9IH	TCGA-3A-A9IH-01A	Primary Tumor	3fc3924b-39c0-4ec1-bca7-195579a6f9dd_gdc_realn_rehead_report.tsv
1585e078-72f1-4175-96ef-8edf375ef847	ef5e5f4c-33a1-4dfc-badd-2dda9874d75b_gdc_realn_rehead.bam	Sequencing Reads	Aligned Reads	TCGA-PAAD	TCGA-XN-A8T3	TCGA-XN-A8T3-01A	Primary Tumor	ef5e5f4c-33a1-4dfc-badd-2dda9874d75b_gdc_realn_rehead_report.tsv
045c1807-df2b-4cb8-8e37-269eba60d401	634dde08-b8f0-4519-944d-2997d5ee1ff3_gdc_realn_rehead.bam	Sequencing Reads	Aligned Reads	TCGA-PAAD	TCGA-HZ-8519	TCGA-HZ-8519-01A	Primary Tumor	634dde08-b8f0-4519-944d-2997d5ee1ff3_gdc_realn_rehead_report.tsv
bf67f6e8-eafd-4bac-aba9-634ca70bdfc8	7f3e4d3a-d53b-4f40-9246-e69f24b12de5_gdc_realn_rehead.bam	Sequencing Reads	Aligned Reads	TCGA-PAAD	TCGA-2L-AAQA	TCGA-2L-AAQA-01A	Primary Tumor	7f3e4d3a-d53b-4f40-9246-e69f24b12de5_gdc_realn_rehead_report.tsv
56f04807-3fb6-477f-98dc-00938ae176d5	86c85dcc-406a-48c0-ba7d-ab351d89805d_gdc_realn_rehead.bam	Sequencing Reads	Aligned Reads	TCGA-PAAD	TCGA-2J-AABO	TCGA-2J-AABO-01A	Primary Tumor	86c85dcc-406a-48c0-ba7d-ab351d89805d_gdc_realn_rehead_report.tsv
405dade5-4317-4f8d-8ee3-edad33151c84	3707abcf-5cc1-42a4-a51d-ee0f43cc0ae3_gdc_realn_rehead.bam	Sequencing Reads	Aligned Reads	TCGA-PAAD	TCGA-FB-A7DR	TCGA-FB-A7DR-01A	Primary Tumor	3707abcf-5cc1-42a4-a51d-ee0f43cc0ae3_gdc_realn_rehead_report.tsv
d2dcc520-547e-4c27-8037-5a4f41db67ae	5a683fae-9f67-4e74-95b7-586f8b0a820b_gdc_realn_rehead.bam	Sequencing Reads	Aligned Reads	TCGA-PAAD	TCGA-3A-A9IC	TCGA-3A-A9IC-01A	Primary Tumor	5a683fae-9f67-4e74-95b7-586f8b0a820b_gdc_realn_rehead_report.tsv
aa071a96-6957-4bf6-a55c-3a7553c609ae	c5ba0b41-a3c7-4f3d-af48-7a2d5e7ab30b_gdc_realn_rehead.bam	Sequencing Reads	Aligned Reads	TCGA-PAAD	TCGA-HZ-A77P	TCGA-HZ-A77P-01A	Primary Tumor	c5ba0b41-a3c7-4f3d-af48-7a2d5e7ab30b_gdc_realn_rehead_report.tsv
f5fbecb7-da37-479b-a46f-ce56129dc523	d0ca1b4d-827c-4070-b67b-5a7c4e6aa251_gdc_realn_rehead.bam	Sequencing Reads	Aligned Reads	TCGA-PAAD	TCGA-IB-AAUR	TCGA-IB-AAUR-01A	Primary Tumor	d0ca1b4d-827c-4070-b67b-5a7c4e6aa251_gdc_realn_rehead_report.tsv
92df3e3f-8146-4d45-b4b6-c2885c27ce0b	24599562-ed81-40af-9278-69ad5eaa1856_gdc_realn_rehead.bam	Sequencing Reads	Aligned Reads	TCGA-PAAD	TCGA-IB-A7LX	TCGA-IB-A7LX-01A	Primary Tumor	24599562-ed81-40af-9278-69ad5eaa1856_gdc_realn_rehead_report.tsv
98f6e81a-63fb-4816-9a43-de761bed5968	43140212-aab2-41b7-9fe1-4c3de584b97b_gdc_realn_rehead.bam	Sequencing Reads	Aligned Reads	TCGA-PAAD	TCGA-IB-A5SP	TCGA-IB-A5SP-01A	Primary Tumor	43140212-aab2-41b7-9fe1-4c3de584b97b_gdc_realn_rehead_report.tsv
e496d0d9-e51f-49f8-a2ca-80777e0b585d	13b1ef05-b379-46bd-b171-ae50eead5bc1_gdc_realn_rehead.bam	Sequencing Reads	Aligned Reads	TCGA-PAAD	TCGA-HZ-7922	TCGA-HZ-7922-01A	Primary Tumor	13b1ef05-b379-46bd-b171-ae50eead5bc1_gdc_realn_rehead_report.tsv
c2ec8926-de77-4c56-aaeb-d39f6a0cbc00	9c6a75d7-b90e-4ca0-92d8-c4ff702f0d4b_gdc_realn_rehead.bam	Sequencing Reads	Aligned Reads	TCGA-PAAD	TCGA-YY-A8LH	TCGA-YY-A8LH-01A	Primary Tumor	9c6a75d7-b90e-4ca0-92d8-c4ff702f0d4b_gdc_realn_rehead_report.tsv
ee5eab34-8110-4db7-b2cc-ddd37d7b1eb4	62b9345f-47c6-4cd9-b25c-5ac354d7307f_gdc_realn_rehead.bam	Sequencing Reads	Aligned Reads	TCGA-PAAD	TCGA-L1-A7W4	TCGA-L1-A7W4-01A	Primary Tumor	62b9345f-47c6-4cd9-b25c-5ac354d7307f_gdc_realn_rehead_report.tsv
db46629a-7838-44a6-8c3c-41e38c889853	e117a248-d276-400b-99a5-f2ffecc234a4_gdc_realn_rehead.bam	Sequencing Reads	Aligned Reads	TCGA-PAAD	TCGA-IB-8127	TCGA-IB-8127-01A	Primary Tumor	e117a248-d276-400b-99a5-f2ffecc234a4_gdc_realn_rehead_report.tsv
daf44dd9-ad9a-4eca-83f7-0577a38093b2	78de0880-f388-4c63-a7aa-46f8ce1fa530_gdc_realn_rehead.bam	Sequencing Reads	Aligned Reads	TCGA-PAAD	TCGA-2J-AABT	TCGA-2J-AABT-01A	Primary Tumor	78de0880-f388-4c63-a7aa-46f8ce1fa530_gdc_realn_rehead_report.tsv
debd692b-4173-4726-b4b8-ae2f41f19eff	e1862af0-b2d9-4a77-9cc9-9963cec5f93c_gdc_realn_rehead.bam	Sequencing Reads	Aligned Reads	TCGA-PAAD	TCGA-IB-7889	TCGA-IB-7889-01A	Primary Tumor	e1862af0-b2d9-4a77-9cc9-9963cec5f93c_gdc_realn_rehead_report.tsv
3874115d-ce95-4f90-aec9-3ea78dd69c7a	b57db06f-22b3-4be2-bcd7-4e68e5827ad7_gdc_realn_rehead.bam	Sequencing Reads	Aligned Reads	TCGA-PAAD	TCGA-HZ-7924	TCGA-HZ-7924-01A	Primary Tumor	b57db06f-22b3-4be2-bcd7-4e68e5827ad7_gdc_realn_rehead_report.tsv
6de6a567-1684-4113-8d3f-31968b3429c0	849d0769-c21d-4f4f-ad41-68210fc38973_gdc_realn_rehead.bam	Sequencing Reads	Aligned Reads	TCGA-PAAD	TCGA-US-A77E	TCGA-US-A77E-01A	Primary Tumor	849d0769-c21d-4f4f-ad41-68210fc38973_gdc_realn_rehead_report.tsv
6ba0a6bc-2d23-436e-9a86-0d8e43374dab	6bc36507-09c1-4422-bd1c-a38a6c120506_gdc_realn_rehead.bam	Sequencing Reads	Aligned Reads	TCGA-PAAD	TCGA-XN-A8T5	TCGA-XN-A8T5-01A	Primary Tumor	6bc36507-09c1-4422-bd1c-a38a6c120506_gdc_realn_rehead_report.tsv
892e2737-506c-4645-872b-6b1b884f260e	817656e3-ba0f-4cad-b1dc-3508bd791ddf_gdc_realn_rehead.bam	Sequencing Reads	Aligned Reads	TCGA-PAAD	TCGA-HZ-A4BK	TCGA-HZ-A4BK-01A	Primary Tumor	817656e3-ba0f-4cad-b1dc-3508bd791ddf_gdc_realn_rehead_report.tsv
880b1a54-61b6-44be-9720-e09e6c171f7b	61175329-4716-46e1-9dfb-927b55f03e4d_gdc_realn_rehead.bam	Sequencing Reads	Aligned Reads	TCGA-PAAD	TCGA-2J-AABV	TCGA-2J-AABV-01A	Primary Tumor	61175329-4716-46e1-9dfb-927b55f03e4d_gdc_realn_rehead_report.tsv
8a98995b-5a5c-4dc2-86ba-24218e77f08f	48d091d1-3ac6-4525-aaa7-61af8e72e08f_gdc_realn_rehead.bam	Sequencing Reads	Aligned Reads	TCGA-PAAD	TCGA-XD-AAUI	TCGA-XD-AAUI-01A	Primary Tumor	48d091d1-3ac6-4525-aaa7-61af8e72e08f_gdc_realn_rehead_report.tsv
5b68faba-3cbe-4ae9-9758-48e30d7035ae	3f3a6337-c999-43f6-b358-81516e8af6bd_gdc_realn_rehead.bam	Sequencing Reads	Aligned Reads	TCGA-PAAD	TCGA-IB-8126	TCGA-IB-8126-01A	Primary Tumor	3f3a6337-c999-43f6-b358-81516e8af6bd_gdc_realn_rehead_report.tsv
bf3b2444-17ed-47d7-8566-d31342d5881c	3832f8e8-e016-411b-9602-e10258822f40_gdc_realn_rehead.bam	Sequencing Reads	Aligned Reads	TCGA-PAAD	TCGA-IB-AAUN	TCGA-IB-AAUN-01A	Primary Tumor	3832f8e8-e016-411b-9602-e10258822f40_gdc_realn_rehead_report.tsv
97c6e71b-616d-4af2-a2f2-408f35588719	3314e6ad-5a95-41e4-968d-6ea81f92b657_gdc_realn_rehead.bam	Sequencing Reads	Aligned Reads	TCGA-PAAD	TCGA-2J-AAB6	TCGA-2J-AAB6-01A	Primary Tumor	3314e6ad-5a95-41e4-968d-6ea81f92b657_gdc_realn_rehead_report.tsv
b489e5d7-da75-4c60-b57d-8342edf5dce0	4eaa3248-1a00-4dc2-8e96-78b85e7c082f_gdc_realn_rehead.bam	Sequencing Reads	Aligned Reads	TCGA-PAAD	TCGA-IB-7646	TCGA-IB-7646-01A	Primary Tumor	4eaa3248-1a00-4dc2-8e96-78b85e7c082f_gdc_realn_rehead_report.tsv
fd65ed6c-1573-48a6-8034-25b4d34b637f	527020ed-8bfb-4819-9781-d26c2442031a_gdc_realn_rehead.bam	Sequencing Reads	Aligned Reads	TCGA-PAAD	TCGA-IB-A7M4	TCGA-IB-A7M4-01A	Primary Tumor	527020ed-8bfb-4819-9781-d26c2442031a_gdc_realn_rehead_report.tsv
c94d1742-b96f-4976-9b8e-d0402f67fd15	24882cc0-65e9-4664-b4ad-78db73a4851d_gdc_realn_rehead.bam	Sequencing Reads	Aligned Reads	TCGA-PAAD	TCGA-IB-7890	TCGA-IB-7890-01A	Primary Tumor	24882cc0-65e9-4664-b4ad-78db73a4851d_gdc_realn_rehead_report.tsv
6ced37d6-476d-477e-8d93-b66d2219aebb	37a74865-8c2d-429a-a6c9-529923120bc9_gdc_realn_rehead.bam	Sequencing Reads	Aligned Reads	TCGA-PAAD	TCGA-HZ-7923	TCGA-HZ-7923-01A	Primary Tumor	37a74865-8c2d-429a-a6c9-529923120bc9_gdc_realn_rehead_report.tsv
5ede3945-aa2d-4b70-a262-80a89e4359ab	9143e4bf-a913-4f36-a4b0-ccee51f6fbdd_gdc_realn_rehead.bam	Sequencing Reads	Aligned Reads	TCGA-PAAD	TCGA-IB-7651	TCGA-IB-7651-01A	Primary Tumor	9143e4bf-a913-4f36-a4b0-ccee51f6fbdd_gdc_realn_rehead_report.tsv
0660e756-f5d7-4c40-bf6c-b16c1998c489	637581d5-ee54-46b4-9143-cc4ff65ab691_gdc_realn_rehead.bam	Sequencing Reads	Aligned Reads	TCGA-PAAD	TCGA-YH-A8SY	TCGA-YH-A8SY-01A	Primary Tumor	637581d5-ee54-46b4-9143-cc4ff65ab691_gdc_realn_rehead_report.tsv
4333fe6d-0dd0-46bc-8328-31d5dd428667	d10afb5c-41ef-4b2a-9029-7b931c02d742_gdc_realn_rehead.bam	Sequencing Reads	Aligned Reads	TCGA-PAAD	TCGA-2J-AABH	TCGA-2J-AABH-01A	Primary Tumor	d10afb5c-41ef-4b2a-9029-7b931c02d742_gdc_realn_rehead_report.tsv
e4d4d91a-423e-4a71-93a3-4ab604da992b	bdbadb1f-1e83-4bfc-bd56-38bd038be67e_gdc_realn_rehead.bam	Sequencing Reads	Aligned Reads	TCGA-PAAD	TCGA-IB-7893	TCGA-IB-7893-01A	Primary Tumor	bdbadb1f-1e83-4bfc-bd56-38bd038be67e_gdc_realn_rehead_report.tsv
57d478fa-da62-472f-b960-1ef29927a686	a0bbcf1d-3a05-41c6-9316-ae454e184205_gdc_realn_rehead.bam	Sequencing Reads	Aligned Reads	TCGA-PAAD	TCGA-F2-A44G	TCGA-F2-A44G-01A	Primary Tumor	a0bbcf1d-3a05-41c6-9316-ae454e184205_gdc_realn_rehead_report.tsv
90b8b714-d048-4868-86ab-45be26897d13	d9eb1808-62bb-4451-9435-413ff61d871f_gdc_realn_rehead.bam	Sequencing Reads	Aligned Reads	TCGA-PAAD	TCGA-HV-AA8X	TCGA-HV-AA8X-01A	Primary Tumor	d9eb1808-62bb-4451-9435-413ff61d871f_gdc_realn_rehead_report.tsv
1d1b9872-dffe-405a-8cf8-1338696cede5	f0da3168-3cd7-439a-9c36-74347de8d264_gdc_realn_rehead.bam	Sequencing Reads	Aligned Reads	TCGA-PAAD	TCGA-HZ-A4BH	TCGA-HZ-A4BH-01A	Primary Tumor	f0da3168-3cd7-439a-9c36-74347de8d264_gdc_realn_rehead_report.tsv
10dac41c-ae41-4890-9f40-cf43d34489c6	a6623d3c-7986-49d4-845d-53d8321716aa_gdc_realn_rehead.bam	Sequencing Reads	Aligned Reads	TCGA-PAAD	TCGA-HZ-A77O	TCGA-HZ-A77O-01A	Primary Tumor	a6623d3c-7986-49d4-845d-53d8321716aa_gdc_realn_rehead_report.tsv
d2a4ac88-7f76-46cf-8197-2b2e5b4cd902	55da69af-11f6-4697-9e9a-1ebce0fb22f7_gdc_realn_rehead.bam	Sequencing Reads	Aligned Reads	TCGA-PAAD	TCGA-2J-AABR	TCGA-2J-AABR-01A	Primary Tumor	55da69af-11f6-4697-9e9a-1ebce0fb22f7_gdc_realn_rehead_report.tsv
f7ae00c0-f6b7-4123-ba25-1e9a51050c7b	f7173317-45d4-4090-93f1-90640300f1f0_gdc_realn_rehead.bam	Sequencing Reads	Aligned Reads	TCGA-PAAD	TCGA-HV-A7OL	TCGA-HV-A7OL-01A	Primary Tumor	f7173317-45d4-4090-93f1-90640300f1f0_gdc_realn_rehead_report.tsv
f41bbbc7-83f1-4b25-aa64-5cfb702bda2f	b47a759a-6149-4315-90e5-a8aae9ed63ba_gdc_realn_rehead.bam	Sequencing Reads	Aligned Reads	TCGA-PAAD	TCGA-HZ-7920	TCGA-HZ-7920-01A	Primary Tumor	b47a759a-6149-4315-90e5-a8aae9ed63ba_gdc_realn_rehead_report.tsv
07649f22-0d51-4bef-bd7e-db00aedf547a	de66d7c1-2fce-4a08-b81a-8c3bad6231c7_gdc_realn_rehead.bam	Sequencing Reads	Aligned Reads	TCGA-PAAD	TCGA-IB-AAUT	TCGA-IB-AAUT-01A	Primary Tumor	de66d7c1-2fce-4a08-b81a-8c3bad6231c7_gdc_realn_rehead_report.tsv
0ffe807f-6463-4409-afa7-763aa2a1ac31	38982ff6-1a5e-4d9c-87b5-baec92345895_gdc_realn_rehead.bam	Sequencing Reads	Aligned Reads	TCGA-PAAD	TCGA-HZ-7926	TCGA-HZ-7926-01A	Primary Tumor	38982ff6-1a5e-4d9c-87b5-baec92345895_gdc_realn_rehead_report.tsv
c07d0c1c-ebec-4528-b173-b4cbb6a92caf	25e2f8ba-1281-4415-bb9b-e087b02f8640_gdc_realn_rehead.bam	Sequencing Reads	Aligned Reads	TCGA-PAAD	TCGA-HV-A5A3	TCGA-HV-A5A3-01A	Primary Tumor	25e2f8ba-1281-4415-bb9b-e087b02f8640_gdc_realn_rehead_report.tsv
95d7cd34-7008-4004-9c16-d952f92f2ed8	d2b66bb4-498a-410e-ad54-574cc6a8a838_gdc_realn_rehead.bam	Sequencing Reads	Aligned Reads	TCGA-PAAD	TCGA-IB-AAUQ	TCGA-IB-AAUQ-01A	Primary Tumor	d2b66bb4-498a-410e-ad54-574cc6a8a838_gdc_realn_rehead_report.tsv
c373cf4a-0ac7-45d7-9c0c-c633d9b915c7	88198d22-49bb-4861-9ee8-7de921fcef91_gdc_realn_rehead.bam	Sequencing Reads	Aligned Reads	TCGA-PAAD	TCGA-HV-AA8V	TCGA-HV-AA8V-01A	Primary Tumor	88198d22-49bb-4861-9ee8-7de921fcef91_gdc_realn_rehead_report.tsv
10738fe5-2d2d-4548-9a41-805f2804e94a	6e7566e1-01a7-4e9f-8449-9923f3a5e664_gdc_realn_rehead.bam	Sequencing Reads	Aligned Reads	TCGA-PAAD	TCGA-HZ-8003	TCGA-HZ-8003-01A	Primary Tumor	6e7566e1-01a7-4e9f-8449-9923f3a5e664_gdc_realn_rehead_report.tsv
afe46fc2-671f-4d2c-9dc0-8d5c7428dde9	9dbeb4fe-fc8e-49aa-8231-28135c73d6cf_gdc_realn_rehead.bam	Sequencing Reads	Aligned Reads	TCGA-PAAD	TCGA-LB-A7SX	TCGA-LB-A7SX-01A	Primary Tumor	9dbeb4fe-fc8e-49aa-8231-28135c73d6cf_gdc_realn_rehead_report.tsv
a11c57d1-c6b6-4951-90a1-fdd10c3c9de4	9860f40f-72dd-4e6f-bbc4-0697eed66146_gdc_realn_rehead.bam	Sequencing Reads	Aligned Reads	TCGA-PAAD	TCGA-FB-AAPQ	TCGA-FB-AAPQ-01A	Primary Tumor	9860f40f-72dd-4e6f-bbc4-0697eed66146_gdc_realn_rehead_report.tsv
ea12afdc-3b6c-4dd2-ae61-96f43bc051d5	e8b3aebe-12e7-41cd-8187-5b4a09746f72_gdc_realn_rehead.bam	Sequencing Reads	Aligned Reads	TCGA-PAAD	TCGA-2J-AABK	TCGA-2J-AABK-01A	Primary Tumor	e8b3aebe-12e7-41cd-8187-5b4a09746f72_gdc_realn_rehead_report.tsv
bd9301c6-a268-4d02-a4ee-4afa2e2ff209	819229c6-76be-4eca-97a8-19a5df8dca29_gdc_realn_rehead.bam	Sequencing Reads	Aligned Reads	TCGA-PAAD	TCGA-2L-AAQL	TCGA-2L-AAQL-01A	Primary Tumor	819229c6-76be-4eca-97a8-19a5df8dca29_gdc_realn_rehead_report.tsv
3a91a069-a53d-4a56-8163-ff9c62cb104f	ee7aa940-b0e1-4d15-a81c-5c2d0ae10ff5_gdc_realn_rehead.bam	Sequencing Reads	Aligned Reads	TCGA-PAAD	TCGA-FB-AAPZ	TCGA-FB-AAPZ-01A	Primary Tumor	ee7aa940-b0e1-4d15-a81c-5c2d0ae10ff5_gdc_realn_rehead_report.tsv
6e6832bc-c687-4a7c-8000-fca253c71be3	6246917f-9689-4c6f-be62-5b283807757d_gdc_realn_rehead.bam	Sequencing Reads	Aligned Reads	TCGA-PAAD	TCGA-M8-A5N4	TCGA-M8-A5N4-01A	Primary Tumor	6246917f-9689-4c6f-be62-5b283807757d_gdc_realn_rehead_report.tsv
7132dd73-2c19-4659-b19a-8903cdc2aab6	40fb7463-3e9a-4139-90ce-95a54f0faafc_gdc_realn_rehead.bam	Sequencing Reads	Aligned Reads	TCGA-PAAD	TCGA-Q3-AA2A	TCGA-Q3-AA2A-01A	Primary Tumor	40fb7463-3e9a-4139-90ce-95a54f0faafc_gdc_realn_rehead_report.tsv
e18ffc9a-45ef-487a-a4b2-d7479188beb2	aa2d34f7-fcbe-4a5f-8937-2e971f6bf12b_gdc_realn_rehead.bam	Sequencing Reads	Aligned Reads	TCGA-PAAD	TCGA-XD-AAUL	TCGA-XD-AAUL-01A	Primary Tumor	aa2d34f7-fcbe-4a5f-8937-2e971f6bf12b_gdc_realn_rehead_report.tsv
e1bdc2e7-cca6-4dd4-8b7d-869f0ffb85b7	ad02a82e-06e5-40a1-ba47-bbe88f631806_gdc_realn_rehead.bam	Sequencing Reads	Aligned Reads	TCGA-PAAD	TCGA-HZ-7919	TCGA-HZ-7919-01A	Primary Tumor	ad02a82e-06e5-40a1-ba47-bbe88f631806_gdc_realn_rehead_report.tsv
fb3bd6c8-74fa-4639-a894-3e70b9812309	f6d4b8ac-ed02-4533-8624-fb6198fe9a43_gdc_realn_rehead.bam	Sequencing Reads	Aligned Reads	TCGA-PAAD	TCGA-HZ-A49H	TCGA-HZ-A49H-01A	Primary Tumor	f6d4b8ac-ed02-4533-8624-fb6198fe9a43_gdc_realn_rehead_report.tsv

## Sheet: TCGA-LIHC
File.ID	File.Name	Data.Category	Data.Type	Project.ID	Case.ID	Sample.ID	Sample.Type	TRUST.report
eaef2dd3-8f6d-4195-a4e6-85e4e0e57923	70135ee9-90ab-4ecb-9723-99de6c161573_gdc_realn_rehead.bam	Sequencing Reads	Aligned Reads	TCGA-LIHC	TCGA-QA-A7B7	TCGA-QA-A7B7-01A	Primary Tumor	70135ee9-90ab-4ecb-9723-99de6c161573_gdc_realn_rehead_report.tsv
e6da52ef-afa4-4f95-b390-da2fb4f5727d	b2770335-037a-4366-ae35-b7b8d0f9e3b6_gdc_realn_rehead.bam	Sequencing Reads	Aligned Reads	TCGA-LIHC	TCGA-FV-A495	TCGA-FV-A495-01A	Primary Tumor	b2770335-037a-4366-ae35-b7b8d0f9e3b6_gdc_realn_rehead_report.tsv
0b2820fd-6b81-4be7-a5a4-05c485e1b8a6	6ae62d73-e19e-4d35-9cfb-8ba29a71282d_gdc_realn_rehead.bam	Sequencing Reads	Aligned Reads	TCGA-LIHC	TCGA-DD-A1EL	TCGA-DD-A1EL-11A	Solid Tissue Normal	6ae62d73-e19e-4d35-9cfb-8ba29a71282d_gdc_realn_rehead_report.tsv
a06ed0f4-c8b8-42e6-a7a9-99fe53440746	a70333fe-8fa4-4403-9ba0-c2fa2bcd7b58_gdc_realn_rehead.bam	Sequencing Reads	Aligned Reads	TCGA-LIHC	TCGA-2Y-A9GX	TCGA-2Y-A9GX-01A	Primary Tumor	a70333fe-8fa4-4403-9ba0-c2fa2bcd7b58_gdc_realn_rehead_report.tsv
4bef62b4-0d16-40f5-a849-b9dbe9165a9a	10329ee7-b763-4286-99ff-b61469d8593e_gdc_realn_rehead.bam	Sequencing Reads	Aligned Reads	TCGA-LIHC	TCGA-ED-A97K	TCGA-ED-A97K-01A	Primary Tumor	10329ee7-b763-4286-99ff-b61469d8593e_gdc_realn_rehead_report.tsv
4135a908-6743-4b3c-adfe-6c737e2d0d4b	7e16a0af-579f-4aa7-a7a5-83906a5299de_gdc_realn_rehead.bam	Sequencing Reads	Aligned Reads	TCGA-LIHC	TCGA-DD-A1EI	TCGA-DD-A1EI-11A	Solid Tissue Normal	7e16a0af-579f-4aa7-a7a5-83906a5299de_gdc_realn_rehead_report.tsv
68ec25b7-73af-4e94-971e-1925ec4361be	362a44e7-23c5-4571-bfa7-9feb9c0676cb_gdc_realn_rehead.bam	Sequencing Reads	Aligned Reads	TCGA-LIHC	TCGA-DD-AAEA	TCGA-DD-AAEA-01A	Primary Tumor	362a44e7-23c5-4571-bfa7-9feb9c0676cb_gdc_realn_rehead_report.tsv
92444743-3043-4cf2-8edd-d68c24f6bee3	bade3625-b2bf-464d-a0f5-f080da30d5e2_gdc_realn_rehead.bam	Sequencing Reads	Aligned Reads	TCGA-LIHC	TCGA-DD-AADW	TCGA-DD-AADW-01A	Primary Tumor	bade3625-b2bf-464d-a0f5-f080da30d5e2_gdc_realn_rehead_report.tsv
96808d80-6ea6-413a-9768-4527d685b24d	a297a49e-3da6-48fe-ba5f-7358ac417aef_gdc_realn_rehead.bam	Sequencing Reads	Aligned Reads	TCGA-LIHC	TCGA-CC-A7IH	TCGA-CC-A7IH-01A	Primary Tumor	a297a49e-3da6-48fe-ba5f-7358ac417aef_gdc_realn_rehead_report.tsv
8d2dad18-db7c-466b-8a7b-fbf955a72497	be0d3357-02c2-4317-8c4e-25e009b7fb1d_gdc_realn_rehead.bam	Sequencing Reads	Aligned Reads	TCGA-LIHC	TCGA-2Y-A9HA	TCGA-2Y-A9HA-01A	Primary Tumor	be0d3357-02c2-4317-8c4e-25e009b7fb1d_gdc_realn_rehead_report.tsv
5d2c798e-3fb7-49aa-b679-0120326bd208	314ef9c1-4e40-41f5-88d5-4a9fe93ffb2d_gdc_realn_rehead.bam	Sequencing Reads	Aligned Reads	TCGA-LIHC	TCGA-2Y-A9H9	TCGA-2Y-A9H9-01A	Primary Tumor	314ef9c1-4e40-41f5-88d5-4a9fe93ffb2d_gdc_realn_rehead_report.tsv
9b50e5f2-f141-431e-b8a8-44dc1842647b	801d8407-fe06-4d42-b4fc-1f160450fe3e_gdc_realn_rehead.bam	Sequencing Reads	Aligned Reads	TCGA-LIHC	TCGA-DD-AAE4	TCGA-DD-AAE4-01A	Primary Tumor	801d8407-fe06-4d42-b4fc-1f160450fe3e_gdc_realn_rehead_report.tsv
5d2678c8-2625-4c8b-adc8-eb7946dbf543	8b0b3f40-9727-4464-8cfc-5aab17554c1f_gdc_realn_rehead.bam	Sequencing Reads	Aligned Reads	TCGA-LIHC	TCGA-G3-A25Z	TCGA-G3-A25Z-01A	Primary Tumor	8b0b3f40-9727-4464-8cfc-5aab17554c1f_gdc_realn_rehead_report.tsv
3a82aa25-e067-4039-b2ad-b400cd960360	608ed382-6713-47f1-8b8e-a12201d32ced_gdc_realn_rehead.bam	Sequencing Reads	Aligned Reads	TCGA-LIHC	TCGA-DD-A3A6	TCGA-DD-A3A6-11A	Solid Tissue Normal	608ed382-6713-47f1-8b8e-a12201d32ced_gdc_realn_rehead_report.tsv
b2378fc0-3672-48b4-9c50-e53eea4a216e	cda40981-57da-4e17-bfee-a67df6a3ff8f_gdc_realn_rehead.bam	Sequencing Reads	Aligned Reads	TCGA-LIHC	TCGA-DD-AAW2	TCGA-DD-AAW2-01A	Primary Tumor	cda40981-57da-4e17-bfee-a67df6a3ff8f_gdc_realn_rehead_report.tsv
6f753003-625d-404e-aeb2-5a01d5d2907a	d9171050-e745-443b-9ef9-528084817515_gdc_realn_rehead.bam	Sequencing Reads	Aligned Reads	TCGA-LIHC	TCGA-BC-A10X	TCGA-BC-A10X-01A	Primary Tumor	d9171050-e745-443b-9ef9-528084817515_gdc_realn_rehead_report.tsv
bd762a19-66e2-4aee-aea0-0d58f8ea1808	95675a63-1eab-455e-9725-dc15563e3487_gdc_realn_rehead.bam	Sequencing Reads	Aligned Reads	TCGA-LIHC	TCGA-BC-A216	TCGA-BC-A216-11A	Solid Tissue Normal	95675a63-1eab-455e-9725-dc15563e3487_gdc_realn_rehead_report.tsv
21d91a9c-4a1c-4036-bbd6-5397eb51352c	3124e409-cb8e-4f86-88a4-2a5350063b75_gdc_realn_rehead.bam	Sequencing Reads	Aligned Reads	TCGA-LIHC	TCGA-DD-AAVX	TCGA-DD-AAVX-01A	Primary Tumor	3124e409-cb8e-4f86-88a4-2a5350063b75_gdc_realn_rehead_report.tsv
1c1e1a3d-0cc4-48fd-bd38-00c531e67c6e	a25514b8-d845-4a6e-a611-cafac5b48550_gdc_realn_rehead.bam	Sequencing Reads	Aligned Reads	TCGA-LIHC	TCGA-BC-A10Y	TCGA-BC-A10Y-11A	Solid Tissue Normal	a25514b8-d845-4a6e-a611-cafac5b48550_gdc_realn_rehead_report.tsv
339be1e8-0f35-4462-a26d-a11dea86c57b	3dea0bb1-04cc-4993-bc7f-c4563410696b_gdc_realn_rehead.bam	Sequencing Reads	Aligned Reads	TCGA-LIHC	TCGA-DD-A3A5	TCGA-DD-A3A5-01A	Primary Tumor	3dea0bb1-04cc-4993-bc7f-c4563410696b_gdc_realn_rehead_report.tsv
14f38f2f-67d9-4495-83d9-3b1c9d1d8b21	f29b6d1e-de70-41d0-8bb7-a24d8bf53407_gdc_realn_rehead.bam	Sequencing Reads	Aligned Reads	TCGA-LIHC	TCGA-CC-A9FS	TCGA-CC-A9FS-01A	Primary Tumor	f29b6d1e-de70-41d0-8bb7-a24d8bf53407_gdc_realn_rehead_report.tsv
942d8182-96b9-4e8c-ae57-219418947d2c	17a31318-20ac-4d02-930d-91f74d9f3bd2_gdc_realn_rehead.bam	Sequencing Reads	Aligned Reads	TCGA-LIHC	TCGA-DD-AAC9	TCGA-DD-AAC9-01A	Primary Tumor	17a31318-20ac-4d02-930d-91f74d9f3bd2_gdc_realn_rehead_report.tsv
f5115bd4-33b9-4717-8d1d-16e6de27eeee	40cab716-9d0b-4681-a0b7-559a64a0f9a8_gdc_realn_rehead.bam	Sequencing Reads	Aligned Reads	TCGA-LIHC	TCGA-DD-AAD1	TCGA-DD-AAD1-01A	Primary Tumor	40cab716-9d0b-4681-a0b7-559a64a0f9a8_gdc_realn_rehead_report.tsv
009a36da-7fed-4c0e-b1ef-d139499fbe42	c3413264-49a1-4968-8acd-43d463b4250f_gdc_realn_rehead.bam	Sequencing Reads	Aligned Reads	TCGA-LIHC	TCGA-DD-A4NA	TCGA-DD-A4NA-01A	Primary Tumor	c3413264-49a1-4968-8acd-43d463b4250f_gdc_realn_rehead_report.tsv
d1536d64-9e46-463c-a686-296ce18cffb6	aef659a2-8e9b-4a26-a233-5080e086476e_gdc_realn_rehead.bam	Sequencing Reads	Aligned Reads	TCGA-LIHC	TCGA-DD-A73E	TCGA-DD-A73E-01A	Primary Tumor	aef659a2-8e9b-4a26-a233-5080e086476e_gdc_realn_rehead_report.tsv
13e08eb0-3168-43ad-b941-d8fbd44d5dfb	c13f32f6-624f-4e22-ab27-e6bf964d97dc_gdc_realn_rehead.bam	Sequencing Reads	Aligned Reads	TCGA-LIHC	TCGA-DD-AAEH	TCGA-DD-AAEH-01A	Primary Tumor	c13f32f6-624f-4e22-ab27-e6bf964d97dc_gdc_realn_rehead_report.tsv
c33fe2bd-2e31-4a2d-a892-353c53eb229f	ec02e5ae-f168-4a09-9785-7d49fde6420a_gdc_realn_rehead.bam	Sequencing Reads	Aligned Reads	TCGA-LIHC	TCGA-G3-A5SI	TCGA-G3-A5SI-01A	Primary Tumor	ec02e5ae-f168-4a09-9785-7d49fde6420a_gdc_realn_rehead_report.tsv
671dd3d4-af8c-442c-97e5-5b0c1e42db88	1e2a9dff-d7d2-45f2-91b4-a69f2e626940_gdc_realn_rehead.bam	Sequencing Reads	Aligned Reads	TCGA-LIHC	TCGA-DD-A1ED	TCGA-DD-A1ED-01A	Primary Tumor	1e2a9dff-d7d2-45f2-91b4-a69f2e626940_gdc_realn_rehead_report.tsv
0130ef54-7253-4929-84e0-67bbaf7656ed	efa7f526-f90f-4add-91e0-c945f13d2855_gdc_realn_rehead.bam	Sequencing Reads	Aligned Reads	TCGA-LIHC	TCGA-DD-AACC	TCGA-DD-AACC-01A	Primary Tumor	efa7f526-f90f-4add-91e0-c945f13d2855_gdc_realn_rehead_report.tsv
a90e338a-9c7b-49ff-9bab-d5f9207543a6	bae88f2b-77cd-4370-8b19-88b62d7f9b9d_gdc_realn_rehead.bam	Sequencing Reads	Aligned Reads	TCGA-LIHC	TCGA-2Y-A9H2	TCGA-2Y-A9H2-01A	Primary Tumor	bae88f2b-77cd-4370-8b19-88b62d7f9b9d_gdc_realn_rehead_report.tsv
b02f47be-7e0c-4d37-84cd-67c30302876d	a6b0c46d-aad5-42f7-949b-74240543851c_gdc_realn_rehead.bam	Sequencing Reads	Aligned Reads	TCGA-LIHC	TCGA-EP-A2KA	TCGA-EP-A2KA-01A	Primary Tumor	a6b0c46d-aad5-42f7-949b-74240543851c_gdc_realn_rehead_report.tsv
a0761939-a88e-4940-a854-57e0639622e3	63837ea6-01a3-451f-ad4a-27eb8a870bb7_gdc_realn_rehead.bam	Sequencing Reads	Aligned Reads	TCGA-LIHC	TCGA-CC-A7IL	TCGA-CC-A7IL-01A	Primary Tumor	63837ea6-01a3-451f-ad4a-27eb8a870bb7_gdc_realn_rehead_report.tsv
1b016421-866e-45c1-a4ed-63e4401ed911	d1259e19-b040-47a2-9d88-5ae441bc59ca_gdc_realn_rehead.bam	Sequencing Reads	Aligned Reads	TCGA-LIHC	TCGA-G3-AAV3	TCGA-G3-AAV3-01A	Primary Tumor	d1259e19-b040-47a2-9d88-5ae441bc59ca_gdc_realn_rehead_report.tsv
c915de64-a7b6-4276-9d52-101835338a21	d30c289a-b082-4567-943f-76fd388ddda5_gdc_realn_rehead.bam	Sequencing Reads	Aligned Reads	TCGA-LIHC	TCGA-DD-A73B	TCGA-DD-A73B-01A	Primary Tumor	d30c289a-b082-4567-943f-76fd388ddda5_gdc_realn_rehead_report.tsv
470321a3-4fc4-4f43-a4f8-dfb1de28b93e	b0376531-a683-4223-b24f-15660c4b48c3_gdc_realn_rehead.bam	Sequencing Reads	Aligned Reads	TCGA-LIHC	TCGA-2Y-A9H1	TCGA-2Y-A9H1-01A	Primary Tumor	b0376531-a683-4223-b24f-15660c4b48c3_gdc_realn_rehead_report.tsv
8cee2396-b06a-4377-bcf2-62b81ad94244	3556088c-b627-410f-b084-c4d2d112fb08_gdc_realn_rehead.bam	Sequencing Reads	Aligned Reads	TCGA-LIHC	TCGA-ED-A7XO	TCGA-ED-A7XO-01A	Primary Tumor	3556088c-b627-410f-b084-c4d2d112fb08_gdc_realn_rehead_report.tsv
53679100-2c07-4a80-86ad-f24029eebc86	d5ffd9b3-861b-4b59-b787-3b40bc263027_gdc_realn_rehead.bam	Sequencing Reads	Aligned Reads	TCGA-LIHC	TCGA-ZS-A9CG	TCGA-ZS-A9CG-01A	Primary Tumor	d5ffd9b3-861b-4b59-b787-3b40bc263027_gdc_realn_rehead_report.tsv
740d1eb2-9d82-40bf-a354-cfadee90d7f9	c0949abf-b0e4-47e0-a88a-5a5cdaed35ad_gdc_realn_rehead.bam	Sequencing Reads	Aligned Reads	TCGA-LIHC	TCGA-CC-5258	TCGA-CC-5258-01A	Primary Tumor	c0949abf-b0e4-47e0-a88a-5a5cdaed35ad_gdc_realn_rehead_report.tsv
cd245a7e-685f-47ad-8257-ad2719fb220a	d8ea2373-6fcd-4dd3-9d68-99fb626c2e98_gdc_realn_rehead.bam	Sequencing Reads	Aligned Reads	TCGA-LIHC	TCGA-GJ-A9DB	TCGA-GJ-A9DB-01A	Primary Tumor	d8ea2373-6fcd-4dd3-9d68-99fb626c2e98_gdc_realn_rehead_report.tsv
b0733fcb-9cf1-4f62-a06b-95de0f8ebf3e	d75bf376-5eb3-47af-9524-5c8ca9d1961b_gdc_realn_rehead.bam	Sequencing Reads	Aligned Reads	TCGA-LIHC	TCGA-4R-AA8I	TCGA-4R-AA8I-01A	Primary Tumor	d75bf376-5eb3-47af-9524-5c8ca9d1961b_gdc_realn_rehead_report.tsv
3ff42067-f26d-49b5-8eb5-626c1b39e6b8	e895e8f5-5a01-4c76-8e8b-4590a518883b_gdc_realn_rehead.bam	Sequencing Reads	Aligned Reads	TCGA-LIHC	TCGA-BW-A5NO	TCGA-BW-A5NO-01A	Primary Tumor	e895e8f5-5a01-4c76-8e8b-4590a518883b_gdc_realn_rehead_report.tsv
73f73973-8a9c-407a-b32a-04d39130b436	360e019d-258f-4b15-a43e-085840f38fa0_gdc_realn_rehead.bam	Sequencing Reads	Aligned Reads	TCGA-LIHC	TCGA-G3-A25V	TCGA-G3-A25V-01A	Primary Tumor	360e019d-258f-4b15-a43e-085840f38fa0_gdc_realn_rehead_report.tsv
d94e8ada-4792-48cf-81be-10910e6e01fd	98c4d06e-8d10-466e-bfb8-b65d63e7a0bc_gdc_realn_rehead.bam	Sequencing Reads	Aligned Reads	TCGA-LIHC	TCGA-DD-A4NQ	TCGA-DD-A4NQ-01A	Primary Tumor	98c4d06e-8d10-466e-bfb8-b65d63e7a0bc_gdc_realn_rehead_report.tsv
1abc2256-e7ff-4848-9706-c06b33d38e89	28d76e52-e5e2-411a-933a-6095b8f01372_gdc_realn_rehead.bam	Sequencing Reads	Aligned Reads	TCGA-LIHC	TCGA-RC-A7SB	TCGA-RC-A7SB-01A	Primary Tumor	28d76e52-e5e2-411a-933a-6095b8f01372_gdc_realn_rehead_report.tsv
e6581a60-e972-465e-9df9-1c141ad50ff0	a0c815de-a9ad-4d75-8a3f-4df8b6c31ee3_gdc_realn_rehead.bam	Sequencing Reads	Aligned Reads	TCGA-LIHC	TCGA-DD-A3A4	TCGA-DD-A3A4-11A	Solid Tissue Normal	a0c815de-a9ad-4d75-8a3f-4df8b6c31ee3_gdc_realn_rehead_report.tsv
c86357c4-0524-4529-ac24-48e34fbacd32	28166b76-8e76-40fd-9d07-58cf0c6e2260_gdc_realn_rehead.bam	Sequencing Reads	Aligned Reads	TCGA-LIHC	TCGA-DD-AACY	TCGA-DD-AACY-01A	Primary Tumor	28166b76-8e76-40fd-9d07-58cf0c6e2260_gdc_realn_rehead_report.tsv
f519bc93-7290-4811-b6a3-47ce7fa534b4	6f52e7fd-3b68-4af0-b0b2-f175b4ad9d84_gdc_realn_rehead.bam	Sequencing Reads	Aligned Reads	TCGA-LIHC	TCGA-ED-A627	TCGA-ED-A627-01A	Primary Tumor	6f52e7fd-3b68-4af0-b0b2-f175b4ad9d84_gdc_realn_rehead_report.tsv
747200e5-e931-4c98-a135-3192df1fd6c5	a98faab0-6c01-4030-b062-966190c104e8_gdc_realn_rehead.bam	Sequencing Reads	Aligned Reads	TCGA-LIHC	TCGA-BC-A10Z	TCGA-BC-A10Z-01A	Primary Tumor	a98faab0-6c01-4030-b062-966190c104e8_gdc_realn_rehead_report.tsv
e8d69dea-d90c-4efd-820d-333d60b5aaa9	668ac5ce-7b02-4edb-beb3-a376be9dff35_gdc_realn_rehead.bam	Sequencing Reads	Aligned Reads	TCGA-LIHC	TCGA-DD-AACK	TCGA-DD-AACK-01A	Primary Tumor	668ac5ce-7b02-4edb-beb3-a376be9dff35_gdc_realn_rehead_report.tsv
c1e486a0-78d1-434a-af98-03f5612686fc	211a2da9-aead-4265-bf8e-7181882df65f_gdc_realn_rehead.bam	Sequencing Reads	Aligned Reads	TCGA-LIHC	TCGA-DD-A73C	TCGA-DD-A73C-01A	Primary Tumor	211a2da9-aead-4265-bf8e-7181882df65f_gdc_realn_rehead_report.tsv
da12d0d1-7a78-4ae6-b44e-d09f084ab160	6cf807ea-5561-48ad-ad93-17563ba098b8_gdc_realn_rehead.bam	Sequencing Reads	Aligned Reads	TCGA-LIHC	TCGA-ZS-A9CF	TCGA-ZS-A9CF-02A	Recurrent Tumor	6cf807ea-5561-48ad-ad93-17563ba098b8_gdc_realn_rehead_report.tsv
8a15436c-5074-4d80-ba06-1ab6bb71d287	a356d7c4-b3b2-4c1e-b82b-9224549378a9_gdc_realn_rehead.bam	Sequencing Reads	Aligned Reads	TCGA-LIHC	TCGA-DD-A116	TCGA-DD-A116-11A	Solid Tissue Normal	a356d7c4-b3b2-4c1e-b82b-9224549378a9_gdc_realn_rehead_report.tsv
90c8ec4e-81e7-4922-a479-4fa174f54d4a	07e3020b-b155-4d5a-b13f-96c00ae8d8d9_gdc_realn_rehead.bam	Sequencing Reads	Aligned Reads	TCGA-LIHC	TCGA-XR-A8TD	TCGA-XR-A8TD-01A	Primary Tumor	07e3020b-b155-4d5a-b13f-96c00ae8d8d9_gdc_realn_rehead_report.tsv
05a26d32-9ca3-4a6e-9090-f16a848f2a96	5bc6ecf8-ad61-4fac-80f8-bf33cfe77f36_gdc_realn_rehead.bam	Sequencing Reads	Aligned Reads	TCGA-LIHC	TCGA-RC-A7SH	TCGA-RC-A7SH-01A	Primary Tumor	5bc6ecf8-ad61-4fac-80f8-bf33cfe77f36_gdc_realn_rehead_report.tsv
81f8edce-7e83-48e4-86f1-57067a8fe810	1d8d6a83-b7b2-4dde-ab0c-4cf021ebde6f_gdc_realn_rehead.bam	Sequencing Reads	Aligned Reads	TCGA-LIHC	TCGA-MI-A75I	TCGA-MI-A75I-01A	Primary Tumor	1d8d6a83-b7b2-4dde-ab0c-4cf021ebde6f_gdc_realn_rehead_report.tsv
d00be816-d96c-47b6-9bec-f0d45725f978	a91f7ed6-647b-49e5-bef7-891c9f2e0609_gdc_realn_rehead.bam	Sequencing Reads	Aligned Reads	TCGA-LIHC	TCGA-CC-A7IG	TCGA-CC-A7IG-01A	Primary Tumor	a91f7ed6-647b-49e5-bef7-891c9f2e0609_gdc_realn_rehead_report.tsv
d5d142c7-7e59-4a49-a3f4-7fa03cb70179	fa157f70-7e80-48bc-8532-677afc8c82ae_gdc_realn_rehead.bam	Sequencing Reads	Aligned Reads	TCGA-LIHC	TCGA-ZS-A9CE	TCGA-ZS-A9CE-01A	Primary Tumor	fa157f70-7e80-48bc-8532-677afc8c82ae_gdc_realn_rehead_report.tsv
5012fc2b-4809-4396-9202-3981abdeb8a5	cd8fb262-0e90-466b-a6d5-a0e35cf0ca50_gdc_realn_rehead.bam	Sequencing Reads	Aligned Reads	TCGA-LIHC	TCGA-CC-A8HT	TCGA-CC-A8HT-01A	Primary Tumor	cd8fb262-0e90-466b-a6d5-a0e35cf0ca50_gdc_realn_rehead_report.tsv
29958af9-3640-4fd9-bd46-3b9e484ffb5c	14d9fb1a-c0a1-4380-8309-af94517e05a6_gdc_realn_rehead.bam	Sequencing Reads	Aligned Reads	TCGA-LIHC	TCGA-FV-A2QR	TCGA-FV-A2QR-01A	Primary Tumor	14d9fb1a-c0a1-4380-8309-af94517e05a6_gdc_realn_rehead_report.tsv
f22fabe3-0625-4a92-a7e6-c2916b83fac9	852a326d-d81f-43df-96d5-256db17f13a4_gdc_realn_rehead.bam	Sequencing Reads	Aligned Reads	TCGA-LIHC	TCGA-2Y-A9H4	TCGA-2Y-A9H4-01A	Primary Tumor	852a326d-d81f-43df-96d5-256db17f13a4_gdc_realn_rehead_report.tsv
861a011a-35dc-483d-8ab2-54890340df94	006dce7d-d325-4f9d-bb27-5d8357fa4ce1_gdc_realn_rehead.bam	Sequencing Reads	Aligned Reads	TCGA-LIHC	TCGA-WQ-A9G7	TCGA-WQ-A9G7-01A	Primary Tumor	006dce7d-d325-4f9d-bb27-5d8357fa4ce1_gdc_realn_rehead_report.tsv
fde18b3c-f28d-4dbb-91df-e4378bbb0d61	bb0bcb0a-a168-47ee-9e9e-43126de9ddc0_gdc_realn_rehead.bam	Sequencing Reads	Aligned Reads	TCGA-LIHC	TCGA-DD-AAEI	TCGA-DD-AAEI-01A	Primary Tumor	bb0bcb0a-a168-47ee-9e9e-43126de9ddc0_gdc_realn_rehead_report.tsv
fb71162e-7cff-4386-a7ac-682ad5078a36	95ffd3ae-9c13-423c-8cce-56965cc883a6_gdc_realn_rehead.bam	Sequencing Reads	Aligned Reads	TCGA-LIHC	TCGA-DD-A3A5	TCGA-DD-A3A5-11A	Solid Tissue Normal	95ffd3ae-9c13-423c-8cce-56965cc883a6_gdc_realn_rehead_report.tsv
a0b568d3-975e-455c-a022-a3b655a84b60	20971c13-990e-4fe2-bf9a-b5c4c4dfd243_gdc_realn_rehead.bam	Sequencing Reads	Aligned Reads	TCGA-LIHC	TCGA-DD-AACL	TCGA-DD-AACL-01A	Primary Tumor	20971c13-990e-4fe2-bf9a-b5c4c4dfd243_gdc_realn_rehead_report.tsv
4fe2f734-4e01-405d-abb8-c393b6e5ddb8	dcd080af-966f-4c94-b417-76bc2399daec_gdc_realn_rehead.bam	Sequencing Reads	Aligned Reads	TCGA-LIHC	TCGA-LG-A9QC	TCGA-LG-A9QC-01A	Primary Tumor	dcd080af-966f-4c94-b417-76bc2399daec_gdc_realn_rehead_report.tsv
46f8e943-f7c8-496e-b703-95c3af64f8eb	33aaeacb-0eab-451e-84b6-5b01e88da778_gdc_realn_rehead.bam	Sequencing Reads	Aligned Reads	TCGA-LIHC	TCGA-WJ-A86L	TCGA-WJ-A86L-01A	Primary Tumor	33aaeacb-0eab-451e-84b6-5b01e88da778_gdc_realn_rehead_report.tsv
eca40105-be04-4c18-a32e-c192a768dcf0	1d280cb7-d974-4c88-a79d-629fa655617d_gdc_realn_rehead.bam	Sequencing Reads	Aligned Reads	TCGA-LIHC	TCGA-DD-AAE0	TCGA-DD-AAE0-01A	Primary Tumor	1d280cb7-d974-4c88-a79d-629fa655617d_gdc_realn_rehead_report.tsv
a8dc4cf7-0a90-4d20-9f2e-606ebdd6c728	4f5026c0-fe23-4fec-aac1-89d48e6dda3b_gdc_realn_rehead.bam	Sequencing Reads	Aligned Reads	TCGA-LIHC	TCGA-DD-AAD2	TCGA-DD-AAD2-01A	Primary Tumor	4f5026c0-fe23-4fec-aac1-89d48e6dda3b_gdc_realn_rehead_report.tsv
10bc712f-efda-44e9-97dc-c2d78be4de6c	bbca60ab-94dd-418d-b52e-196ce1e9f361_gdc_realn_rehead.bam	Sequencing Reads	Aligned Reads	TCGA-LIHC	TCGA-CC-A8HS	TCGA-CC-A8HS-01A	Primary Tumor	bbca60ab-94dd-418d-b52e-196ce1e9f361_gdc_realn_rehead_report.tsv
07031cf3-0498-4684-ac70-4762c954e6b8	c390a6f7-60de-4f34-aaa0-f086aa416176_gdc_realn_rehead.bam	Sequencing Reads	Aligned Reads	TCGA-LIHC	TCGA-G3-AAV6	TCGA-G3-AAV6-01A	Primary Tumor	c390a6f7-60de-4f34-aaa0-f086aa416176_gdc_realn_rehead_report.tsv
476718a2-c2b4-4138-bca2-f134a63042a4	6f416b46-7f37-41a7-b05b-7ec283128a52_gdc_realn_rehead.bam	Sequencing Reads	Aligned Reads	TCGA-LIHC	TCGA-DD-AAVR	TCGA-DD-AAVR-01A	Primary Tumor	6f416b46-7f37-41a7-b05b-7ec283128a52_gdc_realn_rehead_report.tsv
ffc366a7-983a-4f9f-bb9c-90c8dad92dd6	c5ede406-5131-478e-9737-362fcebc5784_gdc_realn_rehead.bam	Sequencing Reads	Aligned Reads	TCGA-LIHC	TCGA-KR-A7K8	TCGA-KR-A7K8-01A	Primary Tumor	c5ede406-5131-478e-9737-362fcebc5784_gdc_realn_rehead_report.tsv
401e7c6e-5e1a-4f13-90ba-e2e8b5615087	780b5bd5-cf81-445a-8ef0-df0cdd47cb20_gdc_realn_rehead.bam	Sequencing Reads	Aligned Reads	TCGA-LIHC	TCGA-DD-A73G	TCGA-DD-A73G-01A	Primary Tumor	780b5bd5-cf81-445a-8ef0-df0cdd47cb20_gdc_realn_rehead_report.tsv
c0bfae7c-e276-49be-8c50-07a197aae574	27c632da-08f0-4600-b915-d15c98ce289d_gdc_realn_rehead.bam	Sequencing Reads	Aligned Reads	TCGA-LIHC	TCGA-XR-A8TG	TCGA-XR-A8TG-01A	Primary Tumor	27c632da-08f0-4600-b915-d15c98ce289d_gdc_realn_rehead_report.tsv
69c88e28-fbc7-4692-bc4b-6cb4719c5820	18c4de42-b42e-44d6-90fc-f4130a2f76d6_gdc_realn_rehead.bam	Sequencing Reads	Aligned Reads	TCGA-LIHC	TCGA-DD-AADY	TCGA-DD-AADY-01A	Primary Tumor	18c4de42-b42e-44d6-90fc-f4130a2f76d6_gdc_realn_rehead_report.tsv
f693a88b-6eff-4316-8b4c-d385f95624ad	8c3d614c-0565-46e6-b041-74bcd1dc8b3d_gdc_realn_rehead.bam	Sequencing Reads	Aligned Reads	TCGA-LIHC	TCGA-DD-A1EJ	TCGA-DD-A1EJ-01A	Primary Tumor	8c3d614c-0565-46e6-b041-74bcd1dc8b3d_gdc_realn_rehead_report.tsv
1f022d0c-93cc-432c-9158-204fcceab59f	bb1c8ac1-e42d-49c0-a25b-3d2c7e3bb250_gdc_realn_rehead.bam	Sequencing Reads	Aligned Reads	TCGA-LIHC	TCGA-BC-A10T	TCGA-BC-A10T-11A	Solid Tissue Normal	bb1c8ac1-e42d-49c0-a25b-3d2c7e3bb250_gdc_realn_rehead_report.tsv
5b459b0e-eccb-42d7-8d06-37d95f6a91aa	f5bc620c-454d-455e-8d24-a07653d3b3b3_gdc_realn_rehead.bam	Sequencing Reads	Aligned Reads	TCGA-LIHC	TCGA-EP-A12J	TCGA-EP-A12J-11A	Solid Tissue Normal	f5bc620c-454d-455e-8d24-a07653d3b3b3_gdc_realn_rehead_report.tsv
896ded68-f368-4e9d-a426-921e5701ec42	9a5aa879-3b08-4f96-8f34-86d253a723bf_gdc_realn_rehead.bam	Sequencing Reads	Aligned Reads	TCGA-LIHC	TCGA-2Y-A9GY	TCGA-2Y-A9GY-01A	Primary Tumor	9a5aa879-3b08-4f96-8f34-86d253a723bf_gdc_realn_rehead_report.tsv
4bbf11e2-85cf-4151-890a-467c6f347873	689cf721-335a-424d-a4d3-ded91c28c95b_gdc_realn_rehead.bam	Sequencing Reads	Aligned Reads	TCGA-LIHC	TCGA-DD-AAE1	TCGA-DD-AAE1-01A	Primary Tumor	689cf721-335a-424d-a4d3-ded91c28c95b_gdc_realn_rehead_report.tsv
3d3e74a9-0f2a-459b-8887-576827a7c9e5	572b9390-d8ad-4e16-9018-9f4baa968f14_gdc_realn_rehead.bam	Sequencing Reads	Aligned Reads	TCGA-LIHC	TCGA-G3-A25S	TCGA-G3-A25S-01A	Primary Tumor	572b9390-d8ad-4e16-9018-9f4baa968f14_gdc_realn_rehead_report.tsv
ee1cbcf2-706f-4a6d-9cd8-d25666d3f093	ae1fdbad-7c88-433c-88ba-5d227cd910cc_gdc_realn_rehead.bam	Sequencing Reads	Aligned Reads	TCGA-LIHC	TCGA-DD-AAD0	TCGA-DD-AAD0-01A	Primary Tumor	ae1fdbad-7c88-433c-88ba-5d227cd910cc_gdc_realn_rehead_report.tsv
aa0d515e-524f-4160-8b37-807748be9b25	977e46eb-799f-464c-9e0b-d762590ae20c_gdc_realn_rehead.bam	Sequencing Reads	Aligned Reads	TCGA-LIHC	TCGA-DD-A4NV	TCGA-DD-A4NV-01A	Primary Tumor	977e46eb-799f-464c-9e0b-d762590ae20c_gdc_realn_rehead_report.tsv
a98ef07f-f1a9-4a63-9df6-43efc377d8aa	ec3792fc-8951-45e6-b978-152247daafa2_gdc_realn_rehead.bam	Sequencing Reads	Aligned Reads	TCGA-LIHC	TCGA-G3-A7M5	TCGA-G3-A7M5-01A	Primary Tumor	ec3792fc-8951-45e6-b978-152247daafa2_gdc_realn_rehead_report.tsv
f8d69375-b220-47b5-851d-6b23c81e0e59	4b557475-7aa4-4a0b-a34a-b712534bd361_gdc_realn_rehead.bam	Sequencing Reads	Aligned Reads	TCGA-LIHC	TCGA-DD-AAD5	TCGA-DD-AAD5-01A	Primary Tumor	4b557475-7aa4-4a0b-a34a-b712534bd361_gdc_realn_rehead_report.tsv
ccd7cefc-e15e-4cf5-880b-816e28728a44	bbbc4bdf-fe79-4424-88e2-41cc11ec37d1_gdc_realn_rehead.bam	Sequencing Reads	Aligned Reads	TCGA-LIHC	TCGA-KR-A7K7	TCGA-KR-A7K7-01A	Primary Tumor	bbbc4bdf-fe79-4424-88e2-41cc11ec37d1_gdc_realn_rehead_report.tsv
8656bb8b-bf29-4d54-94d9-11c47470ba78	5484b1b0-0030-492c-84e2-85b8e9e1575f_gdc_realn_rehead.bam	Sequencing Reads	Aligned Reads	TCGA-LIHC	TCGA-DD-AACZ	TCGA-DD-AACZ-01A	Primary Tumor	5484b1b0-0030-492c-84e2-85b8e9e1575f_gdc_realn_rehead_report.tsv
6f6be73d-c91f-49c1-b2a7-2e82b68b1535	01e78615-86d2-4466-abf7-2c8c81929192_gdc_realn_rehead.bam	Sequencing Reads	Aligned Reads	TCGA-LIHC	TCGA-DD-AADS	TCGA-DD-AADS-01A	Primary Tumor	01e78615-86d2-4466-abf7-2c8c81929192_gdc_realn_rehead_report.tsv
cfcdc081-8a5d-4e61-977b-9842d63085ff	637d4348-c79a-46ab-9865-811e7dc1edb9_gdc_realn_rehead.bam	Sequencing Reads	Aligned Reads	TCGA-LIHC	TCGA-DD-A4NP	TCGA-DD-A4NP-01A	Primary Tumor	637d4348-c79a-46ab-9865-811e7dc1edb9_gdc_realn_rehead_report.tsv
18f735f5-0a75-4b00-96cd-3cc9eadaf286	652b6763-f905-4cb4-8008-0531581f7f3e_gdc_realn_rehead.bam	Sequencing Reads	Aligned Reads	TCGA-LIHC	TCGA-RG-A7D4	TCGA-RG-A7D4-01A	Primary Tumor	652b6763-f905-4cb4-8008-0531581f7f3e_gdc_realn_rehead_report.tsv
a0e163a3-ae18-48a7-8a8a-c18e7423a4fc	a3bf3a1f-95b4-406b-af56-651a4531f6f5_gdc_realn_rehead.bam	Sequencing Reads	Aligned Reads	TCGA-LIHC	TCGA-DD-A4NS	TCGA-DD-A4NS-01A	Primary Tumor	a3bf3a1f-95b4-406b-af56-651a4531f6f5_gdc_realn_rehead_report.tsv
6301082a-5c6b-4a49-bd90-27a2af94daf4	205f838b-5ff5-4afd-af8b-170ab331a6e0_gdc_realn_rehead.bam	Sequencing Reads	Aligned Reads	TCGA-LIHC	TCGA-DD-AADQ	TCGA-DD-AADQ-01A	Primary Tumor	205f838b-5ff5-4afd-af8b-170ab331a6e0_gdc_realn_rehead_report.tsv
f26b1827-088e-43e9-984e-7fdc7606c517	378e5ab6-8bb5-476f-95a4-603ea88b8891_gdc_realn_rehead.bam	Sequencing Reads	Aligned Reads	TCGA-LIHC	TCGA-BD-A2L6	TCGA-BD-A2L6-01A	Primary Tumor	378e5ab6-8bb5-476f-95a4-603ea88b8891_gdc_realn_rehead_report.tsv
a868e1de-9f95-42d4-aa9c-75ec2d0698b0	9f6720a3-9dac-4e61-9c49-58638a93d8e6_gdc_realn_rehead.bam	Sequencing Reads	Aligned Reads	TCGA-LIHC	TCGA-MR-A8JO	TCGA-MR-A8JO-01A	Primary Tumor	9f6720a3-9dac-4e61-9c49-58638a93d8e6_gdc_realn_rehead_report.tsv
c448f011-8ef1-4cd5-b742-54b9de93387c	0fa605f2-c681-40e7-a068-6026032a50c4_gdc_realn_rehead.bam	Sequencing Reads	Aligned Reads	TCGA-LIHC	TCGA-CC-A7IK	TCGA-CC-A7IK-01A	Primary Tumor	0fa605f2-c681-40e7-a068-6026032a50c4_gdc_realn_rehead_report.tsv
0bc566ee-dbd4-4ef5-a7af-6db45f6593ee	45503213-3cbe-44fc-a8d4-8a0c77fd137e_gdc_realn_rehead.bam	Sequencing Reads	Aligned Reads	TCGA-LIHC	TCGA-ZP-A9CZ	TCGA-ZP-A9CZ-01A	Primary Tumor	45503213-3cbe-44fc-a8d4-8a0c77fd137e_gdc_realn_rehead_report.tsv
dc7f9956-eb0b-46b1-b5d5-c1c74535dc0a	6ea1451e-5103-4af2-aa34-b4ac0a026f72_gdc_realn_rehead.bam	Sequencing Reads	Aligned Reads	TCGA-LIHC	TCGA-XR-A8TE	TCGA-XR-A8TE-01A	Primary Tumor	6ea1451e-5103-4af2-aa34-b4ac0a026f72_gdc_realn_rehead_report.tsv
8f5f8f9f-4c32-44c1-87c3-0236aaee4628	317c548a-1a28-451d-b7c6-eb38500e60f1_gdc_realn_rehead.bam	Sequencing Reads	Aligned Reads	TCGA-LIHC	TCGA-DD-A11C	TCGA-DD-A11C-11A	Solid Tissue Normal	317c548a-1a28-451d-b7c6-eb38500e60f1_gdc_realn_rehead_report.tsv
be0682fa-ac21-49cc-8f0b-bea0e753e53d	b94430c5-e8f2-48ab-897c-80e5a139fc71_gdc_realn_rehead.bam	Sequencing Reads	Aligned Reads	TCGA-LIHC	TCGA-DD-A73F	TCGA-DD-A73F-01A	Primary Tumor	b94430c5-e8f2-48ab-897c-80e5a139fc71_gdc_realn_rehead_report.tsv
d6049da5-d694-445d-9fd4-b53b020ace74	f28e56d2-f0ab-4b09-8a96-790eee7b9188_gdc_realn_rehead.bam	Sequencing Reads	Aligned Reads	TCGA-LIHC	TCGA-ED-A459	TCGA-ED-A459-01A	Primary Tumor	f28e56d2-f0ab-4b09-8a96-790eee7b9188_gdc_realn_rehead_report.tsv
35c3bff2-8d74-4ba5-b497-9671f3bd5213	e34f1ddf-8282-4a1c-8850-f62de543f449_gdc_realn_rehead.bam	Sequencing Reads	Aligned Reads	TCGA-LIHC	TCGA-G3-AAV5	TCGA-G3-AAV5-01A	Primary Tumor	e34f1ddf-8282-4a1c-8850-f62de543f449_gdc_realn_rehead_report.tsv
dd4e66e8-64a9-4992-9d32-45fcdcb0e132	5a4ac6a7-864a-42be-9e2c-8b45cebb4a74_gdc_realn_rehead.bam	Sequencing Reads	Aligned Reads	TCGA-LIHC	TCGA-BC-A10T	TCGA-BC-A10T-01A	Primary Tumor	5a4ac6a7-864a-42be-9e2c-8b45cebb4a74_gdc_realn_rehead_report.tsv
f40a2b03-2877-4b9d-a7a2-e35f51c1bcb2	36f95564-546f-484f-a58a-7126b04b2a51_gdc_realn_rehead.bam	Sequencing Reads	Aligned Reads	TCGA-LIHC	TCGA-DD-A3A8	TCGA-DD-A3A8-01A	Primary Tumor	36f95564-546f-484f-a58a-7126b04b2a51_gdc_realn_rehead_report.tsv
16379046-8567-43cd-971e-4384c6a212fd	99354ab5-b1b2-481f-8cff-1467d5509574_gdc_realn_rehead.bam	Sequencing Reads	Aligned Reads	TCGA-LIHC	TCGA-BC-A10W	TCGA-BC-A10W-01A	Primary Tumor	99354ab5-b1b2-481f-8cff-1467d5509574_gdc_realn_rehead_report.tsv
36e84b33-5b88-4035-b275-6a420418c550	3b271de2-b5c0-4e27-b173-2315af6f4426_gdc_realn_rehead.bam	Sequencing Reads	Aligned Reads	TCGA-LIHC	TCGA-CC-A9FW	TCGA-CC-A9FW-01A	Primary Tumor	3b271de2-b5c0-4e27-b173-2315af6f4426_gdc_realn_rehead_report.tsv
20c31edd-734d-47bf-b54e-fa76880d7837	3363a563-5e28-4740-ae2e-78691ffdc62a_gdc_realn_rehead.bam	Sequencing Reads	Aligned Reads	TCGA-LIHC	TCGA-G3-A7M6	TCGA-G3-A7M6-01A	Primary Tumor	3363a563-5e28-4740-ae2e-78691ffdc62a_gdc_realn_rehead_report.tsv
59fe82ed-d07e-4694-8217-2a56d332e334	21c53908-0d7c-4afd-a3ae-6527b8db15c7_gdc_realn_rehead.bam	Sequencing Reads	Aligned Reads	TCGA-LIHC	TCGA-NI-A4U2	TCGA-NI-A4U2-01A	Primary Tumor	21c53908-0d7c-4afd-a3ae-6527b8db15c7_gdc_realn_rehead_report.tsv
b7c9fe3d-5309-4de1-8253-2e3372ba05dd	d267b857-13b0-4f51-a11c-b3283cb466bc_gdc_realn_rehead.bam	Sequencing Reads	Aligned Reads	TCGA-LIHC	TCGA-ES-A2HT	TCGA-ES-A2HT-11A	Solid Tissue Normal	d267b857-13b0-4f51-a11c-b3283cb466bc_gdc_realn_rehead_report.tsv
28464c9f-e587-4d08-907a-94d4e49c8d3d	ba3e7d51-1f62-4e11-9672-46e7451dd6a6_gdc_realn_rehead.bam	Sequencing Reads	Aligned Reads	TCGA-LIHC	TCGA-DD-AACD	TCGA-DD-AACD-01A	Primary Tumor	ba3e7d51-1f62-4e11-9672-46e7451dd6a6_gdc_realn_rehead_report.tsv
e3fa07a4-eb7a-46cb-8de2-1411f02429ff	a73c1892-9bb9-41da-a2f4-74beba727498_gdc_realn_rehead.bam	Sequencing Reads	Aligned Reads	TCGA-LIHC	TCGA-DD-A1EK	TCGA-DD-A1EK-01A	Primary Tumor	a73c1892-9bb9-41da-a2f4-74beba727498_gdc_realn_rehead_report.tsv
d3d24b53-4dd1-4c3d-8178-833ded2296d7	f7deb994-a7cb-4f87-89bc-8c110d1ad643_gdc_realn_rehead.bam	Sequencing Reads	Aligned Reads	TCGA-LIHC	TCGA-CC-A7IJ	TCGA-CC-A7IJ-01A	Primary Tumor	f7deb994-a7cb-4f87-89bc-8c110d1ad643_gdc_realn_rehead_report.tsv
a2830a0a-33af-4e83-aae6-ccce406600d6	5680529f-4197-41ce-8516-89ed9f136e0c_gdc_realn_rehead.bam	Sequencing Reads	Aligned Reads	TCGA-LIHC	TCGA-DD-A1EE	TCGA-DD-A1EE-01A	Primary Tumor	5680529f-4197-41ce-8516-89ed9f136e0c_gdc_realn_rehead_report.tsv
f5b8cd82-31ce-4dc8-a79a-bbf8911e97e2	9e8cc110-0055-42d0-956e-f3acc0672536_gdc_realn_rehead.bam	Sequencing Reads	Aligned Reads	TCGA-LIHC	TCGA-BW-A5NQ	TCGA-BW-A5NQ-01A	Primary Tumor	9e8cc110-0055-42d0-956e-f3acc0672536_gdc_realn_rehead_report.tsv
4370fa2d-81c4-4a2c-afe0-5bb957258eec	589a786c-df52-411b-b3f0-a6ef13bb142b_gdc_realn_rehead.bam	Sequencing Reads	Aligned Reads	TCGA-LIHC	TCGA-2V-A95S	TCGA-2V-A95S-01A	Primary Tumor	589a786c-df52-411b-b3f0-a6ef13bb142b_gdc_realn_rehead_report.tsv
47be5791-73db-4366-a3c9-b08a595de680	a853a477-de1b-4eee-ab9e-c7105c51e3ce_gdc_realn_rehead.bam	Sequencing Reads	Aligned Reads	TCGA-LIHC	TCGA-MI-A75E	TCGA-MI-A75E-01A	Primary Tumor	a853a477-de1b-4eee-ab9e-c7105c51e3ce_gdc_realn_rehead_report.tsv
48efadb6-ec70-4e5f-b094-155f72da225c	6f3c1106-38a8-419a-8379-03b747cbd0e1_gdc_realn_rehead.bam	Sequencing Reads	Aligned Reads	TCGA-LIHC	TCGA-ED-A7PX	TCGA-ED-A7PX-01A	Primary Tumor	6f3c1106-38a8-419a-8379-03b747cbd0e1_gdc_realn_rehead_report.tsv
5f5f2f2b-5be1-4971-b884-32276983345d	e607e991-1883-4084-a712-5d4d4f612f28_gdc_realn_rehead.bam	Sequencing Reads	Aligned Reads	TCGA-LIHC	TCGA-FV-A4ZP	TCGA-FV-A4ZP-01A	Primary Tumor	e607e991-1883-4084-a712-5d4d4f612f28_gdc_realn_rehead_report.tsv
015de838-67b1-44e8-ab11-6bf091192d4e	9af51fb9-3ece-49f5-9e5f-da883cc2bbd2_gdc_realn_rehead.bam	Sequencing Reads	Aligned Reads	TCGA-LIHC	TCGA-ZS-A9CF	TCGA-ZS-A9CF-01A	Primary Tumor	9af51fb9-3ece-49f5-9e5f-da883cc2bbd2_gdc_realn_rehead_report.tsv
d924c161-2450-4953-9364-b62b3df252ea	bd5f3e45-95bf-4c11-8a86-f844826e7567_gdc_realn_rehead.bam	Sequencing Reads	Aligned Reads	TCGA-LIHC	TCGA-DD-AAVV	TCGA-DD-AAVV-01A	Primary Tumor	bd5f3e45-95bf-4c11-8a86-f844826e7567_gdc_realn_rehead_report.tsv
01f914cc-2f3c-42bc-803e-f6375e9fdd7a	b44af651-9862-4602-8582-e88e113d73fd_gdc_realn_rehead.bam	Sequencing Reads	Aligned Reads	TCGA-LIHC	TCGA-DD-A4NL	TCGA-DD-A4NL-01A	Primary Tumor	b44af651-9862-4602-8582-e88e113d73fd_gdc_realn_rehead_report.tsv
60c9dc2a-eaee-40e0-83dd-b41e47f74a09	4a151211-d4d9-45b8-9ef8-415689704568_gdc_realn_rehead.bam	Sequencing Reads	Aligned Reads	TCGA-LIHC	TCGA-DD-A3A9	TCGA-DD-A3A9-01A	Primary Tumor	4a151211-d4d9-45b8-9ef8-415689704568_gdc_realn_rehead_report.tsv
6cdbffb1-7cd6-4b06-8bfd-8c41ee33fdea	a476bbd0-b5c4-455b-a631-6ebe80ebde25_gdc_realn_rehead.bam	Sequencing Reads	Aligned Reads	TCGA-LIHC	TCGA-EP-A3RK	TCGA-EP-A3RK-01A	Primary Tumor	a476bbd0-b5c4-455b-a631-6ebe80ebde25_gdc_realn_rehead_report.tsv
cb2f75cc-a933-468b-8eb1-4a9b366916b5	4b866671-01c0-4476-8c18-b6870724f97e_gdc_realn_rehead.bam	Sequencing Reads	Aligned Reads	TCGA-LIHC	TCGA-3K-AAZ8	TCGA-3K-AAZ8-01A	Primary Tumor	4b866671-01c0-4476-8c18-b6870724f97e_gdc_realn_rehead_report.tsv
2e9f41de-c8b8-4513-be7b-96cb07bc5c8d	0496b542-43c7-41bf-977f-4adf6e7c10d3_gdc_realn_rehead.bam	Sequencing Reads	Aligned Reads	TCGA-LIHC	TCGA-XR-A8TC	TCGA-XR-A8TC-01A	Primary Tumor	0496b542-43c7-41bf-977f-4adf6e7c10d3_gdc_realn_rehead_report.tsv
5b40e7bd-177b-4f37-a74d-7e1075ddf65f	a87f6cfa-c84d-4118-b4ce-e41f11414fbb_gdc_realn_rehead.bam	Sequencing Reads	Aligned Reads	TCGA-LIHC	TCGA-ED-A66Y	TCGA-ED-A66Y-01A	Primary Tumor	a87f6cfa-c84d-4118-b4ce-e41f11414fbb_gdc_realn_rehead_report.tsv
f3ffbd76-ba93-47c2-9346-a723aef77b81	338baf24-d3ad-437e-917d-2a1de82e4d80_gdc_realn_rehead.bam	Sequencing Reads	Aligned Reads	TCGA-LIHC	TCGA-DD-A1EI	TCGA-DD-A1EI-01A	Primary Tumor	338baf24-d3ad-437e-917d-2a1de82e4d80_gdc_realn_rehead_report.tsv
5eac64ab-0257-47a9-90d3-d26760166c8d	d439f900-4645-4a19-a8c8-d06d1b36d437_gdc_realn_rehead.bam	Sequencing Reads	Aligned Reads	TCGA-LIHC	TCGA-DD-AAVU	TCGA-DD-AAVU-01A	Primary Tumor	d439f900-4645-4a19-a8c8-d06d1b36d437_gdc_realn_rehead_report.tsv
fc5089e7-4c88-491a-b5e7-f210eb9c3198	2336fdaa-a0d0-41e0-ac6c-d70abd2ff100_gdc_realn_rehead.bam	Sequencing Reads	Aligned Reads	TCGA-LIHC	TCGA-ED-A7XP	TCGA-ED-A7XP-01A	Primary Tumor	2336fdaa-a0d0-41e0-ac6c-d70abd2ff100_gdc_realn_rehead_report.tsv
83067c3f-8a9e-4db4-9991-7e11b37cfc4a	e8538ccb-33e3-48c8-8e20-3ef6c044bcb6_gdc_realn_rehead.bam	Sequencing Reads	Aligned Reads	TCGA-LIHC	TCGA-G3-A7M8	TCGA-G3-A7M8-01A	Primary Tumor	e8538ccb-33e3-48c8-8e20-3ef6c044bcb6_gdc_realn_rehead_report.tsv
27ad885d-0df6-4e7c-aebc-29836d791826	33ad19a7-8fd0-466b-9a42-0143908e71e0_gdc_realn_rehead.bam	Sequencing Reads	Aligned Reads	TCGA-LIHC	TCGA-EP-A26S	TCGA-EP-A26S-01A	Primary Tumor	33ad19a7-8fd0-466b-9a42-0143908e71e0_gdc_realn_rehead_report.tsv
11096412-426c-4bae-a151-eeb93c0d73e2	5e3bb201-24a2-488e-918e-4ba305d33ad1_gdc_realn_rehead.bam	Sequencing Reads	Aligned Reads	TCGA-LIHC	TCGA-DD-A113	TCGA-DD-A113-11A	Solid Tissue Normal	5e3bb201-24a2-488e-918e-4ba305d33ad1_gdc_realn_rehead_report.tsv
feee8a95-6b6c-425a-9eaf-d10e7e502177	5705feca-3593-4fd6-b664-9a83abeecbc5_gdc_realn_rehead.bam	Sequencing Reads	Aligned Reads	TCGA-LIHC	TCGA-5C-AAPD	TCGA-5C-AAPD-01A	Primary Tumor	5705feca-3593-4fd6-b664-9a83abeecbc5_gdc_realn_rehead_report.tsv
74339f97-bd20-4c46-9521-bf8ac9bd4f43	b3717f6a-433d-454d-8400-4c58f685e364_gdc_realn_rehead.bam	Sequencing Reads	Aligned Reads	TCGA-LIHC	TCGA-G3-A3CH	TCGA-G3-A3CH-01A	Primary Tumor	b3717f6a-433d-454d-8400-4c58f685e364_gdc_realn_rehead_report.tsv
191a62c5-9117-48c6-9bdd-3319ce1dab2f	d2a3772e-e868-43f9-a019-ff8a3a3b803c_gdc_realn_rehead.bam	Sequencing Reads	Aligned Reads	TCGA-LIHC	TCGA-DD-AADK	TCGA-DD-AADK-01A	Primary Tumor	d2a3772e-e868-43f9-a019-ff8a3a3b803c_gdc_realn_rehead_report.tsv
2b215188-3bbf-423f-b00a-66afbc8c75a5	9cc62eea-addd-4b45-83b8-c55bfe76d2fd_gdc_realn_rehead.bam	Sequencing Reads	Aligned Reads	TCGA-LIHC	TCGA-ZP-A9CV	TCGA-ZP-A9CV-01A	Primary Tumor	9cc62eea-addd-4b45-83b8-c55bfe76d2fd_gdc_realn_rehead_report.tsv
faecbc9e-693a-45a3-b041-79b17c75c880	20cdb81e-e591-464b-abe6-7e0052f6a2ad_gdc_realn_rehead.bam	Sequencing Reads	Aligned Reads	TCGA-LIHC	TCGA-DD-AACV	TCGA-DD-AACV-01A	Primary Tumor	20cdb81e-e591-464b-abe6-7e0052f6a2ad_gdc_realn_rehead_report.tsv
3b4aa147-0464-4d31-8905-2c19564003a2	f00cceac-b34a-4be2-bf95-6a6640aad263_gdc_realn_rehead.bam	Sequencing Reads	Aligned Reads	TCGA-LIHC	TCGA-2Y-A9HB	TCGA-2Y-A9HB-01A	Primary Tumor	f00cceac-b34a-4be2-bf95-6a6640aad263_gdc_realn_rehead_report.tsv
7330b955-273c-4c72-976d-aebf29e9819a	121e00bd-0a46-47b1-b198-e2d915be1b38_gdc_realn_rehead.bam	Sequencing Reads	Aligned Reads	TCGA-LIHC	TCGA-DD-AACW	TCGA-DD-AACW-01A	Primary Tumor	121e00bd-0a46-47b1-b198-e2d915be1b38_gdc_realn_rehead_report.tsv
724737b5-3f82-437a-8f61-43b427b8eaaf	487ae88a-ddb3-4ce0-b394-fe12a1c1a153_gdc_realn_rehead.bam	Sequencing Reads	Aligned Reads	TCGA-LIHC	TCGA-DD-A4NR	TCGA-DD-A4NR-01A	Primary Tumor	487ae88a-ddb3-4ce0-b394-fe12a1c1a153_gdc_realn_rehead_report.tsv
c82061ef-37ff-486f-a23a-c3e97a145ebd	7bef51cf-01d6-40e5-9035-c6e7e4948e42_gdc_realn_rehead.bam	Sequencing Reads	Aligned Reads	TCGA-LIHC	TCGA-G3-AAV0	TCGA-G3-AAV0-01A	Primary Tumor	7bef51cf-01d6-40e5-9035-c6e7e4948e42_gdc_realn_rehead_report.tsv
5abff630-bf27-4365-877e-2b0e3417d661	ce1eb611-8d2d-492a-979e-4fd831ba3edd_gdc_realn_rehead.bam	Sequencing Reads	Aligned Reads	TCGA-LIHC	TCGA-DD-AA3A	TCGA-DD-AA3A-01A	Primary Tumor	ce1eb611-8d2d-492a-979e-4fd831ba3edd_gdc_realn_rehead_report.tsv
cd2c2e13-4e88-423d-8bc8-a7647733e489	7b3650f0-3052-46b5-a168-c514a5b35f76_gdc_realn_rehead.bam	Sequencing Reads	Aligned Reads	TCGA-LIHC	TCGA-EP-A3JL	TCGA-EP-A3JL-01A	Primary Tumor	7b3650f0-3052-46b5-a168-c514a5b35f76_gdc_realn_rehead_report.tsv
51ffe7da-af3f-42fe-b948-9235f186a22f	5387cab3-1d32-4e97-b087-58dd12877623_gdc_realn_rehead.bam	Sequencing Reads	Aligned Reads	TCGA-LIHC	TCGA-CC-A8HV	TCGA-CC-A8HV-01A	Primary Tumor	5387cab3-1d32-4e97-b087-58dd12877623_gdc_realn_rehead_report.tsv
75a2ed8c-6a87-4922-96aa-d24f911a5c90	d5dd5c0f-4e27-4612-ae22-0ff7eef6ba63_gdc_realn_rehead.bam	Sequencing Reads	Aligned Reads	TCGA-LIHC	TCGA-ZP-A9D1	TCGA-ZP-A9D1-01A	Primary Tumor	d5dd5c0f-4e27-4612-ae22-0ff7eef6ba63_gdc_realn_rehead_report.tsv
3c95a4f3-f346-4568-acae-2a88310b8b62	2ad22f49-8fe9-409b-9f6e-791c9734818f_gdc_realn_rehead.bam	Sequencing Reads	Aligned Reads	TCGA-LIHC	TCGA-DD-AACQ	TCGA-DD-AACQ-01A	Primary Tumor	2ad22f49-8fe9-409b-9f6e-791c9734818f_gdc_realn_rehead_report.tsv
d0eaaf21-3dab-4a59-b440-b4b474946917	35b2529f-d21d-4ce7-a10f-90a287b8ed52_gdc_realn_rehead.bam	Sequencing Reads	Aligned Reads	TCGA-LIHC	TCGA-UB-A7MB	TCGA-UB-A7MB-01A	Primary Tumor	35b2529f-d21d-4ce7-a10f-90a287b8ed52_gdc_realn_rehead_report.tsv
1f8222b4-9eea-4f82-9527-5839c55725cf	713da179-62bf-4fea-a2f0-7434556e5057_gdc_realn_rehead.bam	Sequencing Reads	Aligned Reads	TCGA-LIHC	TCGA-YA-A8S7	TCGA-YA-A8S7-01A	Primary Tumor	713da179-62bf-4fea-a2f0-7434556e5057_gdc_realn_rehead_report.tsv
21c5c1a2-c123-4609-8693-82549aa6d600	98795c9b-d76b-4699-a117-f1f02f37bbb4_gdc_realn_rehead.bam	Sequencing Reads	Aligned Reads	TCGA-LIHC	TCGA-DD-AACA	TCGA-DD-AACA-02A	Recurrent Tumor	98795c9b-d76b-4699-a117-f1f02f37bbb4_gdc_realn_rehead_report.tsv
8bc9bcd8-5c64-433f-9961-41d80302eddf	6a6a4739-9ba6-4964-aa88-5b541aae1b8a_gdc_realn_rehead.bam	Sequencing Reads	Aligned Reads	TCGA-LIHC	TCGA-EP-A3RK	TCGA-EP-A3RK-11A	Solid Tissue Normal	6a6a4739-9ba6-4964-aa88-5b541aae1b8a_gdc_realn_rehead_report.tsv
4d36847a-0b3e-463a-a413-1e4888442858	523cd450-796f-45fd-a3b2-4d7b3d3bacfb_gdc_realn_rehead.bam	Sequencing Reads	Aligned Reads	TCGA-LIHC	TCGA-BC-A10R	TCGA-BC-A10R-11A	Solid Tissue Normal	523cd450-796f-45fd-a3b2-4d7b3d3bacfb_gdc_realn_rehead_report.tsv
a17cf12d-efc5-4e30-a52a-a2e63bc5b6f2	957bae08-77b1-4644-845e-59ecbe754d4e_gdc_realn_rehead.bam	Sequencing Reads	Aligned Reads	TCGA-LIHC	TCGA-DD-AAVS	TCGA-DD-AAVS-01A	Primary Tumor	957bae08-77b1-4644-845e-59ecbe754d4e_gdc_realn_rehead_report.tsv
635c07aa-8703-4cf6-a557-ff21f1154128	7543ff06-2c93-4a35-b5b4-e6b672c54949_gdc_realn_rehead.bam	Sequencing Reads	Aligned Reads	TCGA-LIHC	TCGA-DD-AADC	TCGA-DD-AADC-01A	Primary Tumor	7543ff06-2c93-4a35-b5b4-e6b672c54949_gdc_realn_rehead_report.tsv
d445e27d-7a19-47fe-9736-f4a9f9708cc4	49ff6102-c413-43e8-8ea8-54cda1e5201c_gdc_realn_rehead.bam	Sequencing Reads	Aligned Reads	TCGA-LIHC	TCGA-DD-A113	TCGA-DD-A113-01A	Primary Tumor	49ff6102-c413-43e8-8ea8-54cda1e5201c_gdc_realn_rehead_report.tsv
0ddc96c0-fcc3-4025-8c72-97b7e41c14ce	99810b54-0914-4a6a-a79d-6be67a3655eb_gdc_realn_rehead.bam	Sequencing Reads	Aligned Reads	TCGA-LIHC	TCGA-ZP-A9D2	TCGA-ZP-A9D2-01A	Primary Tumor	99810b54-0914-4a6a-a79d-6be67a3655eb_gdc_realn_rehead_report.tsv
1a8b501e-0955-478e-8c2d-00b3144786b1	2a855bbb-80f9-413f-aa81-fc9538a0194d_gdc_realn_rehead.bam	Sequencing Reads	Aligned Reads	TCGA-LIHC	TCGA-DD-A4NG	TCGA-DD-A4NG-01A	Primary Tumor	2a855bbb-80f9-413f-aa81-fc9538a0194d_gdc_realn_rehead_report.tsv
fb24d38f-1682-4f1b-aa40-75b3988652c7	c1514f35-b82e-4513-b5e4-da0e2c394f5e_gdc_realn_rehead.bam	Sequencing Reads	Aligned Reads	TCGA-LIHC	TCGA-ED-A7PY	TCGA-ED-A7PY-01A	Primary Tumor	c1514f35-b82e-4513-b5e4-da0e2c394f5e_gdc_realn_rehead_report.tsv
813bd6aa-a470-47c1-88f4-943a8650def7	7a8a79d1-4ac3-4dde-a4ee-e2a1cc7b4752_gdc_realn_rehead.bam	Sequencing Reads	Aligned Reads	TCGA-LIHC	TCGA-DD-AACA	TCGA-DD-AACA-01A	Primary Tumor	7a8a79d1-4ac3-4dde-a4ee-e2a1cc7b4752_gdc_realn_rehead_report.tsv
7dfaef0f-c620-4300-8156-97ac67b9ccc0	88ede9ad-1d61-4627-90ca-09354e357fc3_gdc_realn_rehead.bam	Sequencing Reads	Aligned Reads	TCGA-LIHC	TCGA-BC-A8YO	TCGA-BC-A8YO-01A	Primary Tumor	88ede9ad-1d61-4627-90ca-09354e357fc3_gdc_realn_rehead_report.tsv
f3aae145-a611-4d21-b669-f8874c83b1bb	1aebdeb0-110e-4c0d-8798-5881af938374_gdc_realn_rehead.bam	Sequencing Reads	Aligned Reads	TCGA-LIHC	TCGA-DD-A3A6	TCGA-DD-A3A6-01A	Primary Tumor	1aebdeb0-110e-4c0d-8798-5881af938374_gdc_realn_rehead_report.tsv
714a4158-bd29-4585-a8fc-a4c128350645	605147c1-0ad4-4847-90f8-eab79cc2685e_gdc_realn_rehead.bam	Sequencing Reads	Aligned Reads	TCGA-LIHC	TCGA-DD-AACB	TCGA-DD-AACB-01A	Primary Tumor	605147c1-0ad4-4847-90f8-eab79cc2685e_gdc_realn_rehead_report.tsv
6bf9c0c0-8e9f-42d3-95ce-23fa28f2ce43	9643bccf-28dd-448b-b8ae-e6b938563085_gdc_realn_rehead.bam	Sequencing Reads	Aligned Reads	TCGA-LIHC	TCGA-FV-A3R2	TCGA-FV-A3R2-01A	Primary Tumor	9643bccf-28dd-448b-b8ae-e6b938563085_gdc_realn_rehead_report.tsv
f09ae8e2-0ee1-4e4e-8613-64ceb9501484	dad4d80c-0c46-4e06-b82f-4bb9433d8fe6_gdc_realn_rehead.bam	Sequencing Reads	Aligned Reads	TCGA-LIHC	TCGA-G3-AAV4	TCGA-G3-AAV4-01A	Primary Tumor	dad4d80c-0c46-4e06-b82f-4bb9433d8fe6_gdc_realn_rehead_report.tsv
8b683e75-aec9-4924-84ac-380f1e743db0	d071ae64-e827-426b-a9f7-23d74b73561c_gdc_realn_rehead.bam	Sequencing Reads	Aligned Reads	TCGA-LIHC	TCGA-CC-A9FU	TCGA-CC-A9FU-01A	Primary Tumor	d071ae64-e827-426b-a9f7-23d74b73561c_gdc_realn_rehead_report.tsv
67cad07d-0bb9-42a0-bc91-eb06cc4eb9ed	595332eb-651b-4d10-b371-ea6d0a067d7d_gdc_realn_rehead.bam	Sequencing Reads	Aligned Reads	TCGA-LIHC	TCGA-BD-A2L6	TCGA-BD-A2L6-11A	Solid Tissue Normal	595332eb-651b-4d10-b371-ea6d0a067d7d_gdc_realn_rehead_report.tsv
4043f4f5-c779-4c09-a5eb-347324ca8a60	f9a13527-a00a-46f6-98c9-61171d2a8f89_gdc_realn_rehead.bam	Sequencing Reads	Aligned Reads	TCGA-LIHC	TCGA-EP-A2KB	TCGA-EP-A2KB-01A	Primary Tumor	f9a13527-a00a-46f6-98c9-61171d2a8f89_gdc_realn_rehead_report.tsv
429f65db-e108-4c7e-b3e8-86bfa3bd1548	0e3bd19f-966a-4921-b266-0523d1d2a17f_gdc_realn_rehead.bam	Sequencing Reads	Aligned Reads	TCGA-LIHC	TCGA-BC-A10S	TCGA-BC-A10S-01A	Primary Tumor	0e3bd19f-966a-4921-b266-0523d1d2a17f_gdc_realn_rehead_report.tsv
152917f4-1842-4a48-b572-b17d4b720dd6	704e2cee-ed01-4c98-99c6-745ae4864781_gdc_realn_rehead.bam	Sequencing Reads	Aligned Reads	TCGA-LIHC	TCGA-BC-A10W	TCGA-BC-A10W-11A	Solid Tissue Normal	704e2cee-ed01-4c98-99c6-745ae4864781_gdc_realn_rehead_report.tsv
52a7ac3a-4bb5-4056-be91-a8d3aadbc174	3e4bcad0-27a4-4b76-87d0-3a4cbc1f603d_gdc_realn_rehead.bam	Sequencing Reads	Aligned Reads	TCGA-LIHC	TCGA-HP-A5N0	TCGA-HP-A5N0-01A	Primary Tumor	3e4bcad0-27a4-4b76-87d0-3a4cbc1f603d_gdc_realn_rehead_report.tsv
7d6dd6ea-9973-4eee-aeba-7543e4ea92a4	4499083b-1328-4ffb-9aed-dd168374016f_gdc_realn_rehead.bam	Sequencing Reads	Aligned Reads	TCGA-LIHC	TCGA-RC-A7SK	TCGA-RC-A7SK-01A	Primary Tumor	4499083b-1328-4ffb-9aed-dd168374016f_gdc_realn_rehead_report.tsv
020ca2f8-e4cf-4c41-8af2-8b4a8ab89980	e890e2bb-e39c-49cd-b8ff-2b844f54e5c1_gdc_realn_rehead.bam	Sequencing Reads	Aligned Reads	TCGA-LIHC	TCGA-DD-A1EL	TCGA-DD-A1EL-01A	Primary Tumor	e890e2bb-e39c-49cd-b8ff-2b844f54e5c1_gdc_realn_rehead_report.tsv
4a47f5ae-9ce2-4f74-85b6-ce5ca66b6bb1	3aa4bfbc-1798-419c-8d63-ad69c2248bcf_gdc_realn_rehead.bam	Sequencing Reads	Aligned Reads	TCGA-LIHC	TCGA-G3-A5SL	TCGA-G3-A5SL-01A	Primary Tumor	3aa4bfbc-1798-419c-8d63-ad69c2248bcf_gdc_realn_rehead_report.tsv
0b36d9f1-1b34-49e5-9099-d46d6957c20d	a7f98bcd-138e-442b-a376-bacae24bfd38_gdc_realn_rehead.bam	Sequencing Reads	Aligned Reads	TCGA-LIHC	TCGA-DD-AAVZ	TCGA-DD-AAVZ-01A	Primary Tumor	a7f98bcd-138e-442b-a376-bacae24bfd38_gdc_realn_rehead_report.tsv
d2d48a5f-51ec-49a4-961f-f7b822043565	9466cbd1-a868-4279-844f-c689b3bb505c_gdc_realn_rehead.bam	Sequencing Reads	Aligned Reads	TCGA-LIHC	TCGA-K7-A6G5	TCGA-K7-A6G5-01A	Primary Tumor	9466cbd1-a868-4279-844f-c689b3bb505c_gdc_realn_rehead_report.tsv
6de88cc7-ca54-4783-95f8-d987de949a93	714af166-3646-40c2-8814-e4aedc15af09_gdc_realn_rehead.bam	Sequencing Reads	Aligned Reads	TCGA-LIHC	TCGA-DD-A118	TCGA-DD-A118-11A	Solid Tissue Normal	714af166-3646-40c2-8814-e4aedc15af09_gdc_realn_rehead_report.tsv
2c44172a-afa8-4249-a4ff-2578360ff8d7	67deecab-3c90-47aa-8794-dabd6eb4a82f_gdc_realn_rehead.bam	Sequencing Reads	Aligned Reads	TCGA-LIHC	TCGA-K7-AAU7	TCGA-K7-AAU7-01A	Primary Tumor	67deecab-3c90-47aa-8794-dabd6eb4a82f_gdc_realn_rehead_report.tsv
05b7fc45-66b1-47ab-924a-3a97a1f338b7	641116c0-043e-412a-8087-af8a3d2b3d3c_gdc_realn_rehead.bam	Sequencing Reads	Aligned Reads	TCGA-LIHC	TCGA-BC-A10X	TCGA-BC-A10X-11A	Solid Tissue Normal	641116c0-043e-412a-8087-af8a3d2b3d3c_gdc_realn_rehead_report.tsv
40767add-a96b-477c-a8f8-8739be908cc8	3fb5df7d-2e3b-4cbd-8efc-f807218f48f8_gdc_realn_rehead.bam	Sequencing Reads	Aligned Reads	TCGA-LIHC	TCGA-DD-A3A1	TCGA-DD-A3A1-11A	Solid Tissue Normal	3fb5df7d-2e3b-4cbd-8efc-f807218f48f8_gdc_realn_rehead_report.tsv
201bfe5c-7b31-49a0-8a77-66c35081eed7	21d32a96-3df0-4974-a781-2e289665347f_gdc_realn_rehead.bam	Sequencing Reads	Aligned Reads	TCGA-LIHC	TCGA-ZP-A9D4	TCGA-ZP-A9D4-01A	Primary Tumor	21d32a96-3df0-4974-a781-2e289665347f_gdc_realn_rehead_report.tsv
ef5e0677-c270-4887-8ac4-0a02a71a32b1	82f90a50-19b9-4ecd-a907-5c6aad34b262_gdc_realn_rehead.bam	Sequencing Reads	Aligned Reads	TCGA-LIHC	TCGA-BC-A10Q	TCGA-BC-A10Q-01A	Primary Tumor	82f90a50-19b9-4ecd-a907-5c6aad34b262_gdc_realn_rehead_report.tsv
ee6de90d-11f1-449c-8308-5c33bed99409	d05335ba-35fa-4b46-b8f8-cbfea4b05496_gdc_realn_rehead.bam	Sequencing Reads	Aligned Reads	TCGA-LIHC	TCGA-DD-A1EE	TCGA-DD-A1EE-11A	Solid Tissue Normal	d05335ba-35fa-4b46-b8f8-cbfea4b05496_gdc_realn_rehead_report.tsv
0b972ff8-5767-40ef-95c7-bb2de6bf9b1f	3baa23bd-c593-4485-9f13-f390d4d62bd7_gdc_realn_rehead.bam	Sequencing Reads	Aligned Reads	TCGA-LIHC	TCGA-DD-A39X	TCGA-DD-A39X-11A	Solid Tissue Normal	3baa23bd-c593-4485-9f13-f390d4d62bd7_gdc_realn_rehead_report.tsv
3dfafdf9-42d1-4e0f-a8bc-84c687375e6d	2a8cdf68-d882-4c99-9fb1-158f7e909d16_gdc_realn_rehead.bam	Sequencing Reads	Aligned Reads	TCGA-LIHC	TCGA-RC-A7SF	TCGA-RC-A7SF-01A	Primary Tumor	2a8cdf68-d882-4c99-9fb1-158f7e909d16_gdc_realn_rehead_report.tsv
da53982f-0ba0-4df0-b28c-54058b4eddd3	10200bd4-d592-4a66-8d04-4a065605259d_gdc_realn_rehead.bam	Sequencing Reads	Aligned Reads	TCGA-LIHC	TCGA-2Y-A9GV	TCGA-2Y-A9GV-01A	Primary Tumor	10200bd4-d592-4a66-8d04-4a065605259d_gdc_realn_rehead_report.tsv
f9695984-019c-46ef-b48c-bfd8fda9a926	281c5504-371e-49e1-8cb4-3d0ed47df2f6_gdc_realn_rehead.bam	Sequencing Reads	Aligned Reads	TCGA-LIHC	TCGA-DD-A1EG	TCGA-DD-A1EG-11A	Solid Tissue Normal	281c5504-371e-49e1-8cb4-3d0ed47df2f6_gdc_realn_rehead_report.tsv
8db51f3b-fa46-4df3-a526-de5db09e4094	90fca208-cdd6-4a29-85ee-f1e27fe4a536_gdc_realn_rehead.bam	Sequencing Reads	Aligned Reads	TCGA-LIHC	TCGA-DD-AAEK	TCGA-DD-AAEK-01A	Primary Tumor	90fca208-cdd6-4a29-85ee-f1e27fe4a536_gdc_realn_rehead_report.tsv
7cf45145-81cf-4bed-92c4-fe38848e791a	baa13d6d-5d3e-4950-be87-e69907c326b2_gdc_realn_rehead.bam	Sequencing Reads	Aligned Reads	TCGA-LIHC	TCGA-DD-A116	TCGA-DD-A116-01A	Primary Tumor	baa13d6d-5d3e-4950-be87-e69907c326b2_gdc_realn_rehead_report.tsv
27e19d60-c90a-47d4-9ab1-e18088ccfcd5	da846f66-14d2-4ddc-bbcc-464a2f73158f_gdc_realn_rehead.bam	Sequencing Reads	Aligned Reads	TCGA-LIHC	TCGA-DD-AAVW	TCGA-DD-AAVW-01A	Primary Tumor	da846f66-14d2-4ddc-bbcc-464a2f73158f_gdc_realn_rehead_report.tsv
8877c3b3-861b-49bd-bcee-6e1cc27d1395	c2f98ae1-e9b8-4694-9e97-1417c4965d25_gdc_realn_rehead.bam	Sequencing Reads	Aligned Reads	TCGA-LIHC	TCGA-DD-AAW0	TCGA-DD-AAW0-01A	Primary Tumor	c2f98ae1-e9b8-4694-9e97-1417c4965d25_gdc_realn_rehead_report.tsv
c0821207-e8ed-4526-83c2-e5aa3764b268	667aae3b-92ce-493b-b1a3-767a5ac59752_gdc_realn_rehead.bam	Sequencing Reads	Aligned Reads	TCGA-LIHC	TCGA-2Y-A9GS	TCGA-2Y-A9GS-01A	Primary Tumor	667aae3b-92ce-493b-b1a3-767a5ac59752_gdc_realn_rehead_report.tsv
75965950-f92f-4807-a4a2-b7c3402c71ee	a094d567-ec47-4a22-9e6b-c476fdbed8f4_gdc_realn_rehead.bam	Sequencing Reads	Aligned Reads	TCGA-LIHC	TCGA-DD-A1EB	TCGA-DD-A1EB-11A	Solid Tissue Normal	a094d567-ec47-4a22-9e6b-c476fdbed8f4_gdc_realn_rehead_report.tsv
13c82fae-904d-4bc3-bfd8-5cbbf6f865af	7052f511-e5dc-40d5-b6e4-0f2862fbe57e_gdc_realn_rehead.bam	Sequencing Reads	Aligned Reads	TCGA-LIHC	TCGA-XR-A8TF	TCGA-XR-A8TF-01A	Primary Tumor	7052f511-e5dc-40d5-b6e4-0f2862fbe57e_gdc_realn_rehead_report.tsv
b5d2ec6c-b3ec-4ace-b0c9-00d4e75c2367	6ff61549-59da-468e-8ec3-a48bb246343e_gdc_realn_rehead.bam	Sequencing Reads	Aligned Reads	TCGA-LIHC	TCGA-BC-A69H	TCGA-BC-A69H-01A	Primary Tumor	6ff61549-59da-468e-8ec3-a48bb246343e_gdc_realn_rehead_report.tsv
e1e17aa1-d6e3-4859-b8ee-052fcea5afb4	994bca8c-9e20-4767-8061-65d69c1fc2f9_gdc_realn_rehead.bam	Sequencing Reads	Aligned Reads	TCGA-LIHC	TCGA-DD-AACT	TCGA-DD-AACT-01A	Primary Tumor	994bca8c-9e20-4767-8061-65d69c1fc2f9_gdc_realn_rehead_report.tsv
a64853aa-7902-49a8-82a3-93518b691c27	5a7a3c34-3400-4541-9a6c-53802f41fb63_gdc_realn_rehead.bam	Sequencing Reads	Aligned Reads	TCGA-LIHC	TCGA-K7-A5RF	TCGA-K7-A5RF-01A	Primary Tumor	5a7a3c34-3400-4541-9a6c-53802f41fb63_gdc_realn_rehead_report.tsv
80ff94b3-d6ed-443f-b06a-2dfbd2e0bb63	b2f93858-e296-41c5-a26c-6b33da018516_gdc_realn_rehead.bam	Sequencing Reads	Aligned Reads	TCGA-LIHC	TCGA-DD-AAE3	TCGA-DD-AAE3-01A	Primary Tumor	b2f93858-e296-41c5-a26c-6b33da018516_gdc_realn_rehead_report.tsv
c009cf96-45de-4658-bda3-eede10c1d2c1	6e9d3bac-b2cd-4d55-9b53-a86702da53b7_gdc_realn_rehead.bam	Sequencing Reads	Aligned Reads	TCGA-LIHC	TCGA-DD-AADB	TCGA-DD-AADB-01A	Primary Tumor	6e9d3bac-b2cd-4d55-9b53-a86702da53b7_gdc_realn_rehead_report.tsv
80593509-9f99-4bf5-88a9-962ae5e422a0	c509b6bc-6dfd-40fa-a62a-3cee03fe10e7_gdc_realn_rehead.bam	Sequencing Reads	Aligned Reads	TCGA-LIHC	TCGA-DD-AAEG	TCGA-DD-AAEG-01A	Primary Tumor	c509b6bc-6dfd-40fa-a62a-3cee03fe10e7_gdc_realn_rehead_report.tsv
48c7d910-ce11-47b6-b867-8ee5552b01fd	2da55604-bde2-42cb-a896-92c246aa30bb_gdc_realn_rehead.bam	Sequencing Reads	Aligned Reads	TCGA-LIHC	TCGA-DD-A1EB	TCGA-DD-A1EB-01A	Primary Tumor	2da55604-bde2-42cb-a896-92c246aa30bb_gdc_realn_rehead_report.tsv
1284a1b7-ec6c-4533-a965-9cb08a714872	68f47b93-46c9-407c-993d-3c5b99b8f59b_gdc_realn_rehead.bam	Sequencing Reads	Aligned Reads	TCGA-LIHC	TCGA-DD-A119	TCGA-DD-A119-01A	Primary Tumor	68f47b93-46c9-407c-993d-3c5b99b8f59b_gdc_realn_rehead_report.tsv
126b891e-9c12-4af3-97ac-c4671cbfa2fc	084650b9-22f5-4a9b-9e3c-99f1d94648f9_gdc_realn_rehead.bam	Sequencing Reads	Aligned Reads	TCGA-LIHC	TCGA-BC-A3KG	TCGA-BC-A3KG-01A	Primary Tumor	084650b9-22f5-4a9b-9e3c-99f1d94648f9_gdc_realn_rehead_report.tsv
66a2ee78-ce0e-4f9d-83c4-6bcf7f5325be	e2267777-b769-4735-b211-f6c7bd19c93c_gdc_realn_rehead.bam	Sequencing Reads	Aligned Reads	TCGA-LIHC	TCGA-DD-A3A4	TCGA-DD-A3A4-01A	Primary Tumor	e2267777-b769-4735-b211-f6c7bd19c93c_gdc_realn_rehead_report.tsv
be570f9f-8a65-4058-a24c-47b417c7e509	dcac217f-387b-4ba3-88d8-1ebda3bdcdee_gdc_realn_rehead.bam	Sequencing Reads	Aligned Reads	TCGA-LIHC	TCGA-DD-A3A7	TCGA-DD-A3A7-01A	Primary Tumor	dcac217f-387b-4ba3-88d8-1ebda3bdcdee_gdc_realn_rehead_report.tsv
5661a78a-842d-41e5-b026-a9f23512f51a	bd63c124-f645-4191-94d4-415ce2dc48aa_gdc_realn_rehead.bam	Sequencing Reads	Aligned Reads	TCGA-LIHC	TCGA-DD-A1EJ	TCGA-DD-A1EJ-11A	Solid Tissue Normal	bd63c124-f645-4191-94d4-415ce2dc48aa_gdc_realn_rehead_report.tsv
cbfd7e14-7c87-4071-ac09-b422e60113b6	4a630650-e3ee-4b38-89d2-4bd9af19df39_gdc_realn_rehead.bam	Sequencing Reads	Aligned Reads	TCGA-LIHC	TCGA-MI-A75G	TCGA-MI-A75G-01A	Primary Tumor	4a630650-e3ee-4b38-89d2-4bd9af19df39_gdc_realn_rehead_report.tsv
88d1f5fb-79db-4f9a-a526-06c1e1d76a02	4ba3dbfd-239e-4dfc-a785-15e28d4ee116_gdc_realn_rehead.bam	Sequencing Reads	Aligned Reads	TCGA-LIHC	TCGA-FV-A3R3	TCGA-FV-A3R3-01A	Primary Tumor	4ba3dbfd-239e-4dfc-a785-15e28d4ee116_gdc_realn_rehead_report.tsv
e650daba-06fa-4f95-8287-531639ca4b2f	42e3572e-58a6-4160-9f64-2ae91ae65eab_gdc_realn_rehead.bam	Sequencing Reads	Aligned Reads	TCGA-LIHC	TCGA-5R-AAAM	TCGA-5R-AAAM-01A	Primary Tumor	42e3572e-58a6-4160-9f64-2ae91ae65eab_gdc_realn_rehead_report.tsv
c806112e-312e-4f90-a6a1-871739ba67f6	774890d7-556a-4c27-a8fa-4e4aa82dd6b6_gdc_realn_rehead.bam	Sequencing Reads	Aligned Reads	TCGA-LIHC	TCGA-G3-AAV1	TCGA-G3-AAV1-01A	Primary Tumor	774890d7-556a-4c27-a8fa-4e4aa82dd6b6_gdc_realn_rehead_report.tsv
e648eddf-2236-4cdf-8308-a4d1d34d7e55	557b709b-a277-4bc4-8c9d-dadc6d3fa15a_gdc_realn_rehead.bam	Sequencing Reads	Aligned Reads	TCGA-LIHC	TCGA-LG-A6GG	TCGA-LG-A6GG-01A	Primary Tumor	557b709b-a277-4bc4-8c9d-dadc6d3fa15a_gdc_realn_rehead_report.tsv
b40adb1e-eb20-4363-8384-3a38fd6be16c	2a573625-1e56-4cf0-8634-998462342ce8_gdc_realn_rehead.bam	Sequencing Reads	Aligned Reads	TCGA-LIHC	TCGA-G3-A3CK	TCGA-G3-A3CK-01A	Primary Tumor	2a573625-1e56-4cf0-8634-998462342ce8_gdc_realn_rehead_report.tsv
47acf993-cd6d-4890-96ad-6fca61d3974a	7acd0dc0-c4ed-4d73-915e-536aec66af04_gdc_realn_rehead.bam	Sequencing Reads	Aligned Reads	TCGA-LIHC	TCGA-DD-A11D	TCGA-DD-A11D-11A	Solid Tissue Normal	7acd0dc0-c4ed-4d73-915e-536aec66af04_gdc_realn_rehead_report.tsv
65a78207-5643-48ad-98c8-6aebc9474869	73d2daab-f316-412b-9c41-568288560496_gdc_realn_rehead.bam	Sequencing Reads	Aligned Reads	TCGA-LIHC	TCGA-CC-A9FV	TCGA-CC-A9FV-01A	Primary Tumor	73d2daab-f316-412b-9c41-568288560496_gdc_realn_rehead_report.tsv
8ad28a1a-4eab-4e6d-94d4-cb89c9da0787	d34e8f7d-bdb0-41e6-9b28-d50189d68cda_gdc_realn_rehead.bam	Sequencing Reads	Aligned Reads	TCGA-LIHC	TCGA-CC-A3M9	TCGA-CC-A3M9-01A	Primary Tumor	d34e8f7d-bdb0-41e6-9b28-d50189d68cda_gdc_realn_rehead_report.tsv
1d0d7eb0-0edc-42fc-88d2-d58f61a6c747	ee6630b0-f2bb-40d3-8963-a03cae0eab11_gdc_realn_rehead.bam	Sequencing Reads	Aligned Reads	TCGA-LIHC	TCGA-BC-A10U	TCGA-BC-A10U-01A	Primary Tumor	ee6630b0-f2bb-40d3-8963-a03cae0eab11_gdc_realn_rehead_report.tsv
392a7db0-d75d-4c65-83e2-c9baf79322a4	65f3c871-c6d1-449a-a389-fd5a0db94075_gdc_realn_rehead.bam	Sequencing Reads	Aligned Reads	TCGA-LIHC	TCGA-5R-AA1C	TCGA-5R-AA1C-01A	Primary Tumor	65f3c871-c6d1-449a-a389-fd5a0db94075_gdc_realn_rehead_report.tsv
465543a2-5aff-4f62-86c1-28fe1d187f8e	30d277b4-9cc8-482c-ad5a-54d2aef457d4_gdc_realn_rehead.bam	Sequencing Reads	Aligned Reads	TCGA-LIHC	TCGA-G3-A5SK	TCGA-G3-A5SK-01A	Primary Tumor	30d277b4-9cc8-482c-ad5a-54d2aef457d4_gdc_realn_rehead_report.tsv
556b7f04-6047-4c5d-96c3-bec100a65474	d4b5c043-c1fa-4383-8604-0739d6586086_gdc_realn_rehead.bam	Sequencing Reads	Aligned Reads	TCGA-LIHC	TCGA-GJ-A3OU	TCGA-GJ-A3OU-01A	Primary Tumor	d4b5c043-c1fa-4383-8604-0739d6586086_gdc_realn_rehead_report.tsv
dc4ed3d4-0d04-4ca7-b64c-edc22f7c9ec2	81b1945f-8c89-4c67-933d-9c659b7238f9_gdc_realn_rehead.bam	Sequencing Reads	Aligned Reads	TCGA-LIHC	TCGA-DD-A1EC	TCGA-DD-A1EC-11A	Solid Tissue Normal	81b1945f-8c89-4c67-933d-9c659b7238f9_gdc_realn_rehead_report.tsv
992cb840-b758-47c5-89d6-683c9c68ae98	3c72642a-39b3-400f-8a82-e78d9b719c5a_gdc_realn_rehead.bam	Sequencing Reads	Aligned Reads	TCGA-LIHC	TCGA-CC-5264	TCGA-CC-5264-01A	Primary Tumor	3c72642a-39b3-400f-8a82-e78d9b719c5a_gdc_realn_rehead_report.tsv
231e6c4f-07d6-43b0-bd59-c720f0aff74d	51558627-c966-4c30-89cd-eb07c9aa0ad8_gdc_realn_rehead.bam	Sequencing Reads	Aligned Reads	TCGA-LIHC	TCGA-DD-AAVQ	TCGA-DD-AAVQ-01A	Primary Tumor	51558627-c966-4c30-89cd-eb07c9aa0ad8_gdc_realn_rehead_report.tsv
315fa264-9121-4215-af0f-e8f1f1c2f47a	5f56e38c-4e39-4249-89a3-8490dc888912_gdc_realn_rehead.bam	Sequencing Reads	Aligned Reads	TCGA-LIHC	TCGA-CC-A5UE	TCGA-CC-A5UE-01A	Primary Tumor	5f56e38c-4e39-4249-89a3-8490dc888912_gdc_realn_rehead_report.tsv
ab836d38-7c26-4386-a112-149514060432	9e402cd7-50d8-4302-a7ee-821865a93d64_gdc_realn_rehead.bam	Sequencing Reads	Aligned Reads	TCGA-LIHC	TCGA-G3-AAV2	TCGA-G3-AAV2-01A	Primary Tumor	9e402cd7-50d8-4302-a7ee-821865a93d64_gdc_realn_rehead_report.tsv
5b7028a0-9435-40f4-a54f-f9696ad4780f	108879a6-9af2-4414-a8b9-6417c8c7514b_gdc_realn_rehead.bam	Sequencing Reads	Aligned Reads	TCGA-LIHC	TCGA-BC-A10Q	TCGA-BC-A10Q-11A	Solid Tissue Normal	108879a6-9af2-4414-a8b9-6417c8c7514b_gdc_realn_rehead_report.tsv
9e271ce8-bd33-41d9-8ea5-ab6e4ca066e5	a3e8a207-485f-4edd-8aeb-23363f460073_gdc_realn_rehead.bam	Sequencing Reads	Aligned Reads	TCGA-LIHC	TCGA-G3-A25X	TCGA-G3-A25X-01A	Primary Tumor	a3e8a207-485f-4edd-8aeb-23363f460073_gdc_realn_rehead_report.tsv
716f45fd-6282-4dd6-912b-00999b3b05e3	71d35eae-eca7-47da-b724-f0bf2dd8a881_gdc_realn_rehead.bam	Sequencing Reads	Aligned Reads	TCGA-LIHC	TCGA-DD-A11B	TCGA-DD-A11B-11A	Solid Tissue Normal	71d35eae-eca7-47da-b724-f0bf2dd8a881_gdc_realn_rehead_report.tsv
a7fb1605-9634-4f09-a782-2280f6f49d2a	477ad562-2728-4499-a3cf-ac009624744f_gdc_realn_rehead.bam	Sequencing Reads	Aligned Reads	TCGA-LIHC	TCGA-DD-A73A	TCGA-DD-A73A-01A	Primary Tumor	477ad562-2728-4499-a3cf-ac009624744f_gdc_realn_rehead_report.tsv
9787371e-96a3-4428-87a6-2fb34716bee5	88c0e83e-ab5d-47b2-a2d4-7d79ac0fc6d9_gdc_realn_rehead.bam	Sequencing Reads	Aligned Reads	TCGA-LIHC	TCGA-2Y-A9GW	TCGA-2Y-A9GW-01A	Primary Tumor	88c0e83e-ab5d-47b2-a2d4-7d79ac0fc6d9_gdc_realn_rehead_report.tsv
fb7b92ba-e200-4363-8c62-b121ff8f36f7	668216b5-c599-4c7b-b061-874530a01116_gdc_realn_rehead.bam	Sequencing Reads	Aligned Reads	TCGA-LIHC	TCGA-DD-A4NF	TCGA-DD-A4NF-01A	Primary Tumor	668216b5-c599-4c7b-b061-874530a01116_gdc_realn_rehead_report.tsv
7a338157-a115-48b2-bccf-3d558ecac638	24be686d-aa56-4127-a6f0-78486fc2b5f5_gdc_realn_rehead.bam	Sequencing Reads	Aligned Reads	TCGA-LIHC	TCGA-CC-5263	TCGA-CC-5263-01A	Primary Tumor	24be686d-aa56-4127-a6f0-78486fc2b5f5_gdc_realn_rehead_report.tsv
07e56022-b761-4e58-aade-a1c464f2179e	5035df22-671e-4d06-b6ce-34497ed9e59f_gdc_realn_rehead.bam	Sequencing Reads	Aligned Reads	TCGA-LIHC	TCGA-G3-A25T	TCGA-G3-A25T-01A	Primary Tumor	5035df22-671e-4d06-b6ce-34497ed9e59f_gdc_realn_rehead_report.tsv
9c516342-1859-45db-9202-23a9469e43f9	066e2c47-a8b9-4f3b-8c8e-c3c9dd232e8c_gdc_realn_rehead.bam	Sequencing Reads	Aligned Reads	TCGA-LIHC	TCGA-DD-AADL	TCGA-DD-AADL-01A	Primary Tumor	066e2c47-a8b9-4f3b-8c8e-c3c9dd232e8c_gdc_realn_rehead_report.tsv
802206f5-b7c3-4262-88d7-a7a373c70202	55a9a087-de28-4955-aeb0-32e444840887_gdc_realn_rehead.bam	Sequencing Reads	Aligned Reads	TCGA-LIHC	TCGA-DD-AADU	TCGA-DD-AADU-01A	Primary Tumor	55a9a087-de28-4955-aeb0-32e444840887_gdc_realn_rehead_report.tsv
42c28108-fa46-4a85-9cad-1169fde4f921	3dec1e4c-b65e-41fc-b753-d0871ed105f4_gdc_realn_rehead.bam	Sequencing Reads	Aligned Reads	TCGA-LIHC	TCGA-DD-AAD6	TCGA-DD-AAD6-01A	Primary Tumor	3dec1e4c-b65e-41fc-b753-d0871ed105f4_gdc_realn_rehead_report.tsv
d724f71a-944d-4653-84d4-3288504e2240	c720fbdc-8403-41cc-b693-c4dc0cc80a56_gdc_realn_rehead.bam	Sequencing Reads	Aligned Reads	TCGA-LIHC	TCGA-DD-A1EF	TCGA-DD-A1EF-01A	Primary Tumor	c720fbdc-8403-41cc-b693-c4dc0cc80a56_gdc_realn_rehead_report.tsv
5e612722-eece-4658-9210-b8311633779d	8665b064-e724-4cb3-acad-359d50d8ea6b_gdc_realn_rehead.bam	Sequencing Reads	Aligned Reads	TCGA-LIHC	TCGA-BC-A110	TCGA-BC-A110-11A	Solid Tissue Normal	8665b064-e724-4cb3-acad-359d50d8ea6b_gdc_realn_rehead_report.tsv
c594c023-c84a-4ea7-a9af-1f3402273ded	58c38bc3-7f09-4311-bdcf-6fd857a38464_gdc_realn_rehead.bam	Sequencing Reads	Aligned Reads	TCGA-LIHC	TCGA-ES-A2HS	TCGA-ES-A2HS-01A	Primary Tumor	58c38bc3-7f09-4311-bdcf-6fd857a38464_gdc_realn_rehead_report.tsv
6f861399-dbf8-424d-9fd9-9d3e6eb04a1a	a7d14267-8f2a-4276-a0c2-80eb4c03f8c5_gdc_realn_rehead.bam	Sequencing Reads	Aligned Reads	TCGA-LIHC	TCGA-G3-A6UC	TCGA-G3-A6UC-01A	Primary Tumor	a7d14267-8f2a-4276-a0c2-80eb4c03f8c5_gdc_realn_rehead_report.tsv
80a12717-3408-4b59-9665-e01ec6c5014a	d083a68f-f1d2-4179-8461-fb85df9c7417_gdc_realn_rehead.bam	Sequencing Reads	Aligned Reads	TCGA-LIHC	TCGA-DD-A73D	TCGA-DD-A73D-01A	Primary Tumor	d083a68f-f1d2-4179-8461-fb85df9c7417_gdc_realn_rehead_report.tsv
8a9f7ec4-e1a4-4ba9-ba68-c6c9f5f1c414	f1db8c7f-ecb8-44e6-8e27-6e19c991b71d_gdc_realn_rehead.bam	Sequencing Reads	Aligned Reads	TCGA-LIHC	TCGA-DD-AACS	TCGA-DD-AACS-01A	Primary Tumor	f1db8c7f-ecb8-44e6-8e27-6e19c991b71d_gdc_realn_rehead_report.tsv
21d722bc-1fab-432a-89e1-c4e5eb3b3e01	8e0f97f9-eb32-48a0-9b3a-8820d236ef51_gdc_realn_rehead.bam	Sequencing Reads	Aligned Reads	TCGA-LIHC	TCGA-DD-A1EA	TCGA-DD-A1EA-01A	Primary Tumor	8e0f97f9-eb32-48a0-9b3a-8820d236ef51_gdc_realn_rehead_report.tsv
f87e19b7-ab83-42e7-8f68-2a4a435312d3	84ec0481-bb7d-4ed5-ace4-0652c7951deb_gdc_realn_rehead.bam	Sequencing Reads	Aligned Reads	TCGA-LIHC	TCGA-2Y-A9GU	TCGA-2Y-A9GU-01A	Primary Tumor	84ec0481-bb7d-4ed5-ace4-0652c7951deb_gdc_realn_rehead_report.tsv
eab8c0f0-51f7-46ce-adfa-132501034e03	3bd88c37-4801-41ad-b081-dd97b5b169a6_gdc_realn_rehead.bam	Sequencing Reads	Aligned Reads	TCGA-LIHC	TCGA-CC-A1HT	TCGA-CC-A1HT-01A	Primary Tumor	3bd88c37-4801-41ad-b081-dd97b5b169a6_gdc_realn_rehead_report.tsv
5e866ac7-f588-4d4e-b014-352b3ba7b510	592b8082-36cb-4a49-8dd8-bd759d4368ab_gdc_realn_rehead.bam	Sequencing Reads	Aligned Reads	TCGA-LIHC	TCGA-ED-A66X	TCGA-ED-A66X-01A	Primary Tumor	592b8082-36cb-4a49-8dd8-bd759d4368ab_gdc_realn_rehead_report.tsv
d5d1757e-690f-4219-ac7f-0ec86e9f711d	07f25bbe-3cff-4006-ab12-09bf5eccee39_gdc_realn_rehead.bam	Sequencing Reads	Aligned Reads	TCGA-LIHC	TCGA-DD-AADR	TCGA-DD-AADR-01A	Primary Tumor	07f25bbe-3cff-4006-ab12-09bf5eccee39_gdc_realn_rehead_report.tsv
2a449d40-7405-4379-b075-23d13b01de99	20e259e5-b6fa-4dc3-ae66-0ea86cb368e2_gdc_realn_rehead.bam	Sequencing Reads	Aligned Reads	TCGA-LIHC	TCGA-DD-AAED	TCGA-DD-AAED-01A	Primary Tumor	20e259e5-b6fa-4dc3-ae66-0ea86cb368e2_gdc_realn_rehead_report.tsv
9178e3fd-f183-41a9-8246-343425b0bf94	a9f186b2-dbc6-4ae8-92ae-a14637e5ca7f_gdc_realn_rehead.bam	Sequencing Reads	Aligned Reads	TCGA-LIHC	TCGA-CC-A7IF	TCGA-CC-A7IF-01A	Primary Tumor	a9f186b2-dbc6-4ae8-92ae-a14637e5ca7f_gdc_realn_rehead_report.tsv
17a46c42-383f-4976-8125-72edcf1bf6da	72d8c5fc-140d-463e-ad56-096e00059213_gdc_realn_rehead.bam	Sequencing Reads	Aligned Reads	TCGA-LIHC	TCGA-RC-A6M4	TCGA-RC-A6M4-01A	Primary Tumor	72d8c5fc-140d-463e-ad56-096e00059213_gdc_realn_rehead_report.tsv
302a9a2e-7901-4cd8-9fa6-cefd7ec340b1	2ac9ffae-75ce-43f3-800e-76e3a18cac9d_gdc_realn_rehead.bam	Sequencing Reads	Aligned Reads	TCGA-LIHC	TCGA-DD-A4NB	TCGA-DD-A4NB-01A	Primary Tumor	2ac9ffae-75ce-43f3-800e-76e3a18cac9d_gdc_realn_rehead_report.tsv
e1f94b75-3570-445f-98c2-93c8d0ee5574	b6d22020-f7bf-4499-834d-fe2d217a36b7_gdc_realn_rehead.bam	Sequencing Reads	Aligned Reads	TCGA-LIHC	TCGA-CC-A8HU	TCGA-CC-A8HU-01A	Primary Tumor	b6d22020-f7bf-4499-834d-fe2d217a36b7_gdc_realn_rehead_report.tsv
ec096292-cfbb-4902-9517-a8eb9ee16849	21d7635f-6f69-41e8-9275-c1e565ca154b_gdc_realn_rehead.bam	Sequencing Reads	Aligned Reads	TCGA-LIHC	TCGA-DD-A4NH	TCGA-DD-A4NH-01A	Primary Tumor	21d7635f-6f69-41e8-9275-c1e565ca154b_gdc_realn_rehead_report.tsv
93535378-fc78-4987-88ec-32c451093a2a	2fd5544d-fb75-4abe-a984-c9ecc92e057c_gdc_realn_rehead.bam	Sequencing Reads	Aligned Reads	TCGA-LIHC	TCGA-DD-AAE9	TCGA-DD-AAE9-01A	Primary Tumor	2fd5544d-fb75-4abe-a984-c9ecc92e057c_gdc_realn_rehead_report.tsv
8dac8a69-1749-478b-901f-b0233cd0f5f2	c59ab9ca-fd94-4118-9c60-0971c44afd3c_gdc_realn_rehead.bam	Sequencing Reads	Aligned Reads	TCGA-LIHC	TCGA-FV-A2QQ	TCGA-FV-A2QQ-01A	Primary Tumor	c59ab9ca-fd94-4118-9c60-0971c44afd3c_gdc_realn_rehead_report.tsv
cffed17b-eb72-453a-ae0f-763cea082ad1	c6fcc7f5-5c03-40f0-b23b-5b16793ec5bd_gdc_realn_rehead.bam	Sequencing Reads	Aligned Reads	TCGA-LIHC	TCGA-CC-A5UC	TCGA-CC-A5UC-01A	Primary Tumor	c6fcc7f5-5c03-40f0-b23b-5b16793ec5bd_gdc_realn_rehead_report.tsv
c5658e8e-765d-424f-9348-bf75255b65d8	0e5f4da6-794c-4b1a-91b4-e115dfc1e53c_gdc_realn_rehead.bam	Sequencing Reads	Aligned Reads	TCGA-LIHC	TCGA-NI-A8LF	TCGA-NI-A8LF-01A	Primary Tumor	0e5f4da6-794c-4b1a-91b4-e115dfc1e53c_gdc_realn_rehead_report.tsv
eec1b387-6e79-44e0-be28-814a948b8a7d	14a9a16a-05b9-464e-8608-a46edf999d41_gdc_realn_rehead.bam	Sequencing Reads	Aligned Reads	TCGA-LIHC	TCGA-LG-A9QD	TCGA-LG-A9QD-01A	Primary Tumor	14a9a16a-05b9-464e-8608-a46edf999d41_gdc_realn_rehead_report.tsv
eef4e4ec-8a21-4285-8fa2-87496c718805	3e8f0202-441f-43a9-b40e-ffe527868362_gdc_realn_rehead.bam	Sequencing Reads	Aligned Reads	TCGA-LIHC	TCGA-BC-A112	TCGA-BC-A112-01A	Primary Tumor	3e8f0202-441f-43a9-b40e-ffe527868362_gdc_realn_rehead_report.tsv
7cf1cf77-f60d-4ab3-8d20-9c6c461078c1	aec6bc62-ea9b-46e8-9f88-94b5b78e3459_gdc_realn_rehead.bam	Sequencing Reads	Aligned Reads	TCGA-LIHC	TCGA-CC-A3MB	TCGA-CC-A3MB-01A	Primary Tumor	aec6bc62-ea9b-46e8-9f88-94b5b78e3459_gdc_realn_rehead_report.tsv
4ba807a7-4144-481a-812f-7e442785cab3	93590b8a-2f1b-4a0c-b9e8-b87721c62b0e_gdc_realn_rehead.bam	Sequencing Reads	Aligned Reads	TCGA-LIHC	TCGA-UB-A7MD	TCGA-UB-A7MD-01A	Primary Tumor	93590b8a-2f1b-4a0c-b9e8-b87721c62b0e_gdc_realn_rehead_report.tsv
4a70c928-512f-4ac6-848c-d15bb8f5fb04	a799d286-cfff-40cb-99aa-250637383ca7_gdc_realn_rehead.bam	Sequencing Reads	Aligned Reads	TCGA-LIHC	TCGA-UB-AA0U	TCGA-UB-AA0U-01A	Primary Tumor	a799d286-cfff-40cb-99aa-250637383ca7_gdc_realn_rehead_report.tsv
ed0c42d4-8fde-402b-9322-1491ad065fe6	7764381b-66ae-4a79-9def-dd751dd5541a_gdc_realn_rehead.bam	Sequencing Reads	Aligned Reads	TCGA-LIHC	TCGA-DD-A1EG	TCGA-DD-A1EG-01A	Primary Tumor	7764381b-66ae-4a79-9def-dd751dd5541a_gdc_realn_rehead_report.tsv
b18b9ebf-c959-4529-9594-1e659d0c7023	d6903343-3f93-41b1-b19e-923ea016caa2_gdc_realn_rehead.bam	Sequencing Reads	Aligned Reads	TCGA-LIHC	TCGA-DD-A1EC	TCGA-DD-A1EC-01A	Primary Tumor	d6903343-3f93-41b1-b19e-923ea016caa2_gdc_realn_rehead_report.tsv
73920883-56ca-41f6-8ee5-b0a0c5af7ad7	fa5fb5cb-ba08-47fa-bac2-b262a45c6e57_gdc_realn_rehead.bam	Sequencing Reads	Aligned Reads	TCGA-LIHC	TCGA-G3-A3CG	TCGA-G3-A3CG-01A	Primary Tumor	fa5fb5cb-ba08-47fa-bac2-b262a45c6e57_gdc_realn_rehead_report.tsv
d4bfd83e-c5ac-44b8-a1a5-8d82cb9e62db	bfc6eedc-80f8-4e8f-884c-7b840949c417_gdc_realn_rehead.bam	Sequencing Reads	Aligned Reads	TCGA-LIHC	TCGA-MR-A520	TCGA-MR-A520-01A	Primary Tumor	bfc6eedc-80f8-4e8f-884c-7b840949c417_gdc_realn_rehead_report.tsv
83cbf698-a680-490f-b7ff-8aea7b51bd5e	319353a7-4e5b-4d02-87fc-9fb5938ff427_gdc_realn_rehead.bam	Sequencing Reads	Aligned Reads	TCGA-LIHC	TCGA-CC-A5UD	TCGA-CC-A5UD-01A	Primary Tumor	319353a7-4e5b-4d02-87fc-9fb5938ff427_gdc_realn_rehead_report.tsv
eceb4d88-1075-4cae-8395-ca3ed0d1cd04	969ad376-3c22-4c8c-bb27-c026c90085ef_gdc_realn_rehead.bam	Sequencing Reads	Aligned Reads	TCGA-LIHC	TCGA-DD-A39X	TCGA-DD-A39X-01A	Primary Tumor	969ad376-3c22-4c8c-bb27-c026c90085ef_gdc_realn_rehead_report.tsv
f3f81ab4-c62a-4afc-a760-6d60e5f36c37	938c0c71-6ef3-4672-a5eb-e6f3700f41b6_gdc_realn_rehead.bam	Sequencing Reads	Aligned Reads	TCGA-LIHC	TCGA-FV-A4ZQ	TCGA-FV-A4ZQ-01A	Primary Tumor	938c0c71-6ef3-4672-a5eb-e6f3700f41b6_gdc_realn_rehead_report.tsv
ce5bf0a2-7386-4ff5-a7a9-189e6af55ce7	2db7ef03-990a-476d-b4ba-d20ee6116a16_gdc_realn_rehead.bam	Sequencing Reads	Aligned Reads	TCGA-LIHC	TCGA-DD-A11A	TCGA-DD-A11A-11A	Solid Tissue Normal	2db7ef03-990a-476d-b4ba-d20ee6116a16_gdc_realn_rehead_report.tsv
2c45fda1-3c33-482f-833e-97bcf9f93c16	7db5762b-4402-4e3f-bc82-058e25ababf4_gdc_realn_rehead.bam	Sequencing Reads	Aligned Reads	TCGA-LIHC	TCGA-DD-A119	TCGA-DD-A119-11A	Solid Tissue Normal	7db5762b-4402-4e3f-bc82-058e25ababf4_gdc_realn_rehead_report.tsv
cd9644c4-2591-48f6-a7aa-3e47c86d45d0	3bc3bbe9-88ec-411e-97d9-0c5d7e30a211_gdc_realn_rehead.bam	Sequencing Reads	Aligned Reads	TCGA-LIHC	TCGA-DD-A39Z	TCGA-DD-A39Z-11A	Solid Tissue Normal	3bc3bbe9-88ec-411e-97d9-0c5d7e30a211_gdc_realn_rehead_report.tsv
3624dae3-fba5-48af-a1b2-04d5f67d211e	792acd0a-60ef-4e4f-8e4a-07e552793438_gdc_realn_rehead.bam	Sequencing Reads	Aligned Reads	TCGA-LIHC	TCGA-PD-A5DF	TCGA-PD-A5DF-01A	Primary Tumor	792acd0a-60ef-4e4f-8e4a-07e552793438_gdc_realn_rehead_report.tsv
42cc7193-8491-4af0-b9b7-cd1c7ded561f	b83acef5-3dca-4e9f-a70b-a9d75b4fc018_gdc_realn_rehead.bam	Sequencing Reads	Aligned Reads	TCGA-LIHC	TCGA-G3-A3CI	TCGA-G3-A3CI-01A	Primary Tumor	b83acef5-3dca-4e9f-a70b-a9d75b4fc018_gdc_realn_rehead_report.tsv
c51dbacb-08a9-452d-af1c-7206cf6d9d14	68b373fc-0909-4d44-a1d1-549b5e494001_gdc_realn_rehead.bam	Sequencing Reads	Aligned Reads	TCGA-LIHC	TCGA-DD-A39W	TCGA-DD-A39W-01A	Primary Tumor	68b373fc-0909-4d44-a1d1-549b5e494001_gdc_realn_rehead_report.tsv
046d3588-93be-48e6-af90-af87de927905	21c522af-8d39-4775-976c-67268be77c0f_gdc_realn_rehead.bam	Sequencing Reads	Aligned Reads	TCGA-LIHC	TCGA-5C-A9VH	TCGA-5C-A9VH-01A	Primary Tumor	21c522af-8d39-4775-976c-67268be77c0f_gdc_realn_rehead_report.tsv
9b4d939e-c417-415b-9064-b376d7b1aad2	fb2ee0da-1bbe-4f61-8a38-7ebddbc8d215_gdc_realn_rehead.bam	Sequencing Reads	Aligned Reads	TCGA-LIHC	TCGA-WQ-AB4B	TCGA-WQ-AB4B-01A	Primary Tumor	fb2ee0da-1bbe-4f61-8a38-7ebddbc8d215_gdc_realn_rehead_report.tsv
68367379-c865-4b1e-a7a6-bc4bef6c3c83	a5d2cab6-4893-4aea-abf0-e3a3c332fcce_gdc_realn_rehead.bam	Sequencing Reads	Aligned Reads	TCGA-LIHC	TCGA-DD-A39V	TCGA-DD-A39V-11A	Solid Tissue Normal	a5d2cab6-4893-4aea-abf0-e3a3c332fcce_gdc_realn_rehead_report.tsv
e4bb24d1-b6c3-415e-a285-15439115d4ff	04eea324-164f-46a1-9869-5f78276c7ef5_gdc_realn_rehead.bam	Sequencing Reads	Aligned Reads	TCGA-LIHC	TCGA-BC-A10Z	TCGA-BC-A10Z-11A	Solid Tissue Normal	04eea324-164f-46a1-9869-5f78276c7ef5_gdc_realn_rehead_report.tsv
dfb86e3d-c866-479a-a6f8-ac68e0b34470	f11fdba3-1812-417d-8235-c169b3263141_gdc_realn_rehead.bam	Sequencing Reads	Aligned Reads	TCGA-LIHC	TCGA-DD-A11A	TCGA-DD-A11A-01A	Primary Tumor	f11fdba3-1812-417d-8235-c169b3263141_gdc_realn_rehead_report.tsv
f6a04e91-8c7f-413b-af5f-c227deabecb6	1f1b0eeb-04a5-4b3c-9531-fa54032139a2_gdc_realn_rehead.bam	Sequencing Reads	Aligned Reads	TCGA-LIHC	TCGA-RC-A6M6	TCGA-RC-A6M6-01A	Primary Tumor	1f1b0eeb-04a5-4b3c-9531-fa54032139a2_gdc_realn_rehead_report.tsv
9cde9683-8df2-43d9-bf71-c55808cf2a3d	fa3d68e2-a332-44c4-95b3-9862460700f4_gdc_realn_rehead.bam	Sequencing Reads	Aligned Reads	TCGA-LIHC	TCGA-BC-A3KF	TCGA-BC-A3KF-01A	Primary Tumor	fa3d68e2-a332-44c4-95b3-9862460700f4_gdc_realn_rehead_report.tsv
2b954970-9e90-4116-8a2c-e774c74ef6cc	670feb21-7910-4b76-8ac4-29edb2772542_gdc_realn_rehead.bam	Sequencing Reads	Aligned Reads	TCGA-LIHC	TCGA-DD-A4ND	TCGA-DD-A4ND-01A	Primary Tumor	670feb21-7910-4b76-8ac4-29edb2772542_gdc_realn_rehead_report.tsv
9638da22-3972-446e-b592-b44ac839aabd	5df16b1f-865c-463a-b08c-2f4940d575e6_gdc_realn_rehead.bam	Sequencing Reads	Aligned Reads	TCGA-LIHC	TCGA-ED-A4XI	TCGA-ED-A4XI-01A	Primary Tumor	5df16b1f-865c-463a-b08c-2f4940d575e6_gdc_realn_rehead_report.tsv
7ef9affe-23d8-435c-aeb8-6af66f883fb1	a01e6a86-42f4-44a8-973e-f943496e41dd_gdc_realn_rehead.bam	Sequencing Reads	Aligned Reads	TCGA-LIHC	TCGA-ED-A5KG	TCGA-ED-A5KG-01A	Primary Tumor	a01e6a86-42f4-44a8-973e-f943496e41dd_gdc_realn_rehead_report.tsv
ea3d135c-a227-4785-9776-a1adf83020cd	40fb1c08-61c4-4390-a067-474303f9ab94_gdc_realn_rehead.bam	Sequencing Reads	Aligned Reads	TCGA-LIHC	TCGA-RC-A6M3	TCGA-RC-A6M3-01A	Primary Tumor	40fb1c08-61c4-4390-a067-474303f9ab94_gdc_realn_rehead_report.tsv
165e973b-e4d1-4857-b99c-590add31e840	8cb21a7f-31b5-45fc-bbd7-d4d0649b25e8_gdc_realn_rehead.bam	Sequencing Reads	Aligned Reads	TCGA-LIHC	TCGA-CC-A7II	TCGA-CC-A7II-01A	Primary Tumor	8cb21a7f-31b5-45fc-bbd7-d4d0649b25e8_gdc_realn_rehead_report.tsv
ccb9f9ef-e317-4feb-8c6c-508f0971dfa2	9b8c4204-9ba2-425a-a99f-3600e95adac2_gdc_realn_rehead.bam	Sequencing Reads	Aligned Reads	TCGA-LIHC	TCGA-DD-AADG	TCGA-DD-AADG-01A	Primary Tumor	9b8c4204-9ba2-425a-a99f-3600e95adac2_gdc_realn_rehead_report.tsv
d5324d02-1632-462d-abd3-87cec95993f5	6b14ccfe-f62a-4d48-9dd4-5b4f92aefe8b_gdc_realn_rehead.bam	Sequencing Reads	Aligned Reads	TCGA-LIHC	TCGA-ED-A8O6	TCGA-ED-A8O6-01A	Primary Tumor	6b14ccfe-f62a-4d48-9dd4-5b4f92aefe8b_gdc_realn_rehead_report.tsv
96e0cab7-9d59-45b8-a934-4603ba4aac51	a54a96a9-e56b-4135-9396-c9cadf74ec50_gdc_realn_rehead.bam	Sequencing Reads	Aligned Reads	TCGA-LIHC	TCGA-DD-A115	TCGA-DD-A115-01A	Primary Tumor	a54a96a9-e56b-4135-9396-c9cadf74ec50_gdc_realn_rehead_report.tsv
eb15b594-3848-4b21-97ad-98511f05caef	5c57b82a-e94f-43e2-a281-f5b2c5d030c4_gdc_realn_rehead.bam	Sequencing Reads	Aligned Reads	TCGA-LIHC	TCGA-DD-AADF	TCGA-DD-AADF-01A	Primary Tumor	5c57b82a-e94f-43e2-a281-f5b2c5d030c4_gdc_realn_rehead_report.tsv
a3513b2a-cc68-4b14-90e1-86e921f5c25a	48cd316b-cf60-4a35-b771-ab1bd61a2946_gdc_realn_rehead.bam	Sequencing Reads	Aligned Reads	TCGA-LIHC	TCGA-DD-AACI	TCGA-DD-AACI-01A	Primary Tumor	48cd316b-cf60-4a35-b771-ab1bd61a2946_gdc_realn_rehead_report.tsv
c7953787-443b-42c7-ba40-92c6f6b39f4a	7d15550e-9212-4990-8f1c-64c04d3f07b5_gdc_realn_rehead.bam	Sequencing Reads	Aligned Reads	TCGA-LIHC	TCGA-FV-A496	TCGA-FV-A496-01A	Primary Tumor	7d15550e-9212-4990-8f1c-64c04d3f07b5_gdc_realn_rehead_report.tsv
30b454a1-ee2b-458e-adce-326c9d33c14e	3916f71c-19da-44e1-b967-c81db579e130_gdc_realn_rehead.bam	Sequencing Reads	Aligned Reads	TCGA-LIHC	TCGA-DD-A3A3	TCGA-DD-A3A3-11A	Solid Tissue Normal	3916f71c-19da-44e1-b967-c81db579e130_gdc_realn_rehead_report.tsv
f4147c1a-65c4-41d8-8610-30e3163c98ff	98236966-67d8-48fa-993e-2322dec2d727_gdc_realn_rehead.bam	Sequencing Reads	Aligned Reads	TCGA-LIHC	TCGA-BD-A3ER	TCGA-BD-A3ER-01A	Primary Tumor	98236966-67d8-48fa-993e-2322dec2d727_gdc_realn_rehead_report.tsv
0ba84ee5-7876-4828-99e2-9d0bee044c92	0a705d6e-9eea-49e3-8084-d64c17cb4847_gdc_realn_rehead.bam	Sequencing Reads	Aligned Reads	TCGA-LIHC	TCGA-UB-A7MC	TCGA-UB-A7MC-01A	Primary Tumor	0a705d6e-9eea-49e3-8084-d64c17cb4847_gdc_realn_rehead_report.tsv
a45569a9-3a80-4805-a264-6a390def5e9d	d3b84872-b301-4f29-be6e-d91cb61e6c52_gdc_realn_rehead.bam	Sequencing Reads	Aligned Reads	TCGA-LIHC	TCGA-DD-A1EH	TCGA-DD-A1EH-11A	Solid Tissue Normal	d3b84872-b301-4f29-be6e-d91cb61e6c52_gdc_realn_rehead_report.tsv
3a8e5696-69e6-48b6-be5b-b09ed094237b	c35fda58-2581-48c8-9f48-c8758a040460_gdc_realn_rehead.bam	Sequencing Reads	Aligned Reads	TCGA-LIHC	TCGA-BC-A217	TCGA-BC-A217-01A	Primary Tumor	c35fda58-2581-48c8-9f48-c8758a040460_gdc_realn_rehead_report.tsv
33b2d7f2-370a-48d2-9da7-280da7e8b0be	9425cb99-3612-46ab-88c6-a1f7de7cbbfd_gdc_realn_rehead.bam	Sequencing Reads	Aligned Reads	TCGA-LIHC	TCGA-DD-A4NI	TCGA-DD-A4NI-01A	Primary Tumor	9425cb99-3612-46ab-88c6-a1f7de7cbbfd_gdc_realn_rehead_report.tsv
78090250-5c0a-4e36-8bee-3514f0f46140	74357543-4a80-45be-a522-f4514566e0ed_gdc_realn_rehead.bam	Sequencing Reads	Aligned Reads	TCGA-LIHC	TCGA-RC-A7S9	TCGA-RC-A7S9-01A	Primary Tumor	74357543-4a80-45be-a522-f4514566e0ed_gdc_realn_rehead_report.tsv
c4d2dd63-b43b-4140-9188-31c8617669ee	0c138df1-d20f-4d9f-9615-c90127398435_gdc_realn_rehead.bam	Sequencing Reads	Aligned Reads	TCGA-LIHC	TCGA-DD-AACA	TCGA-DD-AACA-02B	Recurrent Tumor	0c138df1-d20f-4d9f-9615-c90127398435_gdc_realn_rehead_report.tsv
ddd767ad-2526-41ba-bc21-5585199bde3a	f479a7e1-2429-419c-81b1-c9bc7fd68e74_gdc_realn_rehead.bam	Sequencing Reads	Aligned Reads	TCGA-LIHC	TCGA-DD-AADA	TCGA-DD-AADA-01A	Primary Tumor	f479a7e1-2429-419c-81b1-c9bc7fd68e74_gdc_realn_rehead_report.tsv
73a32d6e-dc2e-4b33-872b-215fe36340fb	36a626db-93d5-4947-8c63-160d86762802_gdc_realn_rehead.bam	Sequencing Reads	Aligned Reads	TCGA-LIHC	TCGA-DD-A11C	TCGA-DD-A11C-01A	Primary Tumor	36a626db-93d5-4947-8c63-160d86762802_gdc_realn_rehead_report.tsv
4c587461-d6f6-4a81-8261-d5ea1db677da	aac53f22-91ac-442f-8545-28525a6a0952_gdc_realn_rehead.bam	Sequencing Reads	Aligned Reads	TCGA-LIHC	TCGA-FV-A3I1	TCGA-FV-A3I1-01A	Primary Tumor	aac53f22-91ac-442f-8545-28525a6a0952_gdc_realn_rehead_report.tsv
09b51fd4-2cb9-4fbc-bd74-10cfb02d2814	d036e43a-be4d-41ff-a17a-535436c8aa5e_gdc_realn_rehead.bam	Sequencing Reads	Aligned Reads	TCGA-LIHC	TCGA-DD-AADN	TCGA-DD-AADN-01A	Primary Tumor	d036e43a-be4d-41ff-a17a-535436c8aa5e_gdc_realn_rehead_report.tsv
fe790572-2572-4d26-8db9-d54c5aa21ba3	fc122ee0-96f1-436a-96fa-51181f6b52b8_gdc_realn_rehead.bam	Sequencing Reads	Aligned Reads	TCGA-LIHC	TCGA-DD-AAEB	TCGA-DD-AAEB-01A	Primary Tumor	fc122ee0-96f1-436a-96fa-51181f6b52b8_gdc_realn_rehead_report.tsv
e507e5be-d4fb-42cb-b4c7-f0f99649ae75	6519c9c4-daf3-47cc-9091-4d48dbe50aee_gdc_realn_rehead.bam	Sequencing Reads	Aligned Reads	TCGA-LIHC	TCGA-DD-AADJ	TCGA-DD-AADJ-01A	Primary Tumor	6519c9c4-daf3-47cc-9091-4d48dbe50aee_gdc_realn_rehead_report.tsv
6f6aaaeb-1c3a-478d-95aa-a646f51931e3	80c529cd-1b5f-41fb-967a-83159ce89adf_gdc_realn_rehead.bam	Sequencing Reads	Aligned Reads	TCGA-LIHC	TCGA-DD-AACU	TCGA-DD-AACU-01A	Primary Tumor	80c529cd-1b5f-41fb-967a-83159ce89adf_gdc_realn_rehead_report.tsv
02f13c52-0627-4948-98e3-2f5686775f29	0af2fbab-5db2-402e-b162-092c4b93e37a_gdc_realn_rehead.bam	Sequencing Reads	Aligned Reads	TCGA-LIHC	TCGA-WX-AA47	TCGA-WX-AA47-01A	Primary Tumor	0af2fbab-5db2-402e-b162-092c4b93e37a_gdc_realn_rehead_report.tsv
42eb5a0e-8760-4db9-87de-2296bf3f8756	d1875048-d8f0-425b-9728-398c379e403e_gdc_realn_rehead.bam	Sequencing Reads	Aligned Reads	TCGA-LIHC	TCGA-O8-A75V	TCGA-O8-A75V-01A	Primary Tumor	d1875048-d8f0-425b-9728-398c379e403e_gdc_realn_rehead_report.tsv
7e5a894f-6df3-4ea9-893d-110d7201260e	108b6ade-fc49-4084-acb2-4f4d984a8cef_gdc_realn_rehead.bam	Sequencing Reads	Aligned Reads	TCGA-LIHC	TCGA-DD-A3A8	TCGA-DD-A3A8-11A	Solid Tissue Normal	108b6ade-fc49-4084-acb2-4f4d984a8cef_gdc_realn_rehead_report.tsv
0700b484-55a5-4805-9c77-eb954fcf606c	ddf5ba12-3a89-47d0-964e-4ea1773d7c43_gdc_realn_rehead.bam	Sequencing Reads	Aligned Reads	TCGA-LIHC	TCGA-DD-A118	TCGA-DD-A118-01A	Primary Tumor	ddf5ba12-3a89-47d0-964e-4ea1773d7c43_gdc_realn_rehead_report.tsv
4678fe23-578f-4103-82fe-d53f1698b849	824883a7-332d-4b83-b26a-ae2f010f1b2c_gdc_realn_rehead.bam	Sequencing Reads	Aligned Reads	TCGA-LIHC	TCGA-DD-AAVP	TCGA-DD-AAVP-01A	Primary Tumor	824883a7-332d-4b83-b26a-ae2f010f1b2c_gdc_realn_rehead_report.tsv
9271385f-da33-4b7a-a573-71126485f7f9	42977b9a-6bc6-4d88-be20-bccd18079cc7_gdc_realn_rehead.bam	Sequencing Reads	Aligned Reads	TCGA-LIHC	TCGA-2Y-A9H0	TCGA-2Y-A9H0-01A	Primary Tumor	42977b9a-6bc6-4d88-be20-bccd18079cc7_gdc_realn_rehead_report.tsv
4c36c767-d22e-4221-bede-6aa5e97b3948	0b37afe2-af6c-47ff-b16e-c53c2bc02b0e_gdc_realn_rehead.bam	Sequencing Reads	Aligned Reads	TCGA-LIHC	TCGA-UB-A7ME	TCGA-UB-A7ME-01A	Primary Tumor	0b37afe2-af6c-47ff-b16e-c53c2bc02b0e_gdc_realn_rehead_report.tsv
aae61f32-14a8-4ba9-9879-c56288ef3861	014b8a3d-edc6-4baf-80a9-3ea0a6d825d2_gdc_realn_rehead.bam	Sequencing Reads	Aligned Reads	TCGA-LIHC	TCGA-ZP-A9D0	TCGA-ZP-A9D0-01A	Primary Tumor	014b8a3d-edc6-4baf-80a9-3ea0a6d825d2_gdc_realn_rehead_report.tsv
59e744ad-fb0b-4dd8-828f-01613083fee3	19a6cc37-2368-49fc-b85e-d5c49d6f75c6_gdc_realn_rehead.bam	Sequencing Reads	Aligned Reads	TCGA-LIHC	TCGA-BD-A3EP	TCGA-BD-A3EP-01A	Primary Tumor	19a6cc37-2368-49fc-b85e-d5c49d6f75c6_gdc_realn_rehead_report.tsv
e951acef-7784-493b-9dae-8d32c9e6555a	cc7501ed-dac3-4d28-bd16-9813cc55acd8_gdc_realn_rehead.bam	Sequencing Reads	Aligned Reads	TCGA-LIHC	TCGA-DD-A39V	TCGA-DD-A39V-01A	Primary Tumor	cc7501ed-dac3-4d28-bd16-9813cc55acd8_gdc_realn_rehead_report.tsv
a61d56ac-14f8-440b-a0b4-ac3cdca016f0	c15cb697-7818-404a-a7ec-3f82ec3b1c15_gdc_realn_rehead.bam	Sequencing Reads	Aligned Reads	TCGA-LIHC	TCGA-KR-A7K2	TCGA-KR-A7K2-01A	Primary Tumor	c15cb697-7818-404a-a7ec-3f82ec3b1c15_gdc_realn_rehead_report.tsv
68311c4f-5d7f-4b9d-9b89-21ee75e79e27	c74947ce-d583-4f74-bc1d-186eef4aa049_gdc_realn_rehead.bam	Sequencing Reads	Aligned Reads	TCGA-LIHC	TCGA-CC-5262	TCGA-CC-5262-01A	Primary Tumor	c74947ce-d583-4f74-bc1d-186eef4aa049_gdc_realn_rehead_report.tsv
4de7d7fe-c71b-4c81-8795-f5760759f456	01f3db07-bc6f-4590-ba18-585c6de9bb47_gdc_realn_rehead.bam	Sequencing Reads	Aligned Reads	TCGA-LIHC	TCGA-BC-A69I	TCGA-BC-A69I-01A	Primary Tumor	01f3db07-bc6f-4590-ba18-585c6de9bb47_gdc_realn_rehead_report.tsv
98226b85-3eec-4269-a94e-860ad1bade58	63fe8b2c-344c-4e55-8a58-fda5cb0bfcad_gdc_realn_rehead.bam	Sequencing Reads	Aligned Reads	TCGA-LIHC	TCGA-DD-AAE6	TCGA-DD-AAE6-01A	Primary Tumor	63fe8b2c-344c-4e55-8a58-fda5cb0bfcad_gdc_realn_rehead_report.tsv
d24e46d4-4de6-4c4a-81cd-d91fe54890d8	b8e4d971-c53b-4df2-8cb3-d1cc99cc10fc_gdc_realn_rehead.bam	Sequencing Reads	Aligned Reads	TCGA-LIHC	TCGA-DD-AADI	TCGA-DD-AADI-01A	Primary Tumor	b8e4d971-c53b-4df2-8cb3-d1cc99cc10fc_gdc_realn_rehead_report.tsv
c0c7cae2-0365-4a20-89de-4c8fa029af63	6a59e106-8546-43e1-a7d2-e9dc61fd7d07_gdc_realn_rehead.bam	Sequencing Reads	Aligned Reads	TCGA-LIHC	TCGA-DD-AACX	TCGA-DD-AACX-01A	Primary Tumor	6a59e106-8546-43e1-a7d2-e9dc61fd7d07_gdc_realn_rehead_report.tsv
3c1c7627-e30c-4171-9799-30c7d12b3e9f	8e623406-ff29-4618-b1a8-f7428cb699ba_gdc_realn_rehead.bam	Sequencing Reads	Aligned Reads	TCGA-LIHC	TCGA-DD-AAVY	TCGA-DD-AAVY-01A	Primary Tumor	8e623406-ff29-4618-b1a8-f7428cb699ba_gdc_realn_rehead_report.tsv
a0be5687-b09d-4d57-9664-f91480c13f88	1cf999f1-480f-4a87-abb6-ff7e059b85da_gdc_realn_rehead.bam	Sequencing Reads	Aligned Reads	TCGA-LIHC	TCGA-2Y-A9H7	TCGA-2Y-A9H7-01A	Primary Tumor	1cf999f1-480f-4a87-abb6-ff7e059b85da_gdc_realn_rehead_report.tsv
07bcf0c6-1681-4a87-840d-243240f682d0	a2a4648d-5f26-4f81-b9a5-52622dd30e1d_gdc_realn_rehead.bam	Sequencing Reads	Aligned Reads	TCGA-LIHC	TCGA-HP-A5MZ	TCGA-HP-A5MZ-01A	Primary Tumor	a2a4648d-5f26-4f81-b9a5-52622dd30e1d_gdc_realn_rehead_report.tsv
ab9e6c1f-fac8-4c07-b32b-edab266b8c5e	dcfa6a2e-89eb-4ff9-9c7d-82c17e9f9434_gdc_realn_rehead.bam	Sequencing Reads	Aligned Reads	TCGA-LIHC	TCGA-DD-AACP	TCGA-DD-AACP-01A	Primary Tumor	dcfa6a2e-89eb-4ff9-9c7d-82c17e9f9434_gdc_realn_rehead_report.tsv
1d80dd11-96b7-409a-978b-27b62c0950bb	68592929-ca3c-47ec-a17a-cf86edbbe6f5_gdc_realn_rehead.bam	Sequencing Reads	Aligned Reads	TCGA-LIHC	TCGA-DD-A114	TCGA-DD-A114-01A	Primary Tumor	68592929-ca3c-47ec-a17a-cf86edbbe6f5_gdc_realn_rehead_report.tsv
7091f302-ff86-490c-b2a9-02dbb1570d30	4c33dab8-b610-4b80-9920-e213eb55e497_gdc_realn_rehead.bam	Sequencing Reads	Aligned Reads	TCGA-LIHC	TCGA-CC-5259	TCGA-CC-5259-01A	Primary Tumor	4c33dab8-b610-4b80-9920-e213eb55e497_gdc_realn_rehead_report.tsv
afb4ba62-451d-41f9-9e07-9becd3b83a2c	375535ed-f1b3-4e27-a2b7-f04e71573547_gdc_realn_rehead.bam	Sequencing Reads	Aligned Reads	TCGA-LIHC	TCGA-DD-AAEE	TCGA-DD-AAEE-01A	Primary Tumor	375535ed-f1b3-4e27-a2b7-f04e71573547_gdc_realn_rehead_report.tsv
268018a9-09e4-47a2-8fa9-051712001eae	fcbe3837-0609-4b3e-811e-1d752ef6a86e_gdc_realn_rehead.bam	Sequencing Reads	Aligned Reads	TCGA-LIHC	TCGA-RC-A6M5	TCGA-RC-A6M5-01A	Primary Tumor	fcbe3837-0609-4b3e-811e-1d752ef6a86e_gdc_realn_rehead_report.tsv
5a6cca26-e7d3-4e7f-b5ae-ecb4ccef0fcb	a2c2c8a5-6841-440c-81db-771faaf8bf13_gdc_realn_rehead.bam	Sequencing Reads	Aligned Reads	TCGA-LIHC	TCGA-DD-A39Y	TCGA-DD-A39Y-01A	Primary Tumor	a2c2c8a5-6841-440c-81db-771faaf8bf13_gdc_realn_rehead_report.tsv
67067b87-ea8c-40e7-86ef-ecf236d0453b	9f167a03-ecf2-49ea-8e84-dd9ed7e7efbe_gdc_realn_rehead.bam	Sequencing Reads	Aligned Reads	TCGA-LIHC	TCGA-FV-A3R2	TCGA-FV-A3R2-11A	Solid Tissue Normal	9f167a03-ecf2-49ea-8e84-dd9ed7e7efbe_gdc_realn_rehead_report.tsv
c7d3ac11-3b24-4e44-b50a-bd06611ce847	0e6d8d2f-0ad7-4545-b7ad-c91ff6f1fc87_gdc_realn_rehead.bam	Sequencing Reads	Aligned Reads	TCGA-LIHC	TCGA-G3-A3CJ	TCGA-G3-A3CJ-01A	Primary Tumor	0e6d8d2f-0ad7-4545-b7ad-c91ff6f1fc87_gdc_realn_rehead_report.tsv
918d6b65-8dcb-49c3-8ad6-2f378438af54	6f345771-56f8-4090-b608-2c10df354f6c_gdc_realn_rehead.bam	Sequencing Reads	Aligned Reads	TCGA-LIHC	TCGA-DD-A11B	TCGA-DD-A11B-01A	Primary Tumor	6f345771-56f8-4090-b608-2c10df354f6c_gdc_realn_rehead_report.tsv
6321424e-4c76-4484-9b0c-90ccaa720cf7	68a821a3-a261-4044-94f4-9e7e95503925_gdc_realn_rehead.bam	Sequencing Reads	Aligned Reads	TCGA-LIHC	TCGA-T1-A6J8	TCGA-T1-A6J8-01A	Primary Tumor	68a821a3-a261-4044-94f4-9e7e95503925_gdc_realn_rehead_report.tsv
4586aa55-39d9-4ea5-84b2-21326c0e9840	e627d869-0da6-4756-86be-c356b20d4e5d_gdc_realn_rehead.bam	Sequencing Reads	Aligned Reads	TCGA-LIHC	TCGA-DD-AADD	TCGA-DD-AADD-01A	Primary Tumor	e627d869-0da6-4756-86be-c356b20d4e5d_gdc_realn_rehead_report.tsv
ad8506c7-ecf3-4e33-b577-54a67a8330e8	aa45d98a-3429-44f7-a1c1-7b926f11ea68_gdc_realn_rehead.bam	Sequencing Reads	Aligned Reads	TCGA-LIHC	TCGA-BC-A216	TCGA-BC-A216-01A	Primary Tumor	aa45d98a-3429-44f7-a1c1-7b926f11ea68_gdc_realn_rehead_report.tsv
650cf196-0ef2-457a-8288-33cc843b977c	59b6783e-c328-4bf5-86c4-34955a75e7fc_gdc_realn_rehead.bam	Sequencing Reads	Aligned Reads	TCGA-LIHC	TCGA-DD-A4NK	TCGA-DD-A4NK-01A	Primary Tumor	59b6783e-c328-4bf5-86c4-34955a75e7fc_gdc_realn_rehead_report.tsv
dedfb12b-ab77-4fbf-9f24-f31a303f1cba	fc313a90-2f97-4efb-bcac-58ac57dec3a1_gdc_realn_rehead.bam	Sequencing Reads	Aligned Reads	TCGA-LIHC	TCGA-MI-A75C	TCGA-MI-A75C-01A	Primary Tumor	fc313a90-2f97-4efb-bcac-58ac57dec3a1_gdc_realn_rehead_report.tsv
81de33eb-092f-4a57-9621-1cb082cb5145	23787197-0824-4f0a-bfce-68b533309eae_gdc_realn_rehead.bam	Sequencing Reads	Aligned Reads	TCGA-LIHC	TCGA-DD-A39Z	TCGA-DD-A39Z-01A	Primary Tumor	23787197-0824-4f0a-bfce-68b533309eae_gdc_realn_rehead_report.tsv
06a17d69-e8a2-4f64-b64d-ff79b7292bf6	6bd66edc-c902-4bc1-9b29-1d88e671f07e_gdc_realn_rehead.bam	Sequencing Reads	Aligned Reads	TCGA-LIHC	TCGA-UB-AA0V	TCGA-UB-AA0V-01A	Primary Tumor	6bd66edc-c902-4bc1-9b29-1d88e671f07e_gdc_realn_rehead_report.tsv
63e8b51a-f987-42ba-ab39-a0db6686c190	eabbb9d9-e626-4fa5-ac58-16222a649b59_gdc_realn_rehead.bam	Sequencing Reads	Aligned Reads	TCGA-LIHC	TCGA-DD-A11D	TCGA-DD-A11D-01A	Primary Tumor	eabbb9d9-e626-4fa5-ac58-16222a649b59_gdc_realn_rehead_report.tsv
e4969744-355f-49c9-af45-3b39ad3c30b0	9c518c2a-0e4b-46ba-919a-471b7a7d8291_gdc_realn_rehead.bam	Sequencing Reads	Aligned Reads	TCGA-LIHC	TCGA-DD-AACO	TCGA-DD-AACO-01A	Primary Tumor	9c518c2a-0e4b-46ba-919a-471b7a7d8291_gdc_realn_rehead_report.tsv
3a664756-8a39-478b-ac4f-071e838a3254	67fb02d9-14ab-4755-9227-b8060b9d6c89_gdc_realn_rehead.bam	Sequencing Reads	Aligned Reads	TCGA-LIHC	TCGA-EP-A12J	TCGA-EP-A12J-01A	Primary Tumor	67fb02d9-14ab-4755-9227-b8060b9d6c89_gdc_realn_rehead_report.tsv
9c7841a3-f1c6-43b8-9a4a-c11ba45daa00	d6209c40-7d09-4877-8151-072b4c7b4324_gdc_realn_rehead.bam	Sequencing Reads	Aligned Reads	TCGA-LIHC	TCGA-2Y-A9H5	TCGA-2Y-A9H5-01A	Primary Tumor	d6209c40-7d09-4877-8151-072b4c7b4324_gdc_realn_rehead_report.tsv
adda99ea-6762-4861-b778-5723b0bbe6bf	db2763de-529d-4d34-a69a-f0064ec16251_gdc_realn_rehead.bam	Sequencing Reads	Aligned Reads	TCGA-LIHC	TCGA-DD-AAD3	TCGA-DD-AAD3-01A	Primary Tumor	db2763de-529d-4d34-a69a-f0064ec16251_gdc_realn_rehead_report.tsv
f559cee1-1737-459a-950a-ce4ac7b474ae	ef38fae2-7ace-444a-b1be-3529a48d3169_gdc_realn_rehead.bam	Sequencing Reads	Aligned Reads	TCGA-LIHC	TCGA-DD-A4NJ	TCGA-DD-A4NJ-01A	Primary Tumor	ef38fae2-7ace-444a-b1be-3529a48d3169_gdc_realn_rehead_report.tsv
d776a85d-5c17-4f94-8922-3e35bc08daa6	26b5af69-e378-4508-8b7a-6ef5a77354f4_gdc_realn_rehead.bam	Sequencing Reads	Aligned Reads	TCGA-LIHC	TCGA-2Y-A9GZ	TCGA-2Y-A9GZ-01A	Primary Tumor	26b5af69-e378-4508-8b7a-6ef5a77354f4_gdc_realn_rehead_report.tsv
adb794fa-9cff-4e20-92ff-b0c73ab95d4d	1b29faad-6183-4814-b3ab-7c770fcd434f_gdc_realn_rehead.bam	Sequencing Reads	Aligned Reads	TCGA-LIHC	TCGA-DD-AAE7	TCGA-DD-AAE7-01A	Primary Tumor	1b29faad-6183-4814-b3ab-7c770fcd434f_gdc_realn_rehead_report.tsv
b3bd2205-e229-4a46-8cdf-3d50b1705d88	b1c20c05-f7c1-4791-9fb3-90df7e152fff_gdc_realn_rehead.bam	Sequencing Reads	Aligned Reads	TCGA-LIHC	TCGA-WX-AA46	TCGA-WX-AA46-01A	Primary Tumor	b1c20c05-f7c1-4791-9fb3-90df7e152fff_gdc_realn_rehead_report.tsv
ad0fa2de-ba98-4518-97bf-6c1f856445b9	14a222eb-344f-47c7-aca5-7ebd3f86de11_gdc_realn_rehead.bam	Sequencing Reads	Aligned Reads	TCGA-LIHC	TCGA-ES-A2HT	TCGA-ES-A2HT-01A	Primary Tumor	14a222eb-344f-47c7-aca5-7ebd3f86de11_gdc_realn_rehead_report.tsv
b66f82de-383e-46ef-8d82-27e294a56ad5	bf5ffa0c-f876-426e-91aa-4a6486781a76_gdc_realn_rehead.bam	Sequencing Reads	Aligned Reads	TCGA-LIHC	TCGA-DD-AACH	TCGA-DD-AACH-01A	Primary Tumor	bf5ffa0c-f876-426e-91aa-4a6486781a76_gdc_realn_rehead_report.tsv
9cc4ee2f-40e0-4e40-81d2-e28199fd5ac0	dbaf71fe-7706-431e-9192-f214f7eeae80_gdc_realn_rehead.bam	Sequencing Reads	Aligned Reads	TCGA-LIHC	TCGA-CC-A7IE	TCGA-CC-A7IE-01A	Primary Tumor	dbaf71fe-7706-431e-9192-f214f7eeae80_gdc_realn_rehead_report.tsv
c45566d8-71fb-4f62-9126-00fcff1bf130	6ca3b310-a9fa-4d0a-8859-f1c0dd49bca9_gdc_realn_rehead.bam	Sequencing Reads	Aligned Reads	TCGA-LIHC	TCGA-FV-A3I0	TCGA-FV-A3I0-11A	Solid Tissue Normal	6ca3b310-a9fa-4d0a-8859-f1c0dd49bca9_gdc_realn_rehead_report.tsv
3fd40be8-0a5c-4113-b462-77aa1fda0662	7181a386-9bee-4fda-b0f8-8c2970b7f875_gdc_realn_rehead.bam	Sequencing Reads	Aligned Reads	TCGA-LIHC	TCGA-DD-AAC8	TCGA-DD-AAC8-01A	Primary Tumor	7181a386-9bee-4fda-b0f8-8c2970b7f875_gdc_realn_rehead_report.tsv
982200f0-d38d-4b76-b25f-209d492b3442	e41635cd-9b80-4748-a375-c3d32f9c091f_gdc_realn_rehead.bam	Sequencing Reads	Aligned Reads	TCGA-LIHC	TCGA-FV-A3I1	TCGA-FV-A3I1-11A	Solid Tissue Normal	e41635cd-9b80-4748-a375-c3d32f9c091f_gdc_realn_rehead_report.tsv
10477c68-0308-48f2-b173-0a8571e23da3	cb0cad90-323e-4898-b112-b1960e28dfd5_gdc_realn_rehead.bam	Sequencing Reads	Aligned Reads	TCGA-LIHC	TCGA-DD-A114	TCGA-DD-A114-11A	Solid Tissue Normal	cb0cad90-323e-4898-b112-b1960e28dfd5_gdc_realn_rehead_report.tsv
cea47cc7-66af-47b2-8dfe-fbf98a142cd5	cd987405-b173-415d-a647-6bc8bf619233_gdc_realn_rehead.bam	Sequencing Reads	Aligned Reads	TCGA-LIHC	TCGA-ED-A8O5	TCGA-ED-A8O5-01A	Primary Tumor	cd987405-b173-415d-a647-6bc8bf619233_gdc_realn_rehead_report.tsv
ca1d7007-8bf6-4b14-8eb3-14e4f6fbd060	3ce3df67-ee48-4065-a2e4-a0b4409c5334_gdc_realn_rehead.bam	Sequencing Reads	Aligned Reads	TCGA-LIHC	TCGA-2Y-A9H8	TCGA-2Y-A9H8-01A	Primary Tumor	3ce3df67-ee48-4065-a2e4-a0b4409c5334_gdc_realn_rehead_report.tsv
17eb0006-c6b9-4a1b-bcc2-f2c9e57312d7	7fbb4a93-416c-48f0-b7ae-be386f53b432_gdc_realn_rehead.bam	Sequencing Reads	Aligned Reads	TCGA-LIHC	TCGA-CC-A3MA	TCGA-CC-A3MA-01A	Primary Tumor	7fbb4a93-416c-48f0-b7ae-be386f53b432_gdc_realn_rehead_report.tsv
e04e52c6-8895-4aeb-99e4-c90286419fa8	1fd8c530-e1e7-4615-903f-f537f3b4f5af_gdc_realn_rehead.bam	Sequencing Reads	Aligned Reads	TCGA-LIHC	TCGA-2Y-A9GT	TCGA-2Y-A9GT-01A	Primary Tumor	1fd8c530-e1e7-4615-903f-f537f3b4f5af_gdc_realn_rehead_report.tsv
15c24831-2922-47c9-b22b-7b9336540166	2739359e-e77b-4a36-ab78-8d66c9e7ae93_gdc_realn_rehead.bam	Sequencing Reads	Aligned Reads	TCGA-LIHC	TCGA-G3-A25U	TCGA-G3-A25U-01A	Primary Tumor	2739359e-e77b-4a36-ab78-8d66c9e7ae93_gdc_realn_rehead_report.tsv
a48bf711-014e-4230-a34f-31a7e44f45b8	535c9997-c779-46fd-a901-641ffaecaeda_gdc_realn_rehead.bam	Sequencing Reads	Aligned Reads	TCGA-LIHC	TCGA-BW-A5NP	TCGA-BW-A5NP-01A	Primary Tumor	535c9997-c779-46fd-a901-641ffaecaeda_gdc_realn_rehead_report.tsv
75de1550-1b0b-4c89-8519-847106633c3b	0e3effa1-25ac-47d7-8c81-b75994262bdf_gdc_realn_rehead.bam	Sequencing Reads	Aligned Reads	TCGA-LIHC	TCGA-FV-A23B	TCGA-FV-A23B-11A	Solid Tissue Normal	0e3effa1-25ac-47d7-8c81-b75994262bdf_gdc_realn_rehead_report.tsv
43e6b9e9-5e1e-403a-b27e-6cc88f7d6dbb	343c1c77-9179-4e0f-b77d-6c57da7b3141_gdc_realn_rehead.bam	Sequencing Reads	Aligned Reads	TCGA-LIHC	TCGA-DD-A4NE	TCGA-DD-A4NE-01A	Primary Tumor	343c1c77-9179-4e0f-b77d-6c57da7b3141_gdc_realn_rehead_report.tsv
c0436848-3cc4-43d9-8f1a-6695d76e72a4	8457a290-7466-4c1a-b367-79ecaebc0d92_gdc_realn_rehead.bam	Sequencing Reads	Aligned Reads	TCGA-LIHC	TCGA-G3-A5SJ	TCGA-G3-A5SJ-01A	Primary Tumor	8457a290-7466-4c1a-b367-79ecaebc0d92_gdc_realn_rehead_report.tsv
0100c2fd-33a4-4f1d-8d04-fdafaff419d5	5f67afe8-3ddf-40ac-adb1-34544e0c4c2b_gdc_realn_rehead.bam	Sequencing Reads	Aligned Reads	TCGA-LIHC	TCGA-DD-A3A3	TCGA-DD-A3A3-01A	Primary Tumor	5f67afe8-3ddf-40ac-adb1-34544e0c4c2b_gdc_realn_rehead_report.tsv
3ae62ccd-e759-49d6-881d-5048ec7ab2b5	cefb176a-d85d-473f-b5f7-b6acf093e3e6_gdc_realn_rehead.bam	Sequencing Reads	Aligned Reads	TCGA-LIHC	TCGA-CC-A123	TCGA-CC-A123-01A	Primary Tumor	cefb176a-d85d-473f-b5f7-b6acf093e3e6_gdc_realn_rehead_report.tsv
5e616a0a-aa2b-421e-a421-ee34754ab8da	15f799a2-6c36-42ba-91e6-55347de05f67_gdc_realn_rehead.bam	Sequencing Reads	Aligned Reads	TCGA-LIHC	TCGA-DD-AAD8	TCGA-DD-AAD8-01A	Primary Tumor	15f799a2-6c36-42ba-91e6-55347de05f67_gdc_realn_rehead_report.tsv
7a35fbd9-d98a-491d-a3da-3fa4914a83d1	b4338a64-5670-4aa8-8c6c-5edcb0006f9f_gdc_realn_rehead.bam	Sequencing Reads	Aligned Reads	TCGA-LIHC	TCGA-DD-A3A2	TCGA-DD-A3A2-11A	Solid Tissue Normal	b4338a64-5670-4aa8-8c6c-5edcb0006f9f_gdc_realn_rehead_report.tsv
15f89f64-269a-49e3-8e4b-f22b8ab452df	67001028-e852-4281-b683-ed88e963fc5b_gdc_realn_rehead.bam	Sequencing Reads	Aligned Reads	TCGA-LIHC	TCGA-FV-A23B	TCGA-FV-A23B-01A	Primary Tumor	67001028-e852-4281-b683-ed88e963fc5b_gdc_realn_rehead_report.tsv
109ae04b-5575-4360-9c16-46f929b61498	16ef350a-4e99-4090-9bd7-0f254921ad4e_gdc_realn_rehead.bam	Sequencing Reads	Aligned Reads	TCGA-LIHC	TCGA-DD-AAW1	TCGA-DD-AAW1-01A	Primary Tumor	16ef350a-4e99-4090-9bd7-0f254921ad4e_gdc_realn_rehead_report.tsv
225e11a9-52f6-49de-814c-80f35422f1ac	b6c7e0d3-6776-4944-bcf4-e1628986d4fd_gdc_realn_rehead.bam	Sequencing Reads	Aligned Reads	TCGA-LIHC	TCGA-ZP-A9CY	TCGA-ZP-A9CY-01A	Primary Tumor	b6c7e0d3-6776-4944-bcf4-e1628986d4fd_gdc_realn_rehead_report.tsv
e3c54699-f8fb-4acf-ba53-56aa580917c5	24cbb03e-0021-4cde-8174-f00976d8665d_gdc_realn_rehead.bam	Sequencing Reads	Aligned Reads	TCGA-LIHC	TCGA-G3-AAUZ	TCGA-G3-AAUZ-01A	Primary Tumor	24cbb03e-0021-4cde-8174-f00976d8665d_gdc_realn_rehead_report.tsv
87b3d24c-59c3-4d32-ad8a-a5a4e66904c4	eb2f4af2-d578-4f55-8171-873d89466aae_gdc_realn_rehead.bam	Sequencing Reads	Aligned Reads	TCGA-LIHC	TCGA-ED-A82E	TCGA-ED-A82E-01A	Primary Tumor	eb2f4af2-d578-4f55-8171-873d89466aae_gdc_realn_rehead_report.tsv
b91c8f06-6827-4609-ae9b-32278e3bcf76	5f0bfb2a-f34c-4ac9-b63d-54945d7aaad2_gdc_realn_rehead.bam	Sequencing Reads	Aligned Reads	TCGA-LIHC	TCGA-GJ-A6C0	TCGA-GJ-A6C0-01A	Primary Tumor	5f0bfb2a-f34c-4ac9-b63d-54945d7aaad2_gdc_realn_rehead_report.tsv
158e821e-859c-4446-84df-e9bef9fbbc5b	68a6cf5d-7eb9-4436-bf11-eed01bd3a626_gdc_realn_rehead.bam	Sequencing Reads	Aligned Reads	TCGA-LIHC	TCGA-G3-A7M9	TCGA-G3-A7M9-01A	Primary Tumor	68a6cf5d-7eb9-4436-bf11-eed01bd3a626_gdc_realn_rehead_report.tsv
9f9b7259-2092-487c-8cb9-bfdc862bde9b	8d6a2663-b43c-4d73-ab0e-b234113797fe_gdc_realn_rehead.bam	Sequencing Reads	Aligned Reads	TCGA-LIHC	TCGA-DD-A1EH	TCGA-DD-A1EH-01A	Primary Tumor	8d6a2663-b43c-4d73-ab0e-b234113797fe_gdc_realn_rehead_report.tsv
c31712e4-53a5-44eb-afe3-8d7c58ce1f95	bc1a383a-209c-4701-9c25-11a018543608_gdc_realn_rehead.bam	Sequencing Reads	Aligned Reads	TCGA-LIHC	TCGA-KR-A7K0	TCGA-KR-A7K0-01A	Primary Tumor	bc1a383a-209c-4701-9c25-11a018543608_gdc_realn_rehead_report.tsv
8b0c2ca3-e118-41c7-b731-bbd0b7a8898c	c9826e3b-1be5-4e20-b663-5784cffbb197_gdc_realn_rehead.bam	Sequencing Reads	Aligned Reads	TCGA-LIHC	TCGA-BC-A10U	TCGA-BC-A10U-11A	Solid Tissue Normal	c9826e3b-1be5-4e20-b663-5784cffbb197_gdc_realn_rehead_report.tsv
f9cc7a19-8975-4491-bf95-6ef7ecb4421d	8468800e-8827-4966-9dfc-4cfe80f83309_gdc_realn_rehead.bam	Sequencing Reads	Aligned Reads	TCGA-LIHC	TCGA-DD-AACG	TCGA-DD-AACG-01A	Primary Tumor	8468800e-8827-4966-9dfc-4cfe80f83309_gdc_realn_rehead_report.tsv
1c1a3c01-8a77-4071-95e1-a7a69d04585a	004660a1-aaed-4619-87a0-e8260f09128a_gdc_realn_rehead.bam	Sequencing Reads	Aligned Reads	TCGA-LIHC	TCGA-DD-AAW3	TCGA-DD-AAW3-01A	Primary Tumor	004660a1-aaed-4619-87a0-e8260f09128a_gdc_realn_rehead_report.tsv
b9c5e857-fbf7-4829-81e0-90fed8f870d5	7dce9ce8-0f11-4b8e-a906-1cae3034147b_gdc_realn_rehead.bam	Sequencing Reads	Aligned Reads	TCGA-LIHC	TCGA-DD-A3A2	TCGA-DD-A3A2-01A	Primary Tumor	7dce9ce8-0f11-4b8e-a906-1cae3034147b_gdc_realn_rehead_report.tsv
96952276-fbc5-4141-b4d7-11eeb17b2fac	8f7e7a9d-df97-4e37-91a1-165ec44f7a13_gdc_realn_rehead.bam	Sequencing Reads	Aligned Reads	TCGA-LIHC	TCGA-DD-A4NO	TCGA-DD-A4NO-01A	Primary Tumor	8f7e7a9d-df97-4e37-91a1-165ec44f7a13_gdc_realn_rehead_report.tsv
f2b1a742-d79d-4bda-beb0-9cff1084ca96	4c20ae1d-ad19-4424-a62b-622c4fbf4397_gdc_realn_rehead.bam	Sequencing Reads	Aligned Reads	TCGA-LIHC	TCGA-BC-A10Y	TCGA-BC-A10Y-01A	Primary Tumor	4c20ae1d-ad19-4424-a62b-622c4fbf4397_gdc_realn_rehead_report.tsv
8923b82e-d30a-412e-a4a3-396b5d537cb8	6dd4e6c6-db0c-47be-ab00-883418a57f67_gdc_realn_rehead.bam	Sequencing Reads	Aligned Reads	TCGA-LIHC	TCGA-DD-AAE2	TCGA-DD-AAE2-01A	Primary Tumor	6dd4e6c6-db0c-47be-ab00-883418a57f67_gdc_realn_rehead_report.tsv
8c89c9d1-38f0-4a9d-8da8-3f69bb54779d	e4d6ffca-ddae-43a3-9184-ed1f22c25c35_gdc_realn_rehead.bam	Sequencing Reads	Aligned Reads	TCGA-LIHC	TCGA-G3-AAV7	TCGA-G3-AAV7-01A	Primary Tumor	e4d6ffca-ddae-43a3-9184-ed1f22c25c35_gdc_realn_rehead_report.tsv
9674eaf9-88b3-4041-ba4f-25ebff411419	3c66f814-f1a1-44aa-b345-b35d8c7024c5_gdc_realn_rehead.bam	Sequencing Reads	Aligned Reads	TCGA-LIHC	TCGA-WX-AA44	TCGA-WX-AA44-01A	Primary Tumor	3c66f814-f1a1-44aa-b345-b35d8c7024c5_gdc_realn_rehead_report.tsv
8c90ae3b-0375-4867-9281-ede638ea14cd	fb3e8cf5-88fa-4cf9-9346-450e34ca74a3_gdc_realn_rehead.bam	Sequencing Reads	Aligned Reads	TCGA-LIHC	TCGA-BD-A3EP	TCGA-BD-A3EP-11A	Solid Tissue Normal	fb3e8cf5-88fa-4cf9-9346-450e34ca74a3_gdc_realn_rehead_report.tsv
39404f12-247d-48b8-95e5-5fe6327dd156	9efc31ee-aa67-44bf-83d2-6bc73ab2e46a_gdc_realn_rehead.bam	Sequencing Reads	Aligned Reads	TCGA-LIHC	TCGA-CC-5261	TCGA-CC-5261-01A	Primary Tumor	9efc31ee-aa67-44bf-83d2-6bc73ab2e46a_gdc_realn_rehead_report.tsv
38c95015-0b0d-4e09-82c8-90b6eb12e2f3	fbc1e117-f8fb-4730-bfe5-2f82ed4bd403_gdc_realn_rehead.bam	Sequencing Reads	Aligned Reads	TCGA-LIHC	TCGA-UB-A7MA	TCGA-UB-A7MA-01A	Primary Tumor	fbc1e117-f8fb-4730-bfe5-2f82ed4bd403_gdc_realn_rehead_report.tsv
1117c3bc-f950-4957-b825-cc6228af8d2e	0ff4fb1a-59af-43c2-a635-9675567d948c_gdc_realn_rehead.bam	Sequencing Reads	Aligned Reads	TCGA-LIHC	TCGA-MI-A75H	TCGA-MI-A75H-01A	Primary Tumor	0ff4fb1a-59af-43c2-a635-9675567d948c_gdc_realn_rehead_report.tsv
1208c36d-5ea5-479e-8e04-9cbd15cca346	46673b97-716e-413d-9f7c-db25fe4e14c8_gdc_realn_rehead.bam	Sequencing Reads	Aligned Reads	TCGA-LIHC	TCGA-FV-A3I0	TCGA-FV-A3I0-01A	Primary Tumor	46673b97-716e-413d-9f7c-db25fe4e14c8_gdc_realn_rehead_report.tsv
98bb4dfe-3c13-4553-9567-66ab0211d715	d8033e68-212a-4296-895c-39ea5440570b_gdc_realn_rehead.bam	Sequencing Reads	Aligned Reads	TCGA-LIHC	TCGA-DD-A4NN	TCGA-DD-A4NN-01A	Primary Tumor	d8033e68-212a-4296-895c-39ea5440570b_gdc_realn_rehead_report.tsv
7777da5b-eda7-4202-bd20-efbedd69ca1f	519cf9eb-f4be-49d4-aa55-bb52a5bf6a70_gdc_realn_rehead.bam	Sequencing Reads	Aligned Reads	TCGA-LIHC	TCGA-DD-AACE	TCGA-DD-AACE-01A	Primary Tumor	519cf9eb-f4be-49d4-aa55-bb52a5bf6a70_gdc_realn_rehead_report.tsv
583e95f4-e284-4841-b9f9-2cb3fb1f9bef	f59ba8d3-2dce-4baf-a06a-abcceddf0d74_gdc_realn_rehead.bam	Sequencing Reads	Aligned Reads	TCGA-LIHC	TCGA-DD-AACF	TCGA-DD-AACF-01A	Primary Tumor	f59ba8d3-2dce-4baf-a06a-abcceddf0d74_gdc_realn_rehead_report.tsv
2ed9ff4a-fbf8-4298-8fab-0608c35295a2	ba4c43bb-ba6a-486e-9a16-87515adf54ff_gdc_realn_rehead.bam	Sequencing Reads	Aligned Reads	TCGA-LIHC	TCGA-ZS-A9CD	TCGA-ZS-A9CD-01A	Primary Tumor	ba4c43bb-ba6a-486e-9a16-87515adf54ff_gdc_realn_rehead_report.tsv
3f5cc34b-a6eb-45cf-8488-9f19d3f3d693	e8ddca2e-4495-4082-942e-955970f0384a_gdc_realn_rehead.bam	Sequencing Reads	Aligned Reads	TCGA-LIHC	TCGA-DD-A3A1	TCGA-DD-A3A1-01A	Primary Tumor	e8ddca2e-4495-4082-942e-955970f0384a_gdc_realn_rehead_report.tsv
a7525f5d-1426-4da0-a4d0-5619427f6578	3c71072f-4673-4b9f-8ec4-2055b8bfce39_gdc_realn_rehead.bam	Sequencing Reads	Aligned Reads	TCGA-LIHC	TCGA-5R-AA1D	TCGA-5R-AA1D-01A	Primary Tumor	3c71072f-4673-4b9f-8ec4-2055b8bfce39_gdc_realn_rehead_report.tsv
c1bfd837-7ecc-4ad6-a690-43477f0a1612	426ff1b9-0419-4d58-9367-fe685547a171_gdc_realn_rehead.bam	Sequencing Reads	Aligned Reads	TCGA-LIHC	TCGA-DD-A39W	TCGA-DD-A39W-11A	Solid Tissue Normal	426ff1b9-0419-4d58-9367-fe685547a171_gdc_realn_rehead_report.tsv
d01a43bd-5e01-48de-990d-420c4c3ebc5c	59626020-ff6d-4c42-b0c1-4122dac9cad6_gdc_realn_rehead.bam	Sequencing Reads	Aligned Reads	TCGA-LIHC	TCGA-EP-A2KC	TCGA-EP-A2KC-01A	Primary Tumor	59626020-ff6d-4c42-b0c1-4122dac9cad6_gdc_realn_rehead_report.tsv
166950ed-067a-48e9-a258-78c6f616ad78	dc6cd76f-264e-4d81-b2f7-79ee929df793_gdc_realn_rehead.bam	Sequencing Reads	Aligned Reads	TCGA-LIHC	TCGA-CC-A3MC	TCGA-CC-A3MC-01A	Primary Tumor	dc6cd76f-264e-4d81-b2f7-79ee929df793_gdc_realn_rehead_report.tsv
6faf9ec0-2844-4ff9-a56b-f7c586f2bcec	c62ba7b0-1fec-4401-9830-0ef6c82b948f_gdc_realn_rehead.bam	Sequencing Reads	Aligned Reads	TCGA-LIHC	TCGA-UB-A7MF	TCGA-UB-A7MF-01A	Primary Tumor	c62ba7b0-1fec-4401-9830-0ef6c82b948f_gdc_realn_rehead_report.tsv
c4b94eb1-da9c-4d75-836c-fb00b9dc152f	98d7a66b-6463-48aa-822a-1f33dfd4a5ed_gdc_realn_rehead.bam	Sequencing Reads	Aligned Reads	TCGA-LIHC	TCGA-FV-A2QR	TCGA-FV-A2QR-11A	Solid Tissue Normal	98d7a66b-6463-48aa-822a-1f33dfd4a5ed_gdc_realn_rehead_report.tsv
76548877-3d76-4209-8c02-dbc5a3ae8e7b	a0f39d3d-bf2f-4e4e-82c7-b6bdb45ee0d4_gdc_realn_rehead.bam	Sequencing Reads	Aligned Reads	TCGA-LIHC	TCGA-DD-AACN	TCGA-DD-AACN-01A	Primary Tumor	a0f39d3d-bf2f-4e4e-82c7-b6bdb45ee0d4_gdc_realn_rehead_report.tsv
a376ce6f-6d63-45cc-83d0-8910f0c6161e	e942f109-f9cf-4ae0-b460-bd831fff7c85_gdc_realn_rehead.bam	Sequencing Reads	Aligned Reads	TCGA-LIHC	TCGA-DD-AADV	TCGA-DD-AADV-01A	Primary Tumor	e942f109-f9cf-4ae0-b460-bd831fff7c85_gdc_realn_rehead_report.tsv
4b344ead-258a-45d2-904c-d74691f1b92c	3228e867-62c1-4cde-b356-ccf6d10e9f5c_gdc_realn_rehead.bam	Sequencing Reads	Aligned Reads	TCGA-LIHC	TCGA-CC-5260	TCGA-CC-5260-01A	Primary Tumor	3228e867-62c1-4cde-b356-ccf6d10e9f5c_gdc_realn_rehead_report.tsv
92dd3b2a-fe25-4c00-be5a-81eea1b52e52	72167dd0-cbad-44ff-a858-cc2a085c6a55_gdc_realn_rehead.bam	Sequencing Reads	Aligned Reads	TCGA-LIHC	TCGA-K7-A5RG	TCGA-K7-A5RG-01A	Primary Tumor	72167dd0-cbad-44ff-a858-cc2a085c6a55_gdc_realn_rehead_report.tsv
18bed315-22c7-4e69-8252-b64063c06515	787094b7-966d-4f01-a16e-c2543dea6137_gdc_realn_rehead.bam	Sequencing Reads	Aligned Reads	TCGA-LIHC	TCGA-DD-AACJ	TCGA-DD-AACJ-01A	Primary Tumor	787094b7-966d-4f01-a16e-c2543dea6137_gdc_realn_rehead_report.tsv
8a85a467-25cd-464c-8cb2-0cc16f275674	284b035e-c687-49f8-beec-e64c28297a71_gdc_realn_rehead.bam	Sequencing Reads	Aligned Reads	TCGA-LIHC	TCGA-DD-AADP	TCGA-DD-AADP-01A	Primary Tumor	284b035e-c687-49f8-beec-e64c28297a71_gdc_realn_rehead_report.tsv
69ad726f-f64b-4f67-b29a-fa78a99f95b0	2892fde6-af13-4c92-8397-26691f47d149_gdc_realn_rehead.bam	Sequencing Reads	Aligned Reads	TCGA-LIHC	TCGA-DD-AADM	TCGA-DD-AADM-01A	Primary Tumor	2892fde6-af13-4c92-8397-26691f47d149_gdc_realn_rehead_report.tsv
cc60c9ed-0f48-491e-a78a-705fdec48b31	a7517138-b3d2-4c6e-b007-0f1eba20f463_gdc_realn_rehead.bam	Sequencing Reads	Aligned Reads	TCGA-LIHC	TCGA-G3-A7M7	TCGA-G3-A7M7-01A	Primary Tumor	a7517138-b3d2-4c6e-b007-0f1eba20f463_gdc_realn_rehead_report.tsv
69646834-c39b-40cc-b804-7ecaf8a16888	4af307e4-e264-4dfa-b1a9-f6616e702b36_gdc_realn_rehead.bam	Sequencing Reads	Aligned Reads	TCGA-LIHC	TCGA-2Y-A9H6	TCGA-2Y-A9H6-01A	Primary Tumor	4af307e4-e264-4dfa-b1a9-f6616e702b36_gdc_realn_rehead_report.tsv
d63dc4df-4f71-4acc-8ebf-94ba60c2032a	b7f59990-bb5e-43b3-bdc8-09f6c6f67f8e_gdc_realn_rehead.bam	Sequencing Reads	Aligned Reads	TCGA-LIHC	TCGA-EP-A26S	TCGA-EP-A26S-11A	Solid Tissue Normal	b7f59990-bb5e-43b3-bdc8-09f6c6f67f8e_gdc_realn_rehead_report.tsv
70fe378d-ce07-4185-91c9-892561f642b8	c1b01c93-30c3-4225-a43c-41e25f6522ff_gdc_realn_rehead.bam	Sequencing Reads	Aligned Reads	TCGA-LIHC	TCGA-BC-A10R	TCGA-BC-A10R-01A	Primary Tumor	c1b01c93-30c3-4225-a43c-41e25f6522ff_gdc_realn_rehead_report.tsv
949cb12d-e893-4853-9de1-5e63ee72ed6c	8460ae05-7d6b-46cd-8ed1-5cbd91219a7c_gdc_realn_rehead.bam	Sequencing Reads	Aligned Reads	TCGA-LIHC	TCGA-G3-A5SM	TCGA-G3-A5SM-01A	Primary Tumor	8460ae05-7d6b-46cd-8ed1-5cbd91219a7c_gdc_realn_rehead_report.tsv
24eda8a6-801e-447a-b775-8749a5cf37cb	9bc596cf-6b4f-4dc5-aa97-3e083ce4ee56_gdc_realn_rehead.bam	Sequencing Reads	Aligned Reads	TCGA-LIHC	TCGA-BC-A5W4	TCGA-BC-A5W4-01A	Primary Tumor
919a2eb0-cf91-43e8-b69e-c4ac8cce7235	3d7d2948-a228-4f94-90de-c2e827c237a7_gdc_realn_rehead.bam	Sequencing Reads	Aligned Reads	TCGA-LIHC	TCGA-G3-A25Y	TCGA-G3-A25Y-01A	Primary Tumor	3d7d2948-a228-4f94-90de-c2e827c237a7_gdc_realn_rehead_report.tsv
5f7605a0-ad13-4aa2-858f-36159601b23a	fe2d6eb5-94f3-4be9-8e8f-9b31b111a1c7_gdc_realn_rehead.bam	Sequencing Reads	Aligned Reads	TCGA-LIHC	TCGA-5C-A9VG	TCGA-5C-A9VG-01A	Primary Tumor	fe2d6eb5-94f3-4be9-8e8f-9b31b111a1c7_gdc_realn_rehead_report.tsv
805443ea-ec08-4d90-bc4b-037d2808c8d8	43cfd75b-efc8-4a01-b329-656edee0caf3_gdc_realn_rehead.bam	Sequencing Reads	Aligned Reads	TCGA-LIHC	TCGA-BC-4072	TCGA-BC-4072-01B	Primary Tumor	43cfd75b-efc8-4a01-b329-656edee0caf3_gdc_realn_rehead_report.tsv
4b5dc2c2-6f45-4e41-9244-e0d50da1863d	ccdc593c-722b-4b08-8be2-3170bfdf6e58_gdc_realn_rehead.bam	Sequencing Reads	Aligned Reads	TCGA-LIHC	TCGA-2Y-A9H3	TCGA-2Y-A9H3-01A	Primary Tumor	ccdc593c-722b-4b08-8be2-3170bfdf6e58_gdc_realn_rehead_report.tsv
05c49c8b-1a55-4692-83c9-d40727de98c1	2f829673-edc6-4c6f-8b12-8a559b5abe92_gdc_realn_rehead.bam	Sequencing Reads	Aligned Reads	TCGA-LIHC	TCGA-BC-A110	TCGA-BC-A110-01A	Primary Tumor	2f829673-edc6-4c6f-8b12-8a559b5abe92_gdc_realn_rehead_report.tsv
38fa89d0-fbd9-4120-8cd1-f8b25b05c388	9209981b-572c-4607-911c-01fbccc5f4be_gdc_realn_rehead.bam	Sequencing Reads	Aligned Reads	TCGA-LIHC	TCGA-G3-A3CH	TCGA-G3-A3CH-11A	Solid Tissue Normal	9209981b-572c-4607-911c-01fbccc5f4be_gdc_realn_rehead_report.tsv
610acbc6-5adc-4f22-8874-f5ce3f4659e6	a07278f6-48e1-4ebf-9e86-9d69f2e63015_gdc_realn_rehead.bam	Sequencing Reads	Aligned Reads	TCGA-LIHC	TCGA-ED-A7PZ	TCGA-ED-A7PZ-01A	Primary Tumor	a07278f6-48e1-4ebf-9e86-9d69f2e63015_gdc_realn_rehead_report.tsv
1c5bf03d-a469-4c2c-af27-6e483c421f35	591c2fb2-a95b-41ce-8de2-c163b28297a2_gdc_realn_rehead.bam	Sequencing Reads	Aligned Reads	TCGA-LIHC	TCGA-BC-4073	TCGA-BC-4073-01B	Primary Tumor	591c2fb2-a95b-41ce-8de2-c163b28297a2_gdc_realn_rehead_report.tsv
dede44ad-6a3c-4ba4-ae7a-c24d7ae21702	09493775-d25b-4666-add3-0e50ad0aa5ca_gdc_realn_rehead.bam	Sequencing Reads	Aligned Reads	TCGA-LIHC	TCGA-DD-AADO	TCGA-DD-AADO-01A	Primary Tumor	09493775-d25b-4666-add3-0e50ad0aa5ca_gdc_realn_rehead_report.tsv

## Sheet: TCGA-COAD
File.ID	File.Name	Data.Category	Data.Type	Project.ID	Case.ID	Sample.ID	Sample.Type	TRUST.report
58bc1f92-80bf-4b09-b489-984cd0144548	f846cd96-7f2b-475d-9303-9bc143dee24a_gdc_realn_rehead.bam	Sequencing Reads	Aligned Reads	TCGA-COAD	TCGA-AD-6964	TCGA-AD-6964-01A	Primary Tumor	f846cd96-7f2b-475d-9303-9bc143dee24a_gdc_realn_rehead_report.tsv
3f26333a-9c85-4f55-8a3e-6f78d91cc553	d2759841-bf5f-4fc8-a714-c270a49cfc36_gdc_realn_rehead.bam	Sequencing Reads	Aligned Reads	TCGA-COAD	TCGA-A6-5659	TCGA-A6-5659-11A	Solid Tissue Normal	d2759841-bf5f-4fc8-a714-c270a49cfc36_gdc_realn_rehead_report.tsv
4de88051-0d80-419d-ae7d-89dcce5f6baa	678b82f0-66bc-44b0-8cec-de47cd747df8_gdc_realn_rehead.bam	Sequencing Reads	Aligned Reads	TCGA-COAD	TCGA-D5-6931	TCGA-D5-6931-01A	Primary Tumor	678b82f0-66bc-44b0-8cec-de47cd747df8_gdc_realn_rehead_report.tsv
d2a3396b-b2f3-47fd-b32d-34341d2e5f9d	1119cfc0-3447-4d66-abce-91f935d58ff9_gdc_realn_rehead.bam	Sequencing Reads	Aligned Reads	TCGA-COAD	TCGA-A6-6142	TCGA-A6-6142-01A	Primary Tumor	1119cfc0-3447-4d66-abce-91f935d58ff9_gdc_realn_rehead_report.tsv
2341bc87-50c7-4fcf-a721-abc8744aaf1b	cccefb79-0e9e-43be-a760-7e794b2a7fa2_gdc_realn_rehead.bam	Sequencing Reads	Aligned Reads	TCGA-COAD	TCGA-AA-A010	TCGA-AA-A010-01A	Primary Tumor	cccefb79-0e9e-43be-a760-7e794b2a7fa2_gdc_realn_rehead_report.tsv
488b0103-138b-4004-8b3e-0b225c6949e7	8d225c49-bc80-4e37-8388-5af7a4a8389c_gdc_realn_rehead.bam	Sequencing Reads	Aligned Reads	TCGA-COAD	TCGA-DM-A1D0	TCGA-DM-A1D0-01A	Primary Tumor	8d225c49-bc80-4e37-8388-5af7a4a8389c_gdc_realn_rehead_report.tsv
f61b9cd4-288e-4ab9-8ce9-61691cebbf47	8127208d-6aac-46de-a96a-ad3879d8fa42_gdc_realn_rehead.bam	Sequencing Reads	Aligned Reads	TCGA-COAD	TCGA-A6-2682	TCGA-A6-2682-11A	Solid Tissue Normal	8127208d-6aac-46de-a96a-ad3879d8fa42_gdc_realn_rehead_report.tsv
a36dda91-00aa-4779-bf35-fc0a69a90c21	79da1cd2-e9c9-49f0-9d8a-1b630d7f0700_gdc_realn_rehead.bam	Sequencing Reads	Aligned Reads	TCGA-COAD	TCGA-AA-3554	TCGA-AA-3554-01A	Primary Tumor	79da1cd2-e9c9-49f0-9d8a-1b630d7f0700_gdc_realn_rehead_report.tsv
739f4d3b-d73e-4cd7-862e-1f843c0f73c3	c4ab7acf-ad5c-4071-a0bc-e66ebcee126c_gdc_realn_rehead.bam	Sequencing Reads	Aligned Reads	TCGA-COAD	TCGA-AA-3982	TCGA-AA-3982-01A	Primary Tumor	c4ab7acf-ad5c-4071-a0bc-e66ebcee126c_gdc_realn_rehead_report.tsv
c3c419d6-c94c-49d5-a9d1-bba4a508beb5	843bf597-82e3-4247-b450-a743ec32b212_gdc_realn_rehead.bam	Sequencing Reads	Aligned Reads	TCGA-COAD	TCGA-AA-A03J	TCGA-AA-A03J-01A	Primary Tumor	843bf597-82e3-4247-b450-a743ec32b212_gdc_realn_rehead_report.tsv
69ea4b44-0ae7-4261-98a7-e33754bef916	d68c3434-a04c-4096-9d2c-9b9a4c9c7ad6_gdc_realn_rehead.bam	Sequencing Reads	Aligned Reads	TCGA-COAD	TCGA-AD-6965	TCGA-AD-6965-01A	Primary Tumor	d68c3434-a04c-4096-9d2c-9b9a4c9c7ad6_gdc_realn_rehead_report.tsv
1ba88783-3486-4ecc-98a5-1a99eaccd77c	bbbc6be9-0d92-47fb-b1fa-946915b6e533_gdc_realn_rehead.bam	Sequencing Reads	Aligned Reads	TCGA-COAD	TCGA-A6-A5ZU	TCGA-A6-A5ZU-01A	Primary Tumor	bbbc6be9-0d92-47fb-b1fa-946915b6e533_gdc_realn_rehead_report.tsv
b12289f8-8259-428c-ae3e-39190e67a8d1	81023237-0f6d-43e1-9868-72968b7b7abf_gdc_realn_rehead.bam	Sequencing Reads	Aligned Reads	TCGA-COAD	TCGA-AZ-6603	TCGA-AZ-6603-01A	Primary Tumor	81023237-0f6d-43e1-9868-72968b7b7abf_gdc_realn_rehead_report.tsv
061b61c4-5f4b-4c1c-95a4-0c757e04f506	493eb9ea-5309-4e5e-9324-82dc5af2cc89_gdc_realn_rehead.bam	Sequencing Reads	Aligned Reads	TCGA-COAD	TCGA-A6-5664	TCGA-A6-5664-01A	Primary Tumor	493eb9ea-5309-4e5e-9324-82dc5af2cc89_gdc_realn_rehead_report.tsv
fda49a14-df20-4ff9-b355-d0baf50a260a	2fa46723-da52-4bab-bd0a-ad3e7a4a2882_gdc_realn_rehead.bam	Sequencing Reads	Aligned Reads	TCGA-COAD	TCGA-A6-6140	TCGA-A6-6140-01A	Primary Tumor	2fa46723-da52-4bab-bd0a-ad3e7a4a2882_gdc_realn_rehead_report.tsv
d797d295-bd32-4463-9633-9d6be8690328	a90c4872-ddfb-49b1-b0c4-04889f032aa3_gdc_realn_rehead.bam	Sequencing Reads	Aligned Reads	TCGA-COAD	TCGA-AA-3527	TCGA-AA-3527-11A	Solid Tissue Normal	a90c4872-ddfb-49b1-b0c4-04889f032aa3_gdc_realn_rehead_report.tsv
babb54ab-021f-4265-bb2b-2b81b3db4421	e5520c53-1e44-4374-9ff5-68c93c9ed7b4_gdc_realn_rehead.bam	Sequencing Reads	Aligned Reads	TCGA-COAD	TCGA-DM-A0X9	TCGA-DM-A0X9-01A	Primary Tumor	e5520c53-1e44-4374-9ff5-68c93c9ed7b4_gdc_realn_rehead_report.tsv
100cd7f5-9a5a-40c0-b116-00c683d3a1ed	b5b73b19-cf98-444b-acac-044e763e49bf_gdc_realn_rehead.bam	Sequencing Reads	Aligned Reads	TCGA-COAD	TCGA-AA-3866	TCGA-AA-3866-01A	Primary Tumor	b5b73b19-cf98-444b-acac-044e763e49bf_gdc_realn_rehead_report.tsv
523a2efe-a335-49ac-be50-45bdb2dc38f5	1078ed22-2457-4440-b75d-83073192353d_gdc_realn_rehead.bam	Sequencing Reads	Aligned Reads	TCGA-COAD	TCGA-AA-3845	TCGA-AA-3845-01A	Primary Tumor	1078ed22-2457-4440-b75d-83073192353d_gdc_realn_rehead_report.tsv
80ff8844-3c90-4c66-b6d9-a72ea86219ed	540846f4-22ba-4175-93b4-ef7959a95750_gdc_realn_rehead.bam	Sequencing Reads	Aligned Reads	TCGA-COAD	TCGA-A6-2671	TCGA-A6-2671-01A	Primary Tumor	540846f4-22ba-4175-93b4-ef7959a95750_gdc_realn_rehead_report.tsv
90832632-cf57-463b-9d08-c76975066f56	7632cc5b-45d4-4b71-b653-e2780b3fca81_gdc_realn_rehead.bam	Sequencing Reads	Aligned Reads	TCGA-COAD	TCGA-A6-2677	TCGA-A6-2677-01A	Primary Tumor	7632cc5b-45d4-4b71-b653-e2780b3fca81_gdc_realn_rehead_report.tsv
4c02520f-4d63-4903-9606-2537019dc1d7	b12e6a01-20a9-418e-94e5-c9ff15c24bbe_gdc_realn_rehead.bam	Sequencing Reads	Aligned Reads	TCGA-COAD	TCGA-AZ-4615	TCGA-AZ-4615-01A	Primary Tumor	b12e6a01-20a9-418e-94e5-c9ff15c24bbe_gdc_realn_rehead_report.tsv
191d5b7b-5be5-401d-af1f-4bc858e92dbb	332be173-7b2c-47a2-9891-baffae68cf48_gdc_realn_rehead.bam	Sequencing Reads	Aligned Reads	TCGA-COAD	TCGA-AA-3819	TCGA-AA-3819-01A	Primary Tumor	332be173-7b2c-47a2-9891-baffae68cf48_gdc_realn_rehead_report.tsv
c5849645-9fb4-472f-b5d0-98dfbe740b9c	369bd7c9-cee8-47f6-bdbc-2e0884f05f71_gdc_realn_rehead.bam	Sequencing Reads	Aligned Reads	TCGA-COAD	TCGA-F4-6703	TCGA-F4-6703-01A	Primary Tumor	369bd7c9-cee8-47f6-bdbc-2e0884f05f71_gdc_realn_rehead_report.tsv
c73f13d8-98ce-4447-b735-2ea883e617a2	c30fa608-b346-488d-9b31-55b66b390f15_gdc_realn_rehead.bam	Sequencing Reads	Aligned Reads	TCGA-COAD	TCGA-AA-3975	TCGA-AA-3975-01A	Primary Tumor	c30fa608-b346-488d-9b31-55b66b390f15_gdc_realn_rehead_report.tsv
f08dc7f4-3cc3-4743-a84e-d586d74af8d1	31ecbf59-8b99-4b68-ae46-be5d0cf37fcd_gdc_realn_rehead.bam	Sequencing Reads	Aligned Reads	TCGA-COAD	TCGA-A6-2672	TCGA-A6-2672-01A	Primary Tumor	31ecbf59-8b99-4b68-ae46-be5d0cf37fcd_gdc_realn_rehead_report.tsv
f4a2081d-efeb-4bb1-9642-528243bd95bc	1bd15b63-d2a4-451f-8f67-437167756369_gdc_realn_rehead.bam	Sequencing Reads	Aligned Reads	TCGA-COAD	TCGA-DM-A28F	TCGA-DM-A28F-01A	Primary Tumor	1bd15b63-d2a4-451f-8f67-437167756369_gdc_realn_rehead_report.tsv
29c6bd2a-d4db-40db-9249-bb2b7f24c7bf	9b7b7ec6-27ce-4248-bb90-e779d82417c1_gdc_realn_rehead.bam	Sequencing Reads	Aligned Reads	TCGA-COAD	TCGA-AA-3713	TCGA-AA-3713-01A	Primary Tumor	9b7b7ec6-27ce-4248-bb90-e779d82417c1_gdc_realn_rehead_report.tsv
03d5c3cb-f41c-40fd-b1e3-2c95292c59d5	a8ad5abd-1698-47e2-b1c2-a4f573e4cfae_gdc_realn_rehead.bam	Sequencing Reads	Aligned Reads	TCGA-COAD	TCGA-AA-3518	TCGA-AA-3518-01A	Primary Tumor	a8ad5abd-1698-47e2-b1c2-a4f573e4cfae_gdc_realn_rehead_report.tsv
0445b57c-2057-4fd8-aaf6-263793c960c5	021d9386-04d8-47f3-8b42-5f271463857e_gdc_realn_rehead.bam	Sequencing Reads	Aligned Reads	TCGA-COAD	TCGA-DM-A28E	TCGA-DM-A28E-01A	Primary Tumor	021d9386-04d8-47f3-8b42-5f271463857e_gdc_realn_rehead_report.tsv
73715275-7798-4bfa-b916-d52642b8d83d	4d4da0e4-c3cf-4fc8-9399-f40e4591eeca_gdc_realn_rehead.bam	Sequencing Reads	Aligned Reads	TCGA-COAD	TCGA-CM-6171	TCGA-CM-6171-01A	Primary Tumor	4d4da0e4-c3cf-4fc8-9399-f40e4591eeca_gdc_realn_rehead_report.tsv
958a5e6e-92b2-41a7-8ed4-3c464869120c	81fac8d9-65ad-4cf8-adef-df09862c729c_gdc_realn_rehead.bam	Sequencing Reads	Aligned Reads	TCGA-COAD	TCGA-AA-3930	TCGA-AA-3930-01A	Primary Tumor	81fac8d9-65ad-4cf8-adef-df09862c729c_gdc_realn_rehead_report.tsv
8714c72b-5800-4ee7-91d2-848742701d15	6ec0ee4e-54b8-457a-9245-2f52d879e909_gdc_realn_rehead.bam	Sequencing Reads	Aligned Reads	TCGA-COAD	TCGA-AA-3697	TCGA-AA-3697-01A	Primary Tumor	6ec0ee4e-54b8-457a-9245-2f52d879e909_gdc_realn_rehead_report.tsv
ea4719d5-63a3-49e8-bf2b-69b5a42f8f3e	0f8cc883-449e-486f-a4cd-e413b5786b1a_gdc_realn_rehead.bam	Sequencing Reads	Aligned Reads	TCGA-COAD	TCGA-AY-6196	TCGA-AY-6196-01A	Primary Tumor	0f8cc883-449e-486f-a4cd-e413b5786b1a_gdc_realn_rehead_report.tsv
4e08a7fa-ec31-4a9b-932c-1dc3dde5e22f	9a3d72dd-43c9-4809-a3f2-c0b39c6041d6_gdc_realn_rehead.bam	Sequencing Reads	Aligned Reads	TCGA-COAD	TCGA-AA-3875	TCGA-AA-3875-01A	Primary Tumor	9a3d72dd-43c9-4809-a3f2-c0b39c6041d6_gdc_realn_rehead_report.tsv
90abad6a-d6cd-47eb-bc0f-c5fb83d9b768	b8fad70a-f968-424e-a211-56185a20ad3c_gdc_realn_rehead.bam	Sequencing Reads	Aligned Reads	TCGA-COAD	TCGA-F4-6459	TCGA-F4-6459-01A	Primary Tumor	b8fad70a-f968-424e-a211-56185a20ad3c_gdc_realn_rehead_report.tsv
6f35b897-af4a-4970-9865-bb55b51cfaac	7ab408af-a8b3-4879-aea0-7cd5dade0f00_gdc_realn_rehead.bam	Sequencing Reads	Aligned Reads	TCGA-COAD	TCGA-D5-5537	TCGA-D5-5537-01A	Primary Tumor	7ab408af-a8b3-4879-aea0-7cd5dade0f00_gdc_realn_rehead_report.tsv
5043ce43-ed05-4ec8-9264-3d819eecf0b4	8dc3cf99-702b-4c4e-b7c7-b2df93a495ac_gdc_realn_rehead.bam	Sequencing Reads	Aligned Reads	TCGA-COAD	TCGA-CM-5341	TCGA-CM-5341-01A	Primary Tumor	8dc3cf99-702b-4c4e-b7c7-b2df93a495ac_gdc_realn_rehead_report.tsv
611afd21-d36c-4bcd-8de1-45d63c1d449d	36f3c945-3cfe-4e6f-b066-9f17407fbf25_gdc_realn_rehead.bam	Sequencing Reads	Aligned Reads	TCGA-COAD	TCGA-AA-3489	TCGA-AA-3489-01A	Primary Tumor	36f3c945-3cfe-4e6f-b066-9f17407fbf25_gdc_realn_rehead_report.tsv
c1c36a5e-5410-45ef-8954-70c26ef27066	656e593a-f6d9-4286-8766-fa88a19c9ebd_gdc_realn_rehead.bam	Sequencing Reads	Aligned Reads	TCGA-COAD	TCGA-3L-AA1B	TCGA-3L-AA1B-01A	Primary Tumor	656e593a-f6d9-4286-8766-fa88a19c9ebd_gdc_realn_rehead_report.tsv
0c40e977-de94-4e89-ba1f-2b4dee44058b	fa019cda-eaed-4f6d-a7f4-f67d05ac3e46_gdc_realn_rehead.bam	Sequencing Reads	Aligned Reads	TCGA-COAD	TCGA-AA-3522	TCGA-AA-3522-01A	Primary Tumor	fa019cda-eaed-4f6d-a7f4-f67d05ac3e46_gdc_realn_rehead_report.tsv
a4299481-edf7-4286-892c-d6d4a35e061d	1500d29e-2d78-4f74-ac2f-028808b642f4_gdc_realn_rehead.bam	Sequencing Reads	Aligned Reads	TCGA-COAD	TCGA-AA-3712	TCGA-AA-3712-01A	Primary Tumor	1500d29e-2d78-4f74-ac2f-028808b642f4_gdc_realn_rehead_report.tsv
235f8fb6-d408-4560-92f6-5a6eca723f12	e6892eaa-782c-4564-99d0-b5066fdc1ee3_gdc_realn_rehead.bam	Sequencing Reads	Aligned Reads	TCGA-COAD	TCGA-AA-A01P	TCGA-AA-A01P-01A	Primary Tumor	e6892eaa-782c-4564-99d0-b5066fdc1ee3_gdc_realn_rehead_report.tsv
39872d10-2ed3-45ac-8412-2df00cf99439	ac00f7e8-e02b-4f6b-88c6-c8981b68203f_gdc_realn_rehead.bam	Sequencing Reads	Aligned Reads	TCGA-COAD	TCGA-AA-3872	TCGA-AA-3872-01A	Primary Tumor	ac00f7e8-e02b-4f6b-88c6-c8981b68203f_gdc_realn_rehead_report.tsv
ae59512a-f447-4cad-b15f-9c23b9b2e97c	11e91e0b-2ed9-41c6-b783-732415918806_gdc_realn_rehead.bam	Sequencing Reads	Aligned Reads	TCGA-COAD	TCGA-AA-A02K	TCGA-AA-A02K-01A	Primary Tumor	11e91e0b-2ed9-41c6-b783-732415918806_gdc_realn_rehead_report.tsv
b5924714-357a-483a-b72d-0dfb0af536cc	839af446-6db3-4ee6-9c9d-c708fae01bba_gdc_realn_rehead.bam	Sequencing Reads	Aligned Reads	TCGA-COAD	TCGA-A6-3808	TCGA-A6-3808-01A	Primary Tumor	839af446-6db3-4ee6-9c9d-c708fae01bba_gdc_realn_rehead_report.tsv
f0aa76b6-11d0-425d-be31-921074003b51	e4ddee75-3b56-41ca-9ab7-09d1a8b61626_gdc_realn_rehead.bam	Sequencing Reads	Aligned Reads	TCGA-COAD	TCGA-F4-6805	TCGA-F4-6805-01A	Primary Tumor	e4ddee75-3b56-41ca-9ab7-09d1a8b61626_gdc_realn_rehead_report.tsv
b509051b-8742-434c-83e0-96f4d67ca801	0f42b443-7b26-4577-98fc-cb0c18a67a66_gdc_realn_rehead.bam	Sequencing Reads	Aligned Reads	TCGA-COAD	TCGA-AA-3869	TCGA-AA-3869-01A	Primary Tumor	0f42b443-7b26-4577-98fc-cb0c18a67a66_gdc_realn_rehead_report.tsv
c4eab08a-4001-49fa-a818-3484ac8ba56d	44bd4ae2-fcfa-46d6-a849-20968bfa89ee_gdc_realn_rehead.bam	Sequencing Reads	Aligned Reads	TCGA-COAD	TCGA-AA-A00N	TCGA-AA-A00N-01A	Primary Tumor	44bd4ae2-fcfa-46d6-a849-20968bfa89ee_gdc_realn_rehead_report.tsv
2d9c8cc3-d56a-4920-b86c-2389ca913e97	78f35f00-e807-43dc-8fe4-98bcee7fd6ae_gdc_realn_rehead.bam	Sequencing Reads	Aligned Reads	TCGA-COAD	TCGA-A6-2678	TCGA-A6-2678-11A	Solid Tissue Normal	78f35f00-e807-43dc-8fe4-98bcee7fd6ae_gdc_realn_rehead_report.tsv
c4d62f18-52a9-4753-93c4-547bdbf0abea	0512ccd3-e4f2-4cdc-87c8-ea398b0e7b03_gdc_realn_rehead.bam	Sequencing Reads	Aligned Reads	TCGA-COAD	TCGA-AA-3517	TCGA-AA-3517-01A	Primary Tumor	0512ccd3-e4f2-4cdc-87c8-ea398b0e7b03_gdc_realn_rehead_report.tsv
02cbd25b-315c-47c4-bd4d-bfc157d957a2	626e6bb4-e0a4-4203-9fc1-493f6ef86f2e_gdc_realn_rehead.bam	Sequencing Reads	Aligned Reads	TCGA-COAD	TCGA-DM-A1D6	TCGA-DM-A1D6-01A	Primary Tumor	626e6bb4-e0a4-4203-9fc1-493f6ef86f2e_gdc_realn_rehead_report.tsv
7b0908c3-8bca-49ff-b157-5de397f8b0bd	4540e858-8651-47e1-a4df-b8f6ac03ae4e_gdc_realn_rehead.bam	Sequencing Reads	Aligned Reads	TCGA-COAD	TCGA-AA-A00O	TCGA-AA-A00O-01A	Primary Tumor	4540e858-8651-47e1-a4df-b8f6ac03ae4e_gdc_realn_rehead_report.tsv
bf18b4eb-ff17-4632-a0ca-9a1c0f002156	f36571b4-f963-49ba-a6d1-203438b8c303_gdc_realn_rehead.bam	Sequencing Reads	Aligned Reads	TCGA-COAD	TCGA-AA-3496	TCGA-AA-3496-01A	Primary Tumor	f36571b4-f963-49ba-a6d1-203438b8c303_gdc_realn_rehead_report.tsv
a67971a0-8e79-4d59-a001-8c168b4fcf0f	300ac9b4-f371-468b-851d-22d0f6208749_gdc_realn_rehead.bam	Sequencing Reads	Aligned Reads	TCGA-COAD	TCGA-AA-A00Z	TCGA-AA-A00Z-01A	Primary Tumor	300ac9b4-f371-468b-851d-22d0f6208749_gdc_realn_rehead_report.tsv
bf17967a-2c96-48b7-ac95-8bdfd7b6d5cf	aae7ca99-cd95-4dad-a5f0-4a8c72e56f58_gdc_realn_rehead.bam	Sequencing Reads	Aligned Reads	TCGA-COAD	TCGA-D5-6541	TCGA-D5-6541-01A	Primary Tumor	aae7ca99-cd95-4dad-a5f0-4a8c72e56f58_gdc_realn_rehead_report.tsv
24a2b66f-7253-4878-bca8-1827b435dff5	35fec3ca-aa5e-4c82-8d1a-b1adf588b566_gdc_realn_rehead.bam	Sequencing Reads	Aligned Reads	TCGA-COAD	TCGA-AA-3531	TCGA-AA-3531-11A	Solid Tissue Normal	35fec3ca-aa5e-4c82-8d1a-b1adf588b566_gdc_realn_rehead_report.tsv
47ea59f4-774a-4d37-8777-fc433a3ff20d	5c0af189-fee6-4624-b30f-2d86f3fc55d8_gdc_realn_rehead.bam	Sequencing Reads	Aligned Reads	TCGA-COAD	TCGA-AA-3846	TCGA-AA-3846-01A	Primary Tumor	5c0af189-fee6-4624-b30f-2d86f3fc55d8_gdc_realn_rehead_report.tsv
792121f5-de84-41c8-a784-a313cab6eab6	f73d6050-a5e9-4aac-b5e8-d5dd6c05e239_gdc_realn_rehead.bam	Sequencing Reads	Aligned Reads	TCGA-COAD	TCGA-AA-A00W	TCGA-AA-A00W-01A	Primary Tumor	f73d6050-a5e9-4aac-b5e8-d5dd6c05e239_gdc_realn_rehead_report.tsv
8f96ba31-383a-4457-a85f-9bd680ece6d7	755054ab-da9c-4071-ad16-9664bf53b66e_gdc_realn_rehead.bam	Sequencing Reads	Aligned Reads	TCGA-COAD	TCGA-AA-3527	TCGA-AA-3527-01A	Primary Tumor	755054ab-da9c-4071-ad16-9664bf53b66e_gdc_realn_rehead_report.tsv
dc378fa0-3b2b-46aa-afc7-a285352e174b	dd099d2c-9b66-435c-99ad-a2dc96cb5ae7_gdc_realn_rehead.bam	Sequencing Reads	Aligned Reads	TCGA-COAD	TCGA-G4-6302	TCGA-G4-6302-01A	Primary Tumor	dd099d2c-9b66-435c-99ad-a2dc96cb5ae7_gdc_realn_rehead_report.tsv
5549d854-57ff-4d76-8d32-977106690e73	390f1fbd-5968-4eb7-ae85-6814f77297f5_gdc_realn_rehead.bam	Sequencing Reads	Aligned Reads	TCGA-COAD	TCGA-D5-6923	TCGA-D5-6923-01A	Primary Tumor	390f1fbd-5968-4eb7-ae85-6814f77297f5_gdc_realn_rehead_report.tsv
b9861b19-9008-4381-b6fc-1119427b93fd	057e1f4a-6044-42f2-bcb9-861a5eaad65e_gdc_realn_rehead.bam	Sequencing Reads	Aligned Reads	TCGA-COAD	TCGA-AA-3678	TCGA-AA-3678-01A	Primary Tumor	057e1f4a-6044-42f2-bcb9-861a5eaad65e_gdc_realn_rehead_report.tsv
6e58c563-2bd3-4126-990a-f44e9abaa55b	74b5333b-571a-48c5-83ef-f6177a51c3f8_gdc_realn_rehead.bam	Sequencing Reads	Aligned Reads	TCGA-COAD	TCGA-CK-4950	TCGA-CK-4950-01A	Primary Tumor	74b5333b-571a-48c5-83ef-f6177a51c3f8_gdc_realn_rehead_report.tsv
e0bb69be-e9d2-491d-87fa-dec9cb70c368	820c5f76-ee21-48fb-9964-544a4f048f46_gdc_realn_rehead.bam	Sequencing Reads	Aligned Reads	TCGA-COAD	TCGA-A6-5659	TCGA-A6-5659-01A	Primary Tumor	820c5f76-ee21-48fb-9964-544a4f048f46_gdc_realn_rehead_report.tsv
ed77b3cf-a543-439f-8e11-7c1fb9efb157	006cb4e4-cb57-4b4f-98ed-475fa7f7f74d_gdc_realn_rehead.bam	Sequencing Reads	Aligned Reads	TCGA-COAD	TCGA-A6-2686	TCGA-A6-2686-01A	Primary Tumor	006cb4e4-cb57-4b4f-98ed-475fa7f7f74d_gdc_realn_rehead_report.tsv
04c851fd-153b-4707-8f67-0aa6cc82eaa5	cd9feeb7-2a7f-498a-b1fa-4eb5ef6c12c1_gdc_realn_rehead.bam	Sequencing Reads	Aligned Reads	TCGA-COAD	TCGA-A6-6651	TCGA-A6-6651-01A	Primary Tumor	cd9feeb7-2a7f-498a-b1fa-4eb5ef6c12c1_gdc_realn_rehead_report.tsv
2edb136e-dee1-4fa1-9270-f7a7bd1c9aca	a9639145-5122-460e-8f39-790ae2bd186a_gdc_realn_rehead.bam	Sequencing Reads	Aligned Reads	TCGA-COAD	TCGA-AA-3552	TCGA-AA-3552-01A	Primary Tumor	a9639145-5122-460e-8f39-790ae2bd186a_gdc_realn_rehead_report.tsv
502324ea-9c49-414a-8248-58b13da65e8c	2834277f-3c76-42b6-939b-eeeaa3664bc0_gdc_realn_rehead.bam	Sequencing Reads	Aligned Reads	TCGA-COAD	TCGA-AA-3939	TCGA-AA-3939-01A	Primary Tumor	2834277f-3c76-42b6-939b-eeeaa3664bc0_gdc_realn_rehead_report.tsv
6c7791f2-d43a-46a2-b119-8287a44aea09	1770d9bf-df63-4244-8679-562b2e63d00f_gdc_realn_rehead.bam	Sequencing Reads	Aligned Reads	TCGA-COAD	TCGA-F4-6807	TCGA-F4-6807-01A	Primary Tumor	1770d9bf-df63-4244-8679-562b2e63d00f_gdc_realn_rehead_report.tsv
c6b5b416-69f6-4782-b8a4-a399759b652f	8f3c0b47-1ec7-4b35-93c8-5a91c786ab5e_gdc_realn_rehead.bam	Sequencing Reads	Aligned Reads	TCGA-COAD	TCGA-A6-5659	TCGA-A6-5659-01B	Primary Tumor	8f3c0b47-1ec7-4b35-93c8-5a91c786ab5e_gdc_realn_rehead_report.tsv
fe0ce41e-3f45-47e1-bd31-56fde0668b0e	35357ea6-a8e2-42c6-ab3b-2653babe2d67_gdc_realn_rehead.bam	Sequencing Reads	Aligned Reads	TCGA-COAD	TCGA-F4-6569	TCGA-F4-6569-01A	Primary Tumor	35357ea6-a8e2-42c6-ab3b-2653babe2d67_gdc_realn_rehead_report.tsv
57924cdb-698e-4bba-955c-551183ea5971	757f949f-6939-489d-9e71-f8d560b8c48a_gdc_realn_rehead.bam	Sequencing Reads	Aligned Reads	TCGA-COAD	TCGA-G4-6627	TCGA-G4-6627-01A	Primary Tumor	757f949f-6939-489d-9e71-f8d560b8c48a_gdc_realn_rehead_report.tsv
41785c09-4489-40c9-bbee-1c968809a3cf	729053d1-1f21-4b9f-bb85-c267a42c5862_gdc_realn_rehead.bam	Sequencing Reads	Aligned Reads	TCGA-COAD	TCGA-F4-6855	TCGA-F4-6855-01A	Primary Tumor	729053d1-1f21-4b9f-bb85-c267a42c5862_gdc_realn_rehead_report.tsv
c9eebf0c-3768-43a1-b5c5-874a0d4843c2	2dbbee38-d904-424b-8d85-98a990989939_gdc_realn_rehead.bam	Sequencing Reads	Aligned Reads	TCGA-COAD	TCGA-AA-A02Y	TCGA-AA-A02Y-01A	Primary Tumor	2dbbee38-d904-424b-8d85-98a990989939_gdc_realn_rehead_report.tsv
b9db52ca-bb44-4715-85a7-d31472e48611	568be427-8003-4aa7-a0d9-5c1d5aa31da4_gdc_realn_rehead.bam	Sequencing Reads	Aligned Reads	TCGA-COAD	TCGA-AY-A69D	TCGA-AY-A69D-01A	Primary Tumor	568be427-8003-4aa7-a0d9-5c1d5aa31da4_gdc_realn_rehead_report.tsv
6be318a8-5b6a-4387-83e5-e04150bd4f99	39c52a1e-5729-4a97-8aa4-afb25beeb14f_gdc_realn_rehead.bam	Sequencing Reads	Aligned Reads	TCGA-COAD	TCGA-AA-3973	TCGA-AA-3973-01A	Primary Tumor	39c52a1e-5729-4a97-8aa4-afb25beeb14f_gdc_realn_rehead_report.tsv
e7db975a-8f64-49fd-a68c-5f6ab3690b1a	0f8facf1-341f-49ae-b52d-7bcba989191e_gdc_realn_rehead.bam	Sequencing Reads	Aligned Reads	TCGA-COAD	TCGA-AM-5820	TCGA-AM-5820-01A	Primary Tumor	0f8facf1-341f-49ae-b52d-7bcba989191e_gdc_realn_rehead_report.tsv
4e73fb48-52dd-4be1-acc2-e42ed80a6a7a	97212bb8-7a9d-47bb-abc7-e465df276363_gdc_realn_rehead.bam	Sequencing Reads	Aligned Reads	TCGA-COAD	TCGA-AZ-6606	TCGA-AZ-6606-01A	Primary Tumor	97212bb8-7a9d-47bb-abc7-e465df276363_gdc_realn_rehead_report.tsv
512994a9-2bf7-4fe3-994c-f2a80c57b0f1	09001cae-e831-4af8-bd86-e22cf21c2525_gdc_realn_rehead.bam	Sequencing Reads	Aligned Reads	TCGA-COAD	TCGA-CM-4746	TCGA-CM-4746-01A	Primary Tumor	09001cae-e831-4af8-bd86-e22cf21c2525_gdc_realn_rehead_report.tsv
b11b6757-d25d-4f06-b9a4-b495bd9c6caf	1e184833-509c-4db5-a759-8e2315f6ad24_gdc_realn_rehead.bam	Sequencing Reads	Aligned Reads	TCGA-COAD	TCGA-A6-A567	TCGA-A6-A567-01A	Primary Tumor	1e184833-509c-4db5-a759-8e2315f6ad24_gdc_realn_rehead_report.tsv
94a4faf1-30d0-41f0-a9c3-40932c0d157d	3bcc9178-5387-4aaa-94f5-79d559f4feb6_gdc_realn_rehead.bam	Sequencing Reads	Aligned Reads	TCGA-COAD	TCGA-CM-5344	TCGA-CM-5344-01A	Primary Tumor	3bcc9178-5387-4aaa-94f5-79d559f4feb6_gdc_realn_rehead_report.tsv
aa2824d6-d9fb-4ce9-83d7-acf21cbbb35d	23588b86-b516-4667-bf43-a4e206642e67_gdc_realn_rehead.bam	Sequencing Reads	Aligned Reads	TCGA-COAD	TCGA-CM-4750	TCGA-CM-4750-01A	Primary Tumor	23588b86-b516-4667-bf43-a4e206642e67_gdc_realn_rehead_report.tsv
5fb32663-921c-4e35-a3d2-a7f7ae7c0d9f	7f5863d1-95ef-43a9-8b76-dd6928a02765_gdc_realn_rehead.bam	Sequencing Reads	Aligned Reads	TCGA-COAD	TCGA-AD-5900	TCGA-AD-5900-01A	Primary Tumor	7f5863d1-95ef-43a9-8b76-dd6928a02765_gdc_realn_rehead_report.tsv
d350e93b-146a-4c0b-8143-cfcb8bd6c5b6	ce3e8367-6155-43b2-aa82-d5a96e8cc569_gdc_realn_rehead.bam	Sequencing Reads	Aligned Reads	TCGA-COAD	TCGA-AZ-5403	TCGA-AZ-5403-01A	Primary Tumor	ce3e8367-6155-43b2-aa82-d5a96e8cc569_gdc_realn_rehead_report.tsv
f6997426-b4d8-438a-b6df-00f9b5894cbd	458a3321-b0e6-4ad9-ac15-c66d4273ac1c_gdc_realn_rehead.bam	Sequencing Reads	Aligned Reads	TCGA-COAD	TCGA-A6-2683	TCGA-A6-2683-11A	Solid Tissue Normal	458a3321-b0e6-4ad9-ac15-c66d4273ac1c_gdc_realn_rehead_report.tsv
86b72e80-9135-4951-b5b3-1e10bccc7412	7548c444-00a4-43ee-a18b-bddaf6e46b53_gdc_realn_rehead.bam	Sequencing Reads	Aligned Reads	TCGA-COAD	TCGA-D5-7000	TCGA-D5-7000-01A	Primary Tumor	7548c444-00a4-43ee-a18b-bddaf6e46b53_gdc_realn_rehead_report.tsv
a6a8865c-75c3-4107-8391-41ac287fd126	a440ef09-474c-41eb-934e-0ee06efd826c_gdc_realn_rehead.bam	Sequencing Reads	Aligned Reads	TCGA-COAD	TCGA-A6-6653	TCGA-A6-6653-01A	Primary Tumor	a440ef09-474c-41eb-934e-0ee06efd826c_gdc_realn_rehead_report.tsv
b32e5b65-53ce-43c4-a19f-0b9aa30c6a09	514bfd13-f26d-42b6-8a46-f0e37c5968cc_gdc_realn_rehead.bam	Sequencing Reads	Aligned Reads	TCGA-COAD	TCGA-AA-A01D	TCGA-AA-A01D-01A	Primary Tumor	514bfd13-f26d-42b6-8a46-f0e37c5968cc_gdc_realn_rehead_report.tsv
781a98aa-f273-4997-8bd6-b5819b6590bd	69099f69-3dc9-4230-a815-76d8de553386_gdc_realn_rehead.bam	Sequencing Reads	Aligned Reads	TCGA-COAD	TCGA-RU-A8FL	TCGA-RU-A8FL-01A	Primary Tumor	69099f69-3dc9-4230-a815-76d8de553386_gdc_realn_rehead_report.tsv
1bd24aac-6813-42d2-9f98-232f18e39a75	235f640a-f07d-4856-b3fd-02fc98b9fc35_gdc_realn_rehead.bam	Sequencing Reads	Aligned Reads	TCGA-COAD	TCGA-AA-3697	TCGA-AA-3697-11A	Solid Tissue Normal	235f640a-f07d-4856-b3fd-02fc98b9fc35_gdc_realn_rehead_report.tsv
5db545ee-6ccb-4614-a9d5-917e9a5f59d1	4d148881-32b5-4195-91b2-0c422da4d826_gdc_realn_rehead.bam	Sequencing Reads	Aligned Reads	TCGA-COAD	TCGA-QG-A5Z2	TCGA-QG-A5Z2-01A	Primary Tumor	4d148881-32b5-4195-91b2-0c422da4d826_gdc_realn_rehead_report.tsv
f077f256-ff6a-436b-89bf-6035f9d09ac8	4618b09d-0895-4ca7-911e-de0fe3198c60_gdc_realn_rehead.bam	Sequencing Reads	Aligned Reads	TCGA-COAD	TCGA-A6-A565	TCGA-A6-A565-01A	Primary Tumor	4618b09d-0895-4ca7-911e-de0fe3198c60_gdc_realn_rehead_report.tsv
4b2bacde-02fa-4edf-bbff-a1fc8b864bac	b22288af-a70e-4aad-9016-f7cf0440c04c_gdc_realn_rehead.bam	Sequencing Reads	Aligned Reads	TCGA-COAD	TCGA-AA-A02E	TCGA-AA-A02E-01A	Primary Tumor	b22288af-a70e-4aad-9016-f7cf0440c04c_gdc_realn_rehead_report.tsv
6e48118d-8114-4539-b349-e37d356f5cb8	a53cbf8b-4de1-4868-9a14-4c9aad33a5b6_gdc_realn_rehead.bam	Sequencing Reads	Aligned Reads	TCGA-COAD	TCGA-AA-3833	TCGA-AA-3833-01A	Primary Tumor	a53cbf8b-4de1-4868-9a14-4c9aad33a5b6_gdc_realn_rehead_report.tsv
8a15a700-3831-4c50-aad0-b2354c90389b	3bdd152e-361c-4fda-966e-22c8ee7923c9_gdc_realn_rehead.bam	Sequencing Reads	Aligned Reads	TCGA-COAD	TCGA-AA-3860	TCGA-AA-3860-01A	Primary Tumor	3bdd152e-361c-4fda-966e-22c8ee7923c9_gdc_realn_rehead_report.tsv
d7005e5f-cb41-4fa3-ad14-baab9419a7d2	3c79881d-ab26-4c89-953a-e57049a26b9c_gdc_realn_rehead.bam	Sequencing Reads	Aligned Reads	TCGA-COAD	TCGA-CK-5916	TCGA-CK-5916-01A	Primary Tumor	3c79881d-ab26-4c89-953a-e57049a26b9c_gdc_realn_rehead_report.tsv
721242c3-c8d6-4468-9721-007bf0198717	1a18bf52-fb2e-473f-951d-feb0f0f0ce9a_gdc_realn_rehead.bam	Sequencing Reads	Aligned Reads	TCGA-COAD	TCGA-AA-A01X	TCGA-AA-A01X-01A	Primary Tumor	1a18bf52-fb2e-473f-951d-feb0f0f0ce9a_gdc_realn_rehead_report.tsv
b5370479-3144-41e3-b82a-f8be992161df	fd8b6bfc-27bc-4861-a0d4-95da6ca6fc91_gdc_realn_rehead.bam	Sequencing Reads	Aligned Reads	TCGA-COAD	TCGA-AZ-4308	TCGA-AZ-4308-01A	Primary Tumor	fd8b6bfc-27bc-4861-a0d4-95da6ca6fc91_gdc_realn_rehead_report.tsv
8fd05050-1405-4248-96ea-d2c350c5ceb6	0dce4b3b-e323-42b0-af84-1b9ac229f530_gdc_realn_rehead.bam	Sequencing Reads	Aligned Reads	TCGA-COAD	TCGA-D5-6926	TCGA-D5-6926-01A	Primary Tumor	0dce4b3b-e323-42b0-af84-1b9ac229f530_gdc_realn_rehead_report.tsv
187e1335-5dbf-4234-8fc1-5d0494aaf296	c9e3ec9e-ee0e-466f-b164-0447da0f40da_gdc_realn_rehead.bam	Sequencing Reads	Aligned Reads	TCGA-COAD	TCGA-AA-3672	TCGA-AA-3672-01A	Primary Tumor	c9e3ec9e-ee0e-466f-b164-0447da0f40da_gdc_realn_rehead_report.tsv
b06ba18a-887c-4e44-bb1f-3e7e33ec0e3a	e1c69f79-6cd2-4a7a-a71a-cf1815e4d036_gdc_realn_rehead.bam	Sequencing Reads	Aligned Reads	TCGA-COAD	TCGA-G4-6310	TCGA-G4-6310-01A	Primary Tumor	e1c69f79-6cd2-4a7a-a71a-cf1815e4d036_gdc_realn_rehead_report.tsv
b9529784-8475-4460-bdd5-7cd72f13d93d	7f590366-7056-4c6c-ae40-383fbfa1b0eb_gdc_realn_rehead.bam	Sequencing Reads	Aligned Reads	TCGA-COAD	TCGA-CM-6679	TCGA-CM-6679-01A	Primary Tumor	7f590366-7056-4c6c-ae40-383fbfa1b0eb_gdc_realn_rehead_report.tsv
abc5cedc-0d14-4d9c-abca-aa2fbcf8b194	922d191c-e078-4e8b-be8a-3bbede0aeefb_gdc_realn_rehead.bam	Sequencing Reads	Aligned Reads	TCGA-COAD	TCGA-DM-A1D9	TCGA-DM-A1D9-01A	Primary Tumor	922d191c-e078-4e8b-be8a-3bbede0aeefb_gdc_realn_rehead_report.tsv
ef7c0e3b-66ac-43c8-a220-abdffbdd2f24	3efd67e3-dcc1-4155-8b76-54dc1a057aae_gdc_realn_rehead.bam	Sequencing Reads	Aligned Reads	TCGA-COAD	TCGA-AA-3655	TCGA-AA-3655-01A	Primary Tumor	3efd67e3-dcc1-4155-8b76-54dc1a057aae_gdc_realn_rehead_report.tsv
fa5e83a0-4d1d-46fe-9f11-fb4a5bc2a87f	8c2a2263-d375-421c-8e5a-4fadc6dad2c7_gdc_realn_rehead.bam	Sequencing Reads	Aligned Reads	TCGA-COAD	TCGA-AZ-6599	TCGA-AZ-6599-11A	Solid Tissue Normal	8c2a2263-d375-421c-8e5a-4fadc6dad2c7_gdc_realn_rehead_report.tsv
56b9726a-a4e6-4976-97ec-015505c7b21e	5a7b2eaf-08e7-4df9-b2cc-f9aa3352216e_gdc_realn_rehead.bam	Sequencing Reads	Aligned Reads	TCGA-COAD	TCGA-CA-6718	TCGA-CA-6718-01A	Primary Tumor	5a7b2eaf-08e7-4df9-b2cc-f9aa3352216e_gdc_realn_rehead_report.tsv
deefeb05-9e7d-4373-94cc-ddd06dab12fc	b13aec04-b858-4ba1-94d4-f4ba597d2d9f_gdc_realn_rehead.bam	Sequencing Reads	Aligned Reads	TCGA-COAD	TCGA-F4-6463	TCGA-F4-6463-01A	Primary Tumor	b13aec04-b858-4ba1-94d4-f4ba597d2d9f_gdc_realn_rehead_report.tsv
06921a3a-5c30-4fb0-8ed0-347f51af459d	8601a663-8bae-4542-be7c-d84b20374594_gdc_realn_rehead.bam	Sequencing Reads	Aligned Reads	TCGA-COAD	TCGA-4T-AA8H	TCGA-4T-AA8H-01A	Primary Tumor	8601a663-8bae-4542-be7c-d84b20374594_gdc_realn_rehead_report.tsv
141298b3-1533-4e08-8e2c-2bd583ab630e	5b04672f-a7cd-4aa8-8695-764b4de01195_gdc_realn_rehead.bam	Sequencing Reads	Aligned Reads	TCGA-COAD	TCGA-AA-3522	TCGA-AA-3522-11A	Solid Tissue Normal	5b04672f-a7cd-4aa8-8695-764b4de01195_gdc_realn_rehead_report.tsv
1de5a7b3-400c-42a2-bdc5-b548f0c3d911	de78c570-4979-45d7-a649-c4d915f8f1aa_gdc_realn_rehead.bam	Sequencing Reads	Aligned Reads	TCGA-COAD	TCGA-AA-A01V	TCGA-AA-A01V-01A	Primary Tumor	de78c570-4979-45d7-a649-c4d915f8f1aa_gdc_realn_rehead_report.tsv
56ec9cb6-c34f-413f-b04a-ea2e5e429cd3	0f1ccb71-4229-4285-9236-d108854f52c5_gdc_realn_rehead.bam	Sequencing Reads	Aligned Reads	TCGA-COAD	TCGA-AA-3712	TCGA-AA-3712-11A	Solid Tissue Normal	0f1ccb71-4229-4285-9236-d108854f52c5_gdc_realn_rehead_report.tsv
e4702c44-6404-47e4-8681-9c4fdb578cf7	529b637a-3e33-480a-aa0c-c02588870158_gdc_realn_rehead.bam	Sequencing Reads	Aligned Reads	TCGA-COAD	TCGA-CM-5863	TCGA-CM-5863-01A	Primary Tumor	529b637a-3e33-480a-aa0c-c02588870158_gdc_realn_rehead_report.tsv
2d8a4267-969c-4a3a-bd89-c3ce0b9a6cf2	18829cf6-088a-4c43-9297-e022d03bfa6b_gdc_realn_rehead.bam	Sequencing Reads	Aligned Reads	TCGA-COAD	TCGA-AA-3663	TCGA-AA-3663-01A	Primary Tumor	18829cf6-088a-4c43-9297-e022d03bfa6b_gdc_realn_rehead_report.tsv
8468a033-502f-4085-a7f4-de4c1922b2fa	f68f332d-7d4d-4ba4-9137-34e7427c640f_gdc_realn_rehead.bam	Sequencing Reads	Aligned Reads	TCGA-COAD	TCGA-AZ-6598	TCGA-AZ-6598-01A	Primary Tumor	f68f332d-7d4d-4ba4-9137-34e7427c640f_gdc_realn_rehead_report.tsv
65e7d9df-c3b1-448e-82c9-338f30965c14	f763598b-c6c4-4373-8920-9d0d7044a4eb_gdc_realn_rehead.bam	Sequencing Reads	Aligned Reads	TCGA-COAD	TCGA-AA-A01Q	TCGA-AA-A01Q-01A	Primary Tumor	f763598b-c6c4-4373-8920-9d0d7044a4eb_gdc_realn_rehead_report.tsv
19046d4a-ba58-4e49-a393-3dd7256cba58	25dbcfce-08a7-4c68-aeb4-2f2fdd1c20a6_gdc_realn_rehead.bam	Sequencing Reads	Aligned Reads	TCGA-COAD	TCGA-QL-A97D	TCGA-QL-A97D-01A	Primary Tumor	25dbcfce-08a7-4c68-aeb4-2f2fdd1c20a6_gdc_realn_rehead_report.tsv
d44f3d93-1025-437d-a667-7653efa8d60a	ddb21d1e-2a98-435c-bc45-b9b03ed30956_gdc_realn_rehead.bam	Sequencing Reads	Aligned Reads	TCGA-COAD	TCGA-D5-6924	TCGA-D5-6924-01A	Primary Tumor	ddb21d1e-2a98-435c-bc45-b9b03ed30956_gdc_realn_rehead_report.tsv
1c491437-900d-4a9b-88d0-7668ee41f052	e43b8bda-e477-4618-9172-4516433db76f_gdc_realn_rehead.bam	Sequencing Reads	Aligned Reads	TCGA-COAD	TCGA-G4-6322	TCGA-G4-6322-01A	Primary Tumor	e43b8bda-e477-4618-9172-4516433db76f_gdc_realn_rehead_report.tsv
61f1e33f-6c84-43cb-b7d6-53701e9ace1d	53ebec34-f67e-4fe9-9428-579431105d3e_gdc_realn_rehead.bam	Sequencing Reads	Aligned Reads	TCGA-COAD	TCGA-A6-2683	TCGA-A6-2683-01A	Primary Tumor	53ebec34-f67e-4fe9-9428-579431105d3e_gdc_realn_rehead_report.tsv
da61c732-293d-41aa-821c-caba4b248276	c86ce289-ae34-496a-8857-24daad38dcd9_gdc_realn_rehead.bam	Sequencing Reads	Aligned Reads	TCGA-COAD	TCGA-A6-5662	TCGA-A6-5662-01A	Primary Tumor	c86ce289-ae34-496a-8857-24daad38dcd9_gdc_realn_rehead_report.tsv
32ba9767-5581-4bfb-a504-07b2df818e10	b32db811-46f0-46da-9c33-2de2839d4179_gdc_realn_rehead.bam	Sequencing Reads	Aligned Reads	TCGA-COAD	TCGA-A6-6649	TCGA-A6-6649-01A	Primary Tumor	b32db811-46f0-46da-9c33-2de2839d4179_gdc_realn_rehead_report.tsv
1322abdc-d1c1-456e-8715-b3050f4615a8	823bd826-336b-455b-beaa-cb5f6b0ede65_gdc_realn_rehead.bam	Sequencing Reads	Aligned Reads	TCGA-COAD	TCGA-CM-6161	TCGA-CM-6161-01A	Primary Tumor	823bd826-336b-455b-beaa-cb5f6b0ede65_gdc_realn_rehead_report.tsv
d17056a1-8558-4585-92cb-f967d832459e	5ebc4edb-8e53-4857-be22-b101da6d72ba_gdc_realn_rehead.bam	Sequencing Reads	Aligned Reads	TCGA-COAD	TCGA-AA-A01Z	TCGA-AA-A01Z-01A	Primary Tumor	5ebc4edb-8e53-4857-be22-b101da6d72ba_gdc_realn_rehead_report.tsv
b7e78979-c177-427d-a627-b5f241f36232	a3cd07f0-0f56-4773-b041-03b4be252d08_gdc_realn_rehead.bam	Sequencing Reads	Aligned Reads	TCGA-COAD	TCGA-A6-2677	TCGA-A6-2677-01B	Primary Tumor	a3cd07f0-0f56-4773-b041-03b4be252d08_gdc_realn_rehead_report.tsv
7adde6fc-7b62-4f26-b327-d225b429823a	9e194ea8-2642-4ee2-9e24-8fb56d611e0a_gdc_realn_rehead.bam	Sequencing Reads	Aligned Reads	TCGA-COAD	TCGA-AA-3514	TCGA-AA-3514-11A	Solid Tissue Normal	9e194ea8-2642-4ee2-9e24-8fb56d611e0a_gdc_realn_rehead_report.tsv
d5cad692-1850-45cc-8191-77ad568e6fdc	3458ad38-f36a-410e-b7be-f737faa89691_gdc_realn_rehead.bam	Sequencing Reads	Aligned Reads	TCGA-COAD	TCGA-AA-3715	TCGA-AA-3715-01A	Primary Tumor	3458ad38-f36a-410e-b7be-f737faa89691_gdc_realn_rehead_report.tsv
45a06d41-9be1-486f-a2a4-c33ce4a6328a	ded06a68-f015-441b-b8f8-f05dad0e16ab_gdc_realn_rehead.bam	Sequencing Reads	Aligned Reads	TCGA-COAD	TCGA-CM-5864	TCGA-CM-5864-01A	Primary Tumor	ded06a68-f015-441b-b8f8-f05dad0e16ab_gdc_realn_rehead_report.tsv
3d70ba05-81f9-4b1a-85b0-ead0fcbd56f3	45cf2f30-b21c-4670-b32e-cc21cfdb95f3_gdc_realn_rehead.bam	Sequencing Reads	Aligned Reads	TCGA-COAD	TCGA-A6-2681	TCGA-A6-2681-01A	Primary Tumor	45cf2f30-b21c-4670-b32e-cc21cfdb95f3_gdc_realn_rehead_report.tsv
fae8df44-cea4-4b8b-9a0a-be7cb1af84c7	73531238-e3a1-4717-bd34-4c768760c189_gdc_realn_rehead.bam	Sequencing Reads	Aligned Reads	TCGA-COAD	TCGA-CM-6169	TCGA-CM-6169-01A	Primary Tumor	73531238-e3a1-4717-bd34-4c768760c189_gdc_realn_rehead_report.tsv
5b225e8b-014b-4407-bc80-8566b10d9103	511336f1-e7fd-40fa-a4ed-df3730076095_gdc_realn_rehead.bam	Sequencing Reads	Aligned Reads	TCGA-COAD	TCGA-AZ-6603	TCGA-AZ-6603-11A	Solid Tissue Normal	511336f1-e7fd-40fa-a4ed-df3730076095_gdc_realn_rehead_report.tsv
29373132-a54d-416d-9915-8af204d06645	2c318013-ec52-45c6-a6f1-ea2dd13e7d96_gdc_realn_rehead.bam	Sequencing Reads	Aligned Reads	TCGA-COAD	TCGA-AA-3495	TCGA-AA-3495-01A	Primary Tumor	2c318013-ec52-45c6-a6f1-ea2dd13e7d96_gdc_realn_rehead_report.tsv
7d10f16e-737a-4351-ab41-9e9794b92785	aa4797b8-11ca-49ba-82bb-317922290105_gdc_realn_rehead.bam	Sequencing Reads	Aligned Reads	TCGA-COAD	TCGA-A6-5667	TCGA-A6-5667-01A	Primary Tumor	aa4797b8-11ca-49ba-82bb-317922290105_gdc_realn_rehead_report.tsv
a70e9c48-e879-406c-89fe-d951f93416db	156dac05-7330-44be-8492-4f66f97b6d7c_gdc_realn_rehead.bam	Sequencing Reads	Aligned Reads	TCGA-COAD	TCGA-NH-A5IV	TCGA-NH-A5IV-01A	Primary Tumor	156dac05-7330-44be-8492-4f66f97b6d7c_gdc_realn_rehead_report.tsv
2b5f10a8-0fe7-449a-ac38-468cf32c5704	25db88d4-3854-4965-866f-68d6ef7afc4e_gdc_realn_rehead.bam	Sequencing Reads	Aligned Reads	TCGA-COAD	TCGA-D5-6536	TCGA-D5-6536-01A	Primary Tumor	25db88d4-3854-4965-866f-68d6ef7afc4e_gdc_realn_rehead_report.tsv
34692553-cc9e-454e-a003-85618f12e15b	3087fe27-3c36-48a0-b65c-78d43f02dd16_gdc_realn_rehead.bam	Sequencing Reads	Aligned Reads	TCGA-COAD	TCGA-AA-3684	TCGA-AA-3684-01A	Primary Tumor	3087fe27-3c36-48a0-b65c-78d43f02dd16_gdc_realn_rehead_report.tsv
662a73d1-ef4d-482d-b427-7dfbca525571	476be423-178a-47f6-bf36-1afadc005037_gdc_realn_rehead.bam	Sequencing Reads	Aligned Reads	TCGA-COAD	TCGA-A6-2679	TCGA-A6-2679-11A	Solid Tissue Normal	476be423-178a-47f6-bf36-1afadc005037_gdc_realn_rehead_report.tsv
2e48e315-5cdf-4fee-aa5d-3c7baa4030ad	dcec76da-f81b-4bc9-8c83-210fa33d420d_gdc_realn_rehead.bam	Sequencing Reads	Aligned Reads	TCGA-COAD	TCGA-A6-2676	TCGA-A6-2676-01A	Primary Tumor	dcec76da-f81b-4bc9-8c83-210fa33d420d_gdc_realn_rehead_report.tsv
af831284-873e-4530-8bd6-bde434a78a1a	0a3c82ca-4ca5-4b0f-b8c1-b02ab8e8bd66_gdc_realn_rehead.bam	Sequencing Reads	Aligned Reads	TCGA-COAD	TCGA-CM-5861	TCGA-CM-5861-01A	Primary Tumor	0a3c82ca-4ca5-4b0f-b8c1-b02ab8e8bd66_gdc_realn_rehead_report.tsv
3c6c8465-a13d-4dbe-bf55-92dd423f9f8f	17525a8e-224d-46cf-8e3d-7daa21d56816_gdc_realn_rehead.bam	Sequencing Reads	Aligned Reads	TCGA-COAD	TCGA-D5-5539	TCGA-D5-5539-01A	Primary Tumor	17525a8e-224d-46cf-8e3d-7daa21d56816_gdc_realn_rehead_report.tsv
417e133e-81b5-4976-a9d4-91bc1f38e3bc	f45fc4a4-bbd6-4177-bd1f-04074e728d0e_gdc_realn_rehead.bam	Sequencing Reads	Aligned Reads	TCGA-COAD	TCGA-AD-6890	TCGA-AD-6890-01A	Primary Tumor	f45fc4a4-bbd6-4177-bd1f-04074e728d0e_gdc_realn_rehead_report.tsv
fd9ac46f-2517-446c-9325-06f8db2ab89c	7092b1ff-3a7a-4eee-acb6-d3ed1ee80c1e_gdc_realn_rehead.bam	Sequencing Reads	Aligned Reads	TCGA-COAD	TCGA-4N-A93T	TCGA-4N-A93T-01A	Primary Tumor	7092b1ff-3a7a-4eee-acb6-d3ed1ee80c1e_gdc_realn_rehead_report.tsv
a2a38aac-ed6f-4547-a791-9b7a1947787d	646dcaac-9a67-465a-ad4f-a6dcb51f2534_gdc_realn_rehead.bam	Sequencing Reads	Aligned Reads	TCGA-COAD	TCGA-AA-3968	TCGA-AA-3968-01A	Primary Tumor	646dcaac-9a67-465a-ad4f-a6dcb51f2534_gdc_realn_rehead_report.tsv
6b6f1710-30a2-4b2f-bc4b-5087b04b8d50	274adb3c-0a7f-4078-a27d-ea8c470b8963_gdc_realn_rehead.bam	Sequencing Reads	Aligned Reads	TCGA-COAD	TCGA-AA-3855	TCGA-AA-3855-01A	Primary Tumor	274adb3c-0a7f-4078-a27d-ea8c470b8963_gdc_realn_rehead_report.tsv
63422250-8d43-46cb-98b1-4d221d115fe3	e476e0f4-dbc7-4877-b716-0b063972ba6e_gdc_realn_rehead.bam	Sequencing Reads	Aligned Reads	TCGA-COAD	TCGA-AA-A02J	TCGA-AA-A02J-01A	Primary Tumor	e476e0f4-dbc7-4877-b716-0b063972ba6e_gdc_realn_rehead_report.tsv
093debe6-dbc1-4890-8438-b7903bee173d	64fc6935-8362-41d3-a141-523dd3900648_gdc_realn_rehead.bam	Sequencing Reads	Aligned Reads	TCGA-COAD	TCGA-A6-5661	TCGA-A6-5661-01A	Primary Tumor	64fc6935-8362-41d3-a141-523dd3900648_gdc_realn_rehead_report.tsv
7219d9a8-634e-471b-82dd-9316b7b28ff2	e1db5452-12aa-41eb-9eba-dc47a3d02050_gdc_realn_rehead.bam	Sequencing Reads	Aligned Reads	TCGA-COAD	TCGA-AA-3489	TCGA-AA-3489-11A	Solid Tissue Normal	e1db5452-12aa-41eb-9eba-dc47a3d02050_gdc_realn_rehead_report.tsv
51879acc-569c-4838-be5a-1740d46e011d	c112a4d1-e198-4bf2-afcf-10aeb47b2c01_gdc_realn_rehead.bam	Sequencing Reads	Aligned Reads	TCGA-COAD	TCGA-AA-3710	TCGA-AA-3710-01A	Primary Tumor	c112a4d1-e198-4bf2-afcf-10aeb47b2c01_gdc_realn_rehead_report.tsv
0ef08b70-4b13-4a13-9b6f-f96cda68bd01	0d52bbb6-caec-4d5b-bea6-9b5670c3790f_gdc_realn_rehead.bam	Sequencing Reads	Aligned Reads	TCGA-COAD	TCGA-CK-5913	TCGA-CK-5913-01A	Primary Tumor	0d52bbb6-caec-4d5b-bea6-9b5670c3790f_gdc_realn_rehead_report.tsv
d1f1002d-525b-4b8b-b52f-376bf792d74e	7dadfb04-1d05-43fe-80b9-f767e22d02f5_gdc_realn_rehead.bam	Sequencing Reads	Aligned Reads	TCGA-COAD	TCGA-A6-5667	TCGA-A6-5667-11A	Solid Tissue Normal	7dadfb04-1d05-43fe-80b9-f767e22d02f5_gdc_realn_rehead_report.tsv
afb3c381-bf54-453f-ae30-b0c1fc0e55fc	40cefd82-e052-4739-a195-b6d594dcb8ef_gdc_realn_rehead.bam	Sequencing Reads	Aligned Reads	TCGA-COAD	TCGA-A6-2680	TCGA-A6-2680-11A	Solid Tissue Normal	40cefd82-e052-4739-a195-b6d594dcb8ef_gdc_realn_rehead_report.tsv
89f88fef-691c-49e9-bade-63a6c137d3b4	2f69498e-a2da-4730-8dcd-d3913f489177_gdc_realn_rehead.bam	Sequencing Reads	Aligned Reads	TCGA-COAD	TCGA-A6-5666	TCGA-A6-5666-01A	Primary Tumor	2f69498e-a2da-4730-8dcd-d3913f489177_gdc_realn_rehead_report.tsv
01871314-b195-4142-8149-1cff7ea8c3b4	eb089e55-398c-4f58-84d6-484bc5f5707d_gdc_realn_rehead.bam	Sequencing Reads	Aligned Reads	TCGA-COAD	TCGA-AA-3529	TCGA-AA-3529-01A	Primary Tumor	eb089e55-398c-4f58-84d6-484bc5f5707d_gdc_realn_rehead_report.tsv
c7672ae4-5d9d-4f82-b24c-97b306e833a6	b10a3af3-c89e-4c4f-9541-6d88d24ca0d0_gdc_realn_rehead.bam	Sequencing Reads	Aligned Reads	TCGA-COAD	TCGA-AA-A004	TCGA-AA-A004-01A	Primary Tumor	b10a3af3-c89e-4c4f-9541-6d88d24ca0d0_gdc_realn_rehead_report.tsv
e8dfe5ce-8db0-4040-8274-57ed7c5f377f	e9a37930-1aa4-4960-ae2d-076dee501e01_gdc_realn_rehead.bam	Sequencing Reads	Aligned Reads	TCGA-COAD	TCGA-CK-6746	TCGA-CK-6746-01A	Primary Tumor	e9a37930-1aa4-4960-ae2d-076dee501e01_gdc_realn_rehead_report.tsv
4e452bb5-9f7c-437e-8a2b-65d8b59bdaf7	5059213e-5f06-464a-bb6b-f89c68e926bb_gdc_realn_rehead.bam	Sequencing Reads	Aligned Reads	TCGA-COAD	TCGA-AA-3685	TCGA-AA-3685-01A	Primary Tumor	5059213e-5f06-464a-bb6b-f89c68e926bb_gdc_realn_rehead_report.tsv
176aeb29-de28-45a4-b5ea-9912b20fa80e	4a66297d-be58-496a-9044-0922025828bf_gdc_realn_rehead.bam	Sequencing Reads	Aligned Reads	TCGA-COAD	TCGA-D5-6928	TCGA-D5-6928-01A	Primary Tumor	4a66297d-be58-496a-9044-0922025828bf_gdc_realn_rehead_report.tsv
669255d3-ba9b-4a2b-ac63-65a6b7f33ce7	9c2ac06a-c8d9-48b5-a6ad-2c2559956dea_gdc_realn_rehead.bam	Sequencing Reads	Aligned Reads	TCGA-COAD	TCGA-A6-6650	TCGA-A6-6650-01B	Primary Tumor	9c2ac06a-c8d9-48b5-a6ad-2c2559956dea_gdc_realn_rehead_report.tsv
3bc0d4be-c7d3-443e-832c-42727ecc85ea	928e4b19-7881-4e8f-a26b-8fc012d5b9a5_gdc_realn_rehead.bam	Sequencing Reads	Aligned Reads	TCGA-COAD	TCGA-AA-A01I	TCGA-AA-A01I-01A	Primary Tumor	928e4b19-7881-4e8f-a26b-8fc012d5b9a5_gdc_realn_rehead_report.tsv
ab2b39dc-ae9d-4ce0-a25d-f3be0dea1251	36d1fa07-3f78-4ed5-b00f-f8b6847aaab5_gdc_realn_rehead.bam	Sequencing Reads	Aligned Reads	TCGA-COAD	TCGA-T9-A92H	TCGA-T9-A92H-01A	Primary Tumor	36d1fa07-3f78-4ed5-b00f-f8b6847aaab5_gdc_realn_rehead_report.tsv
c1c3ed06-d423-46bf-8b43-77f7817c59bd	9ed21c0d-534b-4cb3-ae43-76493e097644_gdc_realn_rehead.bam	Sequencing Reads	Aligned Reads	TCGA-COAD	TCGA-A6-2675	TCGA-A6-2675-01A	Primary Tumor	9ed21c0d-534b-4cb3-ae43-76493e097644_gdc_realn_rehead_report.tsv
b8fe116f-0482-4f17-bfae-cd383fe2c0e3	21c2f3f9-15c3-4d29-995d-1af6d1fac163_gdc_realn_rehead.bam	Sequencing Reads	Aligned Reads	TCGA-COAD	TCGA-NH-A50V	TCGA-NH-A50V-01A	Primary Tumor	21c2f3f9-15c3-4d29-995d-1af6d1fac163_gdc_realn_rehead_report.tsv
76d40084-e28b-4420-82e3-7de888f3ecb5	630ad2cc-1ed4-41e6-8968-ef473ad82dd0_gdc_realn_rehead.bam	Sequencing Reads	Aligned Reads	TCGA-COAD	TCGA-CK-4952	TCGA-CK-4952-01A	Primary Tumor	630ad2cc-1ed4-41e6-8968-ef473ad82dd0_gdc_realn_rehead_report.tsv
d7f7a9b5-bb8a-47a7-8b30-66042e448446	0f8784c1-5d17-41ce-9d28-be79635487c3_gdc_realn_rehead.bam	Sequencing Reads	Aligned Reads	TCGA-COAD	TCGA-AA-3510	TCGA-AA-3510-01A	Primary Tumor	0f8784c1-5d17-41ce-9d28-be79635487c3_gdc_realn_rehead_report.tsv
e3c93620-749c-44e4-a92a-0760c29e905e	3e446a4a-31a4-44fd-aff8-9c82d08f9d8c_gdc_realn_rehead.bam	Sequencing Reads	Aligned Reads	TCGA-COAD	TCGA-D5-6530	TCGA-D5-6530-01A	Primary Tumor	3e446a4a-31a4-44fd-aff8-9c82d08f9d8c_gdc_realn_rehead_report.tsv
cd187159-1a1b-4289-b0de-817dad634550	5fc360b0-4378-41f3-ab29-3419b88dc5ed_gdc_realn_rehead.bam	Sequencing Reads	Aligned Reads	TCGA-COAD	TCGA-AA-3851	TCGA-AA-3851-01A	Primary Tumor	5fc360b0-4378-41f3-ab29-3419b88dc5ed_gdc_realn_rehead_report.tsv
9a27ecb6-4d6b-4b5f-ac24-7da3b67b55cd	b033283d-1c5b-4ef6-8b4b-b367efec2680_gdc_realn_rehead.bam	Sequencing Reads	Aligned Reads	TCGA-COAD	TCGA-AA-3837	TCGA-AA-3837-01A	Primary Tumor	b033283d-1c5b-4ef6-8b4b-b367efec2680_gdc_realn_rehead_report.tsv
a4d598d7-896b-495c-9e6b-fef43193f9e8	d3e07db3-ba7a-4b7b-8390-2b9d32794341_gdc_realn_rehead.bam	Sequencing Reads	Aligned Reads	TCGA-COAD	TCGA-AA-3517	TCGA-AA-3517-11A	Solid Tissue Normal	d3e07db3-ba7a-4b7b-8390-2b9d32794341_gdc_realn_rehead_report.tsv
f2e8d1e1-001b-4a31-a4ee-23936f5f3022	eec774d4-0066-42af-a30f-0a48c22f2630_gdc_realn_rehead.bam	Sequencing Reads	Aligned Reads	TCGA-COAD	TCGA-F4-6704	TCGA-F4-6704-11A	Solid Tissue Normal	eec774d4-0066-42af-a30f-0a48c22f2630_gdc_realn_rehead_report.tsv
017e4572-bbde-4e44-9de2-22e7d2573603	5ef172da-d39f-4f80-89a9-10f656a441ba_gdc_realn_rehead.bam	Sequencing Reads	Aligned Reads	TCGA-COAD	TCGA-G4-6315	TCGA-G4-6315-01A	Primary Tumor	5ef172da-d39f-4f80-89a9-10f656a441ba_gdc_realn_rehead_report.tsv
efc3d63e-21af-4cdd-8315-cf04fee407b3	1d8d94b7-8f59-49ad-8a2c-23daecb57bc8_gdc_realn_rehead.bam	Sequencing Reads	Aligned Reads	TCGA-COAD	TCGA-D5-6929	TCGA-D5-6929-01A	Primary Tumor	1d8d94b7-8f59-49ad-8a2c-23daecb57bc8_gdc_realn_rehead_report.tsv
9a08a37e-4b2a-47c7-b472-c6e7d01455e0	396de622-871b-4e01-996b-95fd89f25a05_gdc_realn_rehead.bam	Sequencing Reads	Aligned Reads	TCGA-COAD	TCGA-AA-A01K	TCGA-AA-A01K-01A	Primary Tumor	396de622-871b-4e01-996b-95fd89f25a05_gdc_realn_rehead_report.tsv
dfbf5fae-9601-4e84-8561-71f2d49f8520	815152af-2d73-445e-a37e-b99e61aa174e_gdc_realn_rehead.bam	Sequencing Reads	Aligned Reads	TCGA-COAD	TCGA-AA-3494	TCGA-AA-3494-01A	Primary Tumor	815152af-2d73-445e-a37e-b99e61aa174e_gdc_realn_rehead_report.tsv
3788aba2-7439-487f-946a-43066f103204	3bd2faa5-b6cc-4d7d-a295-4ac137361a8c_gdc_realn_rehead.bam	Sequencing Reads	Aligned Reads	TCGA-COAD	TCGA-CM-6677	TCGA-CM-6677-01A	Primary Tumor	3bd2faa5-b6cc-4d7d-a295-4ac137361a8c_gdc_realn_rehead_report.tsv
75f0afaf-860e-4484-9f8f-86a9bba55605	8270b339-ba5d-4f09-82d1-1f8a9bd8c8ae_gdc_realn_rehead.bam	Sequencing Reads	Aligned Reads	TCGA-COAD	TCGA-CK-4947	TCGA-CK-4947-01B	Primary Tumor	8270b339-ba5d-4f09-82d1-1f8a9bd8c8ae_gdc_realn_rehead_report.tsv
57f3e647-cb7b-4ec0-99ec-fe5f0ff4049d	640de8eb-ede4-4306-b478-cd99461dcd8b_gdc_realn_rehead.bam	Sequencing Reads	Aligned Reads	TCGA-COAD	TCGA-AZ-4616	TCGA-AZ-4616-01A	Primary Tumor	640de8eb-ede4-4306-b478-cd99461dcd8b_gdc_realn_rehead_report.tsv
818274b6-5103-4689-9d71-7dbff7ea62d6	37360ffa-7634-4e12-87e1-cd1b50b2b0e3_gdc_realn_rehead.bam	Sequencing Reads	Aligned Reads	TCGA-COAD	TCGA-A6-2686	TCGA-A6-2686-11A	Solid Tissue Normal	37360ffa-7634-4e12-87e1-cd1b50b2b0e3_gdc_realn_rehead_report.tsv
397f6726-1b1a-43c8-a021-6764588728f9	fea116e8-9bd5-42bd-8bc6-cc1cc1a4fc21_gdc_realn_rehead.bam	Sequencing Reads	Aligned Reads	TCGA-COAD	TCGA-AA-3692	TCGA-AA-3692-01A	Primary Tumor	fea116e8-9bd5-42bd-8bc6-cc1cc1a4fc21_gdc_realn_rehead_report.tsv
632c26c0-149a-40e7-b2a6-8d131c43adbe	2f09429a-4b43-4109-9afe-51c952c58d45_gdc_realn_rehead.bam	Sequencing Reads	Aligned Reads	TCGA-COAD	TCGA-G4-6295	TCGA-G4-6295-01A	Primary Tumor	2f09429a-4b43-4109-9afe-51c952c58d45_gdc_realn_rehead_report.tsv
0bb6ebea-c350-481b-8001-e1205479f3c0	b0f130c5-37ba-4ee0-8ddc-3992f593f1d9_gdc_realn_rehead.bam	Sequencing Reads	Aligned Reads	TCGA-COAD	TCGA-AD-6901	TCGA-AD-6901-01A	Primary Tumor	b0f130c5-37ba-4ee0-8ddc-3992f593f1d9_gdc_realn_rehead_report.tsv
5db91964-ded0-4fa0-abf6-815d8d18d1a6	de611a6f-e548-4c94-b3bc-ada70bf453d9_gdc_realn_rehead.bam	Sequencing Reads	Aligned Reads	TCGA-COAD	TCGA-A6-6141	TCGA-A6-6141-01A	Primary Tumor	de611a6f-e548-4c94-b3bc-ada70bf453d9_gdc_realn_rehead_report.tsv
bc9268ed-46e3-4d54-bf2a-d43bfbd362cb	70428abf-dcfe-414b-89a5-19cc8319e624_gdc_realn_rehead.bam	Sequencing Reads	Aligned Reads	TCGA-COAD	TCGA-AA-3680	TCGA-AA-3680-01A	Primary Tumor	70428abf-dcfe-414b-89a5-19cc8319e624_gdc_realn_rehead_report.tsv
5747c9c4-fb2a-4134-bb1d-208d688a4ae0	083c1e50-f389-47a9-8532-42a60ae1dc90_gdc_realn_rehead.bam	Sequencing Reads	Aligned Reads	TCGA-COAD	TCGA-CM-4748	TCGA-CM-4748-01A	Primary Tumor	083c1e50-f389-47a9-8532-42a60ae1dc90_gdc_realn_rehead_report.tsv
fef3e110-f837-4d6d-9937-17db17417017	3d78361e-8916-4880-8211-05d2e357e296_gdc_realn_rehead.bam	Sequencing Reads	Aligned Reads	TCGA-COAD	TCGA-AA-3979	TCGA-AA-3979-01A	Primary Tumor	3d78361e-8916-4880-8211-05d2e357e296_gdc_realn_rehead_report.tsv
538f05ee-2fa6-477d-a4dc-8668ad6f0c87	0cee75ae-e635-4b6e-89b2-2f547e0ad4cc_gdc_realn_rehead.bam	Sequencing Reads	Aligned Reads	TCGA-COAD	TCGA-CM-5862	TCGA-CM-5862-01A	Primary Tumor	0cee75ae-e635-4b6e-89b2-2f547e0ad4cc_gdc_realn_rehead_report.tsv
07652056-7949-4fed-b59e-dc421ffef000	4404efcb-319a-4a71-887e-26459bbdb1c5_gdc_realn_rehead.bam	Sequencing Reads	Aligned Reads	TCGA-COAD	TCGA-CK-5915	TCGA-CK-5915-01A	Primary Tumor	4404efcb-319a-4a71-887e-26459bbdb1c5_gdc_realn_rehead_report.tsv
186917bb-ac60-4e58-98c1-e6067f112966	44a77030-b2cd-4178-9a7d-13160dcc4385_gdc_realn_rehead.bam	Sequencing Reads	Aligned Reads	TCGA-COAD	TCGA-A6-6780	TCGA-A6-6780-01B	Primary Tumor	44a77030-b2cd-4178-9a7d-13160dcc4385_gdc_realn_rehead_report.tsv
413235cd-4b6c-4f4b-82c1-39ff3a1bcaa5	80be4fad-a258-4cef-87f4-870ee8b1663c_gdc_realn_rehead.bam	Sequencing Reads	Aligned Reads	TCGA-COAD	TCGA-AA-3555	TCGA-AA-3555-01A	Primary Tumor	80be4fad-a258-4cef-87f4-870ee8b1663c_gdc_realn_rehead_report.tsv
01c5c0c0-bfd3-43aa-8f36-0de84e21138f	ddb9080a-bdf3-412b-8a31-47e9cbd7e75a_gdc_realn_rehead.bam	Sequencing Reads	Aligned Reads	TCGA-COAD	TCGA-CA-6717	TCGA-CA-6717-01A	Primary Tumor	ddb9080a-bdf3-412b-8a31-47e9cbd7e75a_gdc_realn_rehead_report.tsv
69fffc3d-f1af-450f-a1a9-979111aee040	3e9874db-c4be-4d31-81aa-c05e82d891bd_gdc_realn_rehead.bam	Sequencing Reads	Aligned Reads	TCGA-COAD	TCGA-A6-2685	TCGA-A6-2685-01A	Primary Tumor	3e9874db-c4be-4d31-81aa-c05e82d891bd_gdc_realn_rehead_report.tsv
1e0b394c-c713-4563-851d-ff06d3b21648	c7778798-1e41-4001-bac5-2ae20c05aeaa_gdc_realn_rehead.bam	Sequencing Reads	Aligned Reads	TCGA-COAD	TCGA-CK-4948	TCGA-CK-4948-01B	Primary Tumor	c7778798-1e41-4001-bac5-2ae20c05aeaa_gdc_realn_rehead_report.tsv
e6a4d8cb-25fe-424d-902b-c3c12c2301b4	1403e5c5-a17a-435e-882c-f42b00eb46f4_gdc_realn_rehead.bam	Sequencing Reads	Aligned Reads	TCGA-COAD	TCGA-AA-3663	TCGA-AA-3663-11A	Solid Tissue Normal	1403e5c5-a17a-435e-882c-f42b00eb46f4_gdc_realn_rehead_report.tsv
3c0e5d60-4dd9-437b-834f-536208a0fb1d	f855087f-3205-4317-810e-3c600f1c1c6d_gdc_realn_rehead.bam	Sequencing Reads	Aligned Reads	TCGA-COAD	TCGA-AA-3984	TCGA-AA-3984-01A	Primary Tumor	f855087f-3205-4317-810e-3c600f1c1c6d_gdc_realn_rehead_report.tsv
c5babf4a-8473-4ebc-bdf4-9e4f5a13a902	5851e9d7-e69e-465f-a5ec-1d244bad1371_gdc_realn_rehead.bam	Sequencing Reads	Aligned Reads	TCGA-COAD	TCGA-DM-A288	TCGA-DM-A288-01A	Primary Tumor	5851e9d7-e69e-465f-a5ec-1d244bad1371_gdc_realn_rehead_report.tsv
060ece5e-6a9f-4146-869f-153e5ef7dbcd	d3c67dd1-e47d-4990-a903-e9be05fda924_gdc_realn_rehead.bam	Sequencing Reads	Aligned Reads	TCGA-COAD	TCGA-AZ-4315	TCGA-AZ-4315-01A	Primary Tumor	d3c67dd1-e47d-4990-a903-e9be05fda924_gdc_realn_rehead_report.tsv
2510022f-851f-4138-8b91-7ddf4e4d79b0	554fb168-997a-4e45-b3ff-82b7606e7696_gdc_realn_rehead.bam	Sequencing Reads	Aligned Reads	TCGA-COAD	TCGA-CM-6162	TCGA-CM-6162-01A	Primary Tumor	554fb168-997a-4e45-b3ff-82b7606e7696_gdc_realn_rehead_report.tsv
96ae8940-3c05-44b6-8490-c68a94210912	eb62ed0c-b42d-41c1-a9ff-4e2cbd89c08e_gdc_realn_rehead.bam	Sequencing Reads	Aligned Reads	TCGA-COAD	TCGA-AA-3870	TCGA-AA-3870-01A	Primary Tumor	eb62ed0c-b42d-41c1-a9ff-4e2cbd89c08e_gdc_realn_rehead_report.tsv
78607a48-54ab-45d3-8b3f-3b001de54b32	24d28246-0877-4b28-ab40-f1a12335db15_gdc_realn_rehead.bam	Sequencing Reads	Aligned Reads	TCGA-COAD	TCGA-AA-3821	TCGA-AA-3821-01A	Primary Tumor	24d28246-0877-4b28-ab40-f1a12335db15_gdc_realn_rehead_report.tsv
9fd4295c-5b8f-48ab-9d5a-57800ba4f5b2	6fb76899-c587-45b7-930c-3752659ff991_gdc_realn_rehead.bam	Sequencing Reads	Aligned Reads	TCGA-COAD	TCGA-AA-A00L	TCGA-AA-A00L-01A	Primary Tumor	6fb76899-c587-45b7-930c-3752659ff991_gdc_realn_rehead_report.tsv
e8991548-d285-4236-bb3a-d9109deae7d1	9243d688-6079-400d-8286-31f9e1e5c47a_gdc_realn_rehead.bam	Sequencing Reads	Aligned Reads	TCGA-COAD	TCGA-DM-A1DA	TCGA-DM-A1DA-01A	Primary Tumor	9243d688-6079-400d-8286-31f9e1e5c47a_gdc_realn_rehead_report.tsv
02a8255e-16f0-4ed5-9d6b-276a8d1beb6a	a89d3061-b526-4f5b-9c22-08be5c607c88_gdc_realn_rehead.bam	Sequencing Reads	Aligned Reads	TCGA-COAD	TCGA-AZ-4313	TCGA-AZ-4313-01A	Primary Tumor	a89d3061-b526-4f5b-9c22-08be5c607c88_gdc_realn_rehead_report.tsv
3e0ae536-e178-433b-95b8-a52e14c17f14	4a0b9aed-3e7c-4b5a-a123-8e0703094345_gdc_realn_rehead.bam	Sequencing Reads	Aligned Reads	TCGA-COAD	TCGA-A6-2675	TCGA-A6-2675-11A	Solid Tissue Normal	4a0b9aed-3e7c-4b5a-a123-8e0703094345_gdc_realn_rehead_report.tsv
e95629a8-68b5-4c43-b3c0-93a88be2e9c0	fde795aa-ac9f-4f34-a31b-1a7e65ea2061_gdc_realn_rehead.bam	Sequencing Reads	Aligned Reads	TCGA-COAD	TCGA-AA-3531	TCGA-AA-3531-01A	Primary Tumor	fde795aa-ac9f-4f34-a31b-1a7e65ea2061_gdc_realn_rehead_report.tsv
7ad783d3-3f3e-44f5-936c-43575fc7f607	c403b2cb-d8cf-4f1d-90f9-ef305f9faa5b_gdc_realn_rehead.bam	Sequencing Reads	Aligned Reads	TCGA-COAD	TCGA-CM-5348	TCGA-CM-5348-01A	Primary Tumor	c403b2cb-d8cf-4f1d-90f9-ef305f9faa5b_gdc_realn_rehead_report.tsv
7a41895f-dbf3-4924-8152-2d9543238dd9	2d411ec9-b6e5-4a69-a90e-1104aba8dfee_gdc_realn_rehead.bam	Sequencing Reads	Aligned Reads	TCGA-COAD	TCGA-AA-3532	TCGA-AA-3532-01A	Primary Tumor	2d411ec9-b6e5-4a69-a90e-1104aba8dfee_gdc_realn_rehead_report.tsv
ab2ba7fb-1368-4116-9e09-554427468de1	95725919-79dd-4c24-9124-695c39396c87_gdc_realn_rehead.bam	Sequencing Reads	Aligned Reads	TCGA-COAD	TCGA-AA-3696	TCGA-AA-3696-01A	Primary Tumor	95725919-79dd-4c24-9124-695c39396c87_gdc_realn_rehead_report.tsv
558806f7-1484-4436-8743-1575110e2a2f	2d204887-0353-458c-85af-6e735c6e83db_gdc_realn_rehead.bam	Sequencing Reads	Aligned Reads	TCGA-COAD	TCGA-AY-6386	TCGA-AY-6386-01A	Primary Tumor	2d204887-0353-458c-85af-6e735c6e83db_gdc_realn_rehead_report.tsv
d74cd87c-6889-4bea-aae2-6aca8878a630	efda0381-de0f-437d-b6ab-0c25cc76c8d7_gdc_realn_rehead.bam	Sequencing Reads	Aligned Reads	TCGA-COAD	TCGA-AA-A00Q	TCGA-AA-A00Q-01A	Primary Tumor	efda0381-de0f-437d-b6ab-0c25cc76c8d7_gdc_realn_rehead_report.tsv
cfc92f92-a090-4b6e-a290-df5c2e67adaf	d8e1699d-7871-4f3c-94b5-424295161b1c_gdc_realn_rehead.bam	Sequencing Reads	Aligned Reads	TCGA-COAD	TCGA-D5-6539	TCGA-D5-6539-01A	Primary Tumor	d8e1699d-7871-4f3c-94b5-424295161b1c_gdc_realn_rehead_report.tsv
31b2515c-5d2a-478d-bc2d-9fc139ec2520	c32e959a-dd17-4912-96eb-d34671709236_gdc_realn_rehead.bam	Sequencing Reads	Aligned Reads	TCGA-COAD	TCGA-DM-A1HB	TCGA-DM-A1HB-01A	Primary Tumor	c32e959a-dd17-4912-96eb-d34671709236_gdc_realn_rehead_report.tsv
119b17ed-2483-44d3-b718-b7c04b290be2	23d62a07-80f5-4769-97c9-fd8845cb7504_gdc_realn_rehead.bam	Sequencing Reads	Aligned Reads	TCGA-COAD	TCGA-A6-6781	TCGA-A6-6781-01A	Primary Tumor	23d62a07-80f5-4769-97c9-fd8845cb7504_gdc_realn_rehead_report.tsv
acca3d70-03ef-40da-84dc-07fccb019e7e	1731196b-c2cc-48c7-b935-bcd984a9dfa1_gdc_realn_rehead.bam	Sequencing Reads	Aligned Reads	TCGA-COAD	TCGA-AA-3530	TCGA-AA-3530-01A	Primary Tumor	1731196b-c2cc-48c7-b935-bcd984a9dfa1_gdc_realn_rehead_report.tsv
3b5a5448-4ba7-494f-9bc0-2ad266020e89	06fa9bfd-61a2-464b-ac7a-cdedd46ea1b4_gdc_realn_rehead.bam	Sequencing Reads	Aligned Reads	TCGA-COAD	TCGA-DM-A1DB	TCGA-DM-A1DB-01A	Primary Tumor	06fa9bfd-61a2-464b-ac7a-cdedd46ea1b4_gdc_realn_rehead_report.tsv
fe161edb-6bb6-431d-a683-868ed0ed6c59	44454480-4c41-4356-b356-6661c34416d1_gdc_realn_rehead.bam	Sequencing Reads	Aligned Reads	TCGA-COAD	TCGA-QG-A5YX	TCGA-QG-A5YX-01A	Primary Tumor	44454480-4c41-4356-b356-6661c34416d1_gdc_realn_rehead_report.tsv
6e1add3f-e334-413f-a32c-3302f80db15f	9bf0fe2c-b221-485b-b6d5-1f5b94ff7dda_gdc_realn_rehead.bam	Sequencing Reads	Aligned Reads	TCGA-COAD	TCGA-AA-3655	TCGA-AA-3655-11A	Solid Tissue Normal	9bf0fe2c-b221-485b-b6d5-1f5b94ff7dda_gdc_realn_rehead_report.tsv
7c091c25-4e74-45e0-a039-a758eae5d177	b6fb6ac4-9a0e-49c9-abd3-e9e3d996fdb9_gdc_realn_rehead.bam	Sequencing Reads	Aligned Reads	TCGA-COAD	TCGA-A6-6782	TCGA-A6-6782-01A	Primary Tumor	b6fb6ac4-9a0e-49c9-abd3-e9e3d996fdb9_gdc_realn_rehead_report.tsv
f0d8d261-4a8d-43ee-88b1-dd0ae617401f	1cd37996-72f6-4f7b-bae1-d4b724f9c23e_gdc_realn_rehead.bam	Sequencing Reads	Aligned Reads	TCGA-COAD	TCGA-AA-3842	TCGA-AA-3842-01A	Primary Tumor	1cd37996-72f6-4f7b-bae1-d4b724f9c23e_gdc_realn_rehead_report.tsv
3d33fcb1-c467-4359-a59e-e8e6c641a086	624472a4-7e54-44ab-8853-ed101c449ca9_gdc_realn_rehead.bam	Sequencing Reads	Aligned Reads	TCGA-COAD	TCGA-D5-6535	TCGA-D5-6535-01A	Primary Tumor	624472a4-7e54-44ab-8853-ed101c449ca9_gdc_realn_rehead_report.tsv
92735dc5-87a3-4387-b8ca-dc354957d51e	5b1d600e-7a46-4d44-b301-2e65e9ff4b4c_gdc_realn_rehead.bam	Sequencing Reads	Aligned Reads	TCGA-COAD	TCGA-CA-6719	TCGA-CA-6719-01A	Primary Tumor	5b1d600e-7a46-4d44-b301-2e65e9ff4b4c_gdc_realn_rehead_report.tsv
16192934-7f79-455b-b09c-aa5b84742f6f	be9efccd-e80f-4804-8298-e2aa22c88e52_gdc_realn_rehead.bam	Sequencing Reads	Aligned Reads	TCGA-COAD	TCGA-AA-A03F	TCGA-AA-A03F-01A	Primary Tumor	be9efccd-e80f-4804-8298-e2aa22c88e52_gdc_realn_rehead_report.tsv
504fe859-218b-4468-abbb-698fea838d81	cf9245ca-b750-4a25-9d4f-5ff203a2c786_gdc_realn_rehead.bam	Sequencing Reads	Aligned Reads	TCGA-COAD	TCGA-AA-3509	TCGA-AA-3509-01A	Primary Tumor	cf9245ca-b750-4a25-9d4f-5ff203a2c786_gdc_realn_rehead_report.tsv
2cbe4b2b-1e1f-4249-8501-1c1db85e2cd5	78340f87-eb41-47ce-b2ed-8f8633c5e73d_gdc_realn_rehead.bam	Sequencing Reads	Aligned Reads	TCGA-COAD	TCGA-AA-A00J	TCGA-AA-A00J-01A	Primary Tumor	78340f87-eb41-47ce-b2ed-8f8633c5e73d_gdc_realn_rehead_report.tsv
ae1581e5-446c-4537-8c94-4f2df8f46308	0abb0596-d1f7-404c-b09d-1cd2e2c9096f_gdc_realn_rehead.bam	Sequencing Reads	Aligned Reads	TCGA-COAD	TCGA-AA-3994	TCGA-AA-3994-01A	Primary Tumor	0abb0596-d1f7-404c-b09d-1cd2e2c9096f_gdc_realn_rehead_report.tsv
ac78ce0f-45f9-4517-97c1-f32525142093	d3273827-b0be-4c44-8d75-9bbf4451005e_gdc_realn_rehead.bam	Sequencing Reads	Aligned Reads	TCGA-COAD	TCGA-D5-6537	TCGA-D5-6537-01A	Primary Tumor	d3273827-b0be-4c44-8d75-9bbf4451005e_gdc_realn_rehead_report.tsv
a03c7cc5-b501-464c-826e-73fb010d5641	991db0d2-61a3-445a-b656-a6c899f27b70_gdc_realn_rehead.bam	Sequencing Reads	Aligned Reads	TCGA-COAD	TCGA-AA-A02W	TCGA-AA-A02W-01A	Primary Tumor	991db0d2-61a3-445a-b656-a6c899f27b70_gdc_realn_rehead_report.tsv
9063d2f7-1676-4753-b075-0c7ee6668080	d5bafdfb-16c9-4c18-9a43-3aa358290cbf_gdc_realn_rehead.bam	Sequencing Reads	Aligned Reads	TCGA-COAD	TCGA-AA-3556	TCGA-AA-3556-01A	Primary Tumor	d5bafdfb-16c9-4c18-9a43-3aa358290cbf_gdc_realn_rehead_report.tsv
d366f4e7-0eaf-4c32-a080-864679e1a6ef	21288968-5618-451c-9df6-0e8366d12f1e_gdc_realn_rehead.bam	Sequencing Reads	Aligned Reads	TCGA-COAD	TCGA-AZ-6605	TCGA-AZ-6605-01A	Primary Tumor	21288968-5618-451c-9df6-0e8366d12f1e_gdc_realn_rehead_report.tsv
4e706ba6-a674-464b-b07e-7eea37f12cde	297a2982-fef1-42ef-96c6-cffbae41d8ea_gdc_realn_rehead.bam	Sequencing Reads	Aligned Reads	TCGA-COAD	TCGA-AA-3941	TCGA-AA-3941-01A	Primary Tumor	297a2982-fef1-42ef-96c6-cffbae41d8ea_gdc_realn_rehead_report.tsv
1c58a3af-fda0-4b1c-ae7c-afab9921ccf2	28c34020-8cb4-4576-b203-3ff28b5e46d2_gdc_realn_rehead.bam	Sequencing Reads	Aligned Reads	TCGA-COAD	TCGA-AY-A71X	TCGA-AY-A71X-01A	Primary Tumor	28c34020-8cb4-4576-b203-3ff28b5e46d2_gdc_realn_rehead_report.tsv
47d0bf3d-3df9-4ed4-9905-20c297d71a80	2c98827f-3716-4123-8cb8-11c638a6ef5f_gdc_realn_rehead.bam	Sequencing Reads	Aligned Reads	TCGA-COAD	TCGA-AZ-4323	TCGA-AZ-4323-01A	Primary Tumor	2c98827f-3716-4123-8cb8-11c638a6ef5f_gdc_realn_rehead_report.tsv
5e499070-849e-412b-af32-b3c4ad4aa38b	b93b323f-d786-49db-a64b-387bb3e81fbf_gdc_realn_rehead.bam	Sequencing Reads	Aligned Reads	TCGA-COAD	TCGA-AA-3542	TCGA-AA-3542-01A	Primary Tumor	b93b323f-d786-49db-a64b-387bb3e81fbf_gdc_realn_rehead_report.tsv
01581d3a-8427-41db-82c2-a7dd880a3937	9e79af22-063c-4f44-a353-3066a096e9c8_gdc_realn_rehead.bam	Sequencing Reads	Aligned Reads	TCGA-COAD	TCGA-F4-6461	TCGA-F4-6461-01A	Primary Tumor	9e79af22-063c-4f44-a353-3066a096e9c8_gdc_realn_rehead_report.tsv
161c6383-b582-488a-8603-85ff3a54cb7c	5cae6ce5-9591-48a6-9778-fd6938e1451a_gdc_realn_rehead.bam	Sequencing Reads	Aligned Reads	TCGA-COAD	TCGA-G4-6306	TCGA-G4-6306-01A	Primary Tumor	5cae6ce5-9591-48a6-9778-fd6938e1451a_gdc_realn_rehead_report.tsv
356d566e-5299-4cd7-8e2d-1ace197788c3	5603f486-3158-48f6-a95e-d8667ecc4ae9_gdc_realn_rehead.bam	Sequencing Reads	Aligned Reads	TCGA-COAD	TCGA-A6-5656	TCGA-A6-5656-01B	Primary Tumor	5603f486-3158-48f6-a95e-d8667ecc4ae9_gdc_realn_rehead_report.tsv
5dfd07db-48b5-4e2a-8079-9ff267002b6a	a01183fb-bf69-41f3-9762-04c81c173366_gdc_realn_rehead.bam	Sequencing Reads	Aligned Reads	TCGA-COAD	TCGA-AA-3514	TCGA-AA-3514-01A	Primary Tumor	a01183fb-bf69-41f3-9762-04c81c173366_gdc_realn_rehead_report.tsv
95c3c16e-9110-441a-b2dd-186e2fb5fb04	eee7be29-975a-44ed-b10b-2e8e9e49f370_gdc_realn_rehead.bam	Sequencing Reads	Aligned Reads	TCGA-COAD	TCGA-A6-4107	TCGA-A6-4107-01A	Primary Tumor	eee7be29-975a-44ed-b10b-2e8e9e49f370_gdc_realn_rehead_report.tsv
2c4e832a-7fe0-40d6-95fc-910a409f15ce	8fcff146-0291-499a-a774-efeb38847874_gdc_realn_rehead.bam	Sequencing Reads	Aligned Reads	TCGA-COAD	TCGA-AA-3666	TCGA-AA-3666-01A	Primary Tumor	8fcff146-0291-499a-a774-efeb38847874_gdc_realn_rehead_report.tsv
5dc04169-23ac-47cd-9010-76f28f1ab0f8	f146a1ff-e22d-4090-8937-5d679ee89272_gdc_realn_rehead.bam	Sequencing Reads	Aligned Reads	TCGA-COAD	TCGA-CM-4743	TCGA-CM-4743-01A	Primary Tumor	f146a1ff-e22d-4090-8937-5d679ee89272_gdc_realn_rehead_report.tsv
48af840d-b28f-4775-8f61-cf2b13aac463	2699c153-933e-4d45-8d0d-04bb4b6a5194_gdc_realn_rehead.bam	Sequencing Reads	Aligned Reads	TCGA-COAD	TCGA-F4-6570	TCGA-F4-6570-01A	Primary Tumor	2699c153-933e-4d45-8d0d-04bb4b6a5194_gdc_realn_rehead_report.tsv
1e5e4d6e-d1e7-473b-81db-a7b5177595cb	7c2a063d-48ff-4a6b-a0d2-3fba5f251858_gdc_realn_rehead.bam	Sequencing Reads	Aligned Reads	TCGA-COAD	TCGA-AA-3848	TCGA-AA-3848-01A	Primary Tumor	7c2a063d-48ff-4a6b-a0d2-3fba5f251858_gdc_realn_rehead_report.tsv
945c6670-9e72-4e85-b391-15d6f72f6e09	815fdf66-efcc-46ba-8a5e-7e2467222e9e_gdc_realn_rehead.bam	Sequencing Reads	Aligned Reads	TCGA-COAD	TCGA-QG-A5YW	TCGA-QG-A5YW-01A	Primary Tumor	815fdf66-efcc-46ba-8a5e-7e2467222e9e_gdc_realn_rehead_report.tsv
6702c4d7-a218-4dc3-810a-004f5a166c2a	4c6fe1c0-089f-427f-b2de-db03894c1e0a_gdc_realn_rehead.bam	Sequencing Reads	Aligned Reads	TCGA-COAD	TCGA-G4-6314	TCGA-G4-6314-01A	Primary Tumor	4c6fe1c0-089f-427f-b2de-db03894c1e0a_gdc_realn_rehead_report.tsv
33b941a9-a916-410d-9507-51f4599decab	23406c10-b751-4552-8599-e040269848ae_gdc_realn_rehead.bam	Sequencing Reads	Aligned Reads	TCGA-COAD	TCGA-AD-6548	TCGA-AD-6548-01A	Primary Tumor	23406c10-b751-4552-8599-e040269848ae_gdc_realn_rehead_report.tsv
e7850bdc-382d-4156-98f0-210b419bf69c	b38996db-a1ba-4964-8a2e-f357e74c7b4e_gdc_realn_rehead.bam	Sequencing Reads	Aligned Reads	TCGA-COAD	TCGA-AA-3520	TCGA-AA-3520-11A	Solid Tissue Normal	b38996db-a1ba-4964-8a2e-f357e74c7b4e_gdc_realn_rehead_report.tsv
53654dfb-9885-413a-b5bb-49b19a6a0f8c	cb9396ed-4bb7-41e8-b5fa-d6e2f2a56f80_gdc_realn_rehead.bam	Sequencing Reads	Aligned Reads	TCGA-COAD	TCGA-AA-3516	TCGA-AA-3516-01A	Primary Tumor	cb9396ed-4bb7-41e8-b5fa-d6e2f2a56f80_gdc_realn_rehead_report.tsv
f4d688e5-b7b8-494a-9115-5c3522ae8e45	282a7370-1db8-49e6-9211-d6ee2991ae1b_gdc_realn_rehead.bam	Sequencing Reads	Aligned Reads	TCGA-COAD	TCGA-CM-4751	TCGA-CM-4751-01A	Primary Tumor	282a7370-1db8-49e6-9211-d6ee2991ae1b_gdc_realn_rehead_report.tsv
8315040e-4201-42fe-9c4e-10ff635672cf	7665e2d1-86ef-4e21-87ef-e634a2a94ac0_gdc_realn_rehead.bam	Sequencing Reads	Aligned Reads	TCGA-COAD	TCGA-5M-AATE	TCGA-5M-AATE-01A	Primary Tumor	7665e2d1-86ef-4e21-87ef-e634a2a94ac0_gdc_realn_rehead_report.tsv
6491c24d-93a1-42e4-8317-4999aaa264b8	7c71c062-49f9-4613-9253-dbfe9353502d_gdc_realn_rehead.bam	Sequencing Reads	Aligned Reads	TCGA-COAD	TCGA-A6-2682	TCGA-A6-2682-01A	Primary Tumor	7c71c062-49f9-4613-9253-dbfe9353502d_gdc_realn_rehead_report.tsv
9081de60-839a-4e20-8702-02909e90cc71	8ffeec30-05c3-475a-8de6-0efb61ce494d_gdc_realn_rehead.bam	Sequencing Reads	Aligned Reads	TCGA-COAD	TCGA-AA-3516	TCGA-AA-3516-11A	Solid Tissue Normal	8ffeec30-05c3-475a-8de6-0efb61ce494d_gdc_realn_rehead_report.tsv
ab18806e-9ac9-4b39-a5a8-7137dd7042b7	c2821ba4-820f-4492-9604-e5099074cdd8_gdc_realn_rehead.bam	Sequencing Reads	Aligned Reads	TCGA-COAD	TCGA-G4-6317	TCGA-G4-6317-02A	Recurrent Tumor	c2821ba4-820f-4492-9604-e5099074cdd8_gdc_realn_rehead_report.tsv
5a6c3b1a-031a-4aac-99fc-6fe940e0f3ba	76ffce10-7645-48aa-811f-214e9252c90d_gdc_realn_rehead.bam	Sequencing Reads	Aligned Reads	TCGA-COAD	TCGA-A6-6650	TCGA-A6-6650-01A	Primary Tumor	76ffce10-7645-48aa-811f-214e9252c90d_gdc_realn_rehead_report.tsv
d9c22b90-0792-4d33-a55a-64366814db98	b6ae6275-da9e-426c-891d-0d6a7b715d31_gdc_realn_rehead.bam	Sequencing Reads	Aligned Reads	TCGA-COAD	TCGA-AA-A01C	TCGA-AA-A01C-01A	Primary Tumor	b6ae6275-da9e-426c-891d-0d6a7b715d31_gdc_realn_rehead_report.tsv
37c0e36d-e327-4df4-b359-357ac8625d6d	07347fa4-6aa8-4360-9643-5fd511b12591_gdc_realn_rehead.bam	Sequencing Reads	Aligned Reads	TCGA-COAD	TCGA-AA-3488	TCGA-AA-3488-01A	Primary Tumor	07347fa4-6aa8-4360-9643-5fd511b12591_gdc_realn_rehead_report.tsv
84861e7e-0bcd-447c-aaa0-ba238a25ba54	8442d82e-5807-413b-91f3-1c9f208afd46_gdc_realn_rehead.bam	Sequencing Reads	Aligned Reads	TCGA-COAD	TCGA-DM-A28G	TCGA-DM-A28G-01A	Primary Tumor	8442d82e-5807-413b-91f3-1c9f208afd46_gdc_realn_rehead_report.tsv
c257ee3d-8230-41f3-a5f7-948fd141a900	bf8f9d0a-ad06-448b-88e7-53d6b26aa78a_gdc_realn_rehead.bam	Sequencing Reads	Aligned Reads	TCGA-COAD	TCGA-AA-3525	TCGA-AA-3525-11A	Solid Tissue Normal	bf8f9d0a-ad06-448b-88e7-53d6b26aa78a_gdc_realn_rehead_report.tsv
e3adceb2-6d55-4812-b972-e46d843cb261	32cdccd5-d3f9-4bef-96ac-c75af344c374_gdc_realn_rehead.bam	Sequencing Reads	Aligned Reads	TCGA-COAD	TCGA-AA-3496	TCGA-AA-3496-11A	Solid Tissue Normal	32cdccd5-d3f9-4bef-96ac-c75af344c374_gdc_realn_rehead_report.tsv
4c02368e-d032-49ac-92d7-18d33282eac9	f110083e-027c-4d34-8668-39ed7cf00f60_gdc_realn_rehead.bam	Sequencing Reads	Aligned Reads	TCGA-COAD	TCGA-DM-A282	TCGA-DM-A282-01A	Primary Tumor	f110083e-027c-4d34-8668-39ed7cf00f60_gdc_realn_rehead_report.tsv
d8c9530f-19c0-4c82-886f-e8f0a4cb252b	e7b1cf59-eaeb-40e1-ad51-0b31779c9a1d_gdc_realn_rehead.bam	Sequencing Reads	Aligned Reads	TCGA-COAD	TCGA-A6-6652	TCGA-A6-6652-01A	Primary Tumor	e7b1cf59-eaeb-40e1-ad51-0b31779c9a1d_gdc_realn_rehead_report.tsv
8b8d854f-ab06-43ff-83c6-cb404c6fd5cd	114fdb62-d353-421a-93e5-2acaf2b420d1_gdc_realn_rehead.bam	Sequencing Reads	Aligned Reads	TCGA-COAD	TCGA-AA-A00R	TCGA-AA-A00R-01A	Primary Tumor	114fdb62-d353-421a-93e5-2acaf2b420d1_gdc_realn_rehead_report.tsv
42c5c88c-1abd-456b-be8c-612219c1439f	88af4276-749a-4928-81e8-2361b2da1324_gdc_realn_rehead.bam	Sequencing Reads	Aligned Reads	TCGA-COAD	TCGA-AA-3660	TCGA-AA-3660-01A	Primary Tumor	88af4276-749a-4928-81e8-2361b2da1324_gdc_realn_rehead_report.tsv
3943514e-52e0-45f0-9af7-935c795c4661	7ae4b178-6c99-4280-a779-e6d52ae4d03d_gdc_realn_rehead.bam	Sequencing Reads	Aligned Reads	TCGA-COAD	TCGA-AA-3811	TCGA-AA-3811-01A	Primary Tumor	7ae4b178-6c99-4280-a779-e6d52ae4d03d_gdc_realn_rehead_report.tsv
bd582f37-941a-4136-8b91-3ea8ed81dcfe	dd6cc03a-72d8-4ae9-a69e-9d880c390344_gdc_realn_rehead.bam	Sequencing Reads	Aligned Reads	TCGA-COAD	TCGA-D5-6540	TCGA-D5-6540-01A	Primary Tumor	dd6cc03a-72d8-4ae9-a69e-9d880c390344_gdc_realn_rehead_report.tsv
0913819d-0743-4cba-9c30-25338bc9e080	767ce001-fa85-4e7b-b38d-2684aec39fef_gdc_realn_rehead.bam	Sequencing Reads	Aligned Reads	TCGA-COAD	TCGA-AD-6889	TCGA-AD-6889-01A	Primary Tumor	767ce001-fa85-4e7b-b38d-2684aec39fef_gdc_realn_rehead_report.tsv
2844f55e-41d5-4588-8b09-52d497c597bb	c368b24a-59cd-4e51-a493-d885c3014c52_gdc_realn_rehead.bam	Sequencing Reads	Aligned Reads	TCGA-COAD	TCGA-AA-3977	TCGA-AA-3977-01A	Primary Tumor	c368b24a-59cd-4e51-a493-d885c3014c52_gdc_realn_rehead_report.tsv
091b9af1-ea47-4cdc-9212-b5d75f47a549	3e1ed874-0a3a-4904-8627-0b3c6c8c5e97_gdc_realn_rehead.bam	Sequencing Reads	Aligned Reads	TCGA-COAD	TCGA-CM-6168	TCGA-CM-6168-01A	Primary Tumor	3e1ed874-0a3a-4904-8627-0b3c6c8c5e97_gdc_realn_rehead_report.tsv
594bcc55-4605-4369-889a-50940c93cd29	b8b34b4e-295a-438c-a62f-26924db1431b_gdc_realn_rehead.bam	Sequencing Reads	Aligned Reads	TCGA-COAD	TCGA-AA-3980	TCGA-AA-3980-01A	Primary Tumor	b8b34b4e-295a-438c-a62f-26924db1431b_gdc_realn_rehead_report.tsv
fc806f55-a25a-4553-abfb-646641a03f9b	ff8442d4-3dac-4730-abcc-754b43dd9f89_gdc_realn_rehead.bam	Sequencing Reads	Aligned Reads	TCGA-COAD	TCGA-AA-3947	TCGA-AA-3947-01A	Primary Tumor	ff8442d4-3dac-4730-abcc-754b43dd9f89_gdc_realn_rehead_report.tsv
c3fc0f68-24cc-42bd-80ee-2baac39b3fae	163f5d7d-c4ca-47c9-bbe9-907b327718d7_gdc_realn_rehead.bam	Sequencing Reads	Aligned Reads	TCGA-COAD	TCGA-AD-A5EK	TCGA-AD-A5EK-01A	Primary Tumor	163f5d7d-c4ca-47c9-bbe9-907b327718d7_gdc_realn_rehead_report.tsv
f5717a08-e47e-49d0-9581-e1d17b38b84c	b2219050-1940-43b9-8d06-0ac768451462_gdc_realn_rehead.bam	Sequencing Reads	Aligned Reads	TCGA-COAD	TCGA-A6-A566	TCGA-A6-A566-01A	Primary Tumor	b2219050-1940-43b9-8d06-0ac768451462_gdc_realn_rehead_report.tsv
4b10fdee-3623-44cc-8c65-68e766383d2e	c400d2bc-9175-4962-95aa-42171ba167d1_gdc_realn_rehead.bam	Sequencing Reads	Aligned Reads	TCGA-COAD	TCGA-G4-6298	TCGA-G4-6298-01A	Primary Tumor	c400d2bc-9175-4962-95aa-42171ba167d1_gdc_realn_rehead_report.tsv
606e4d3b-f02f-4349-bafa-804180766782	661fc01a-65ef-4e4a-8909-d7812cb5974e_gdc_realn_rehead.bam	Sequencing Reads	Aligned Reads	TCGA-COAD	TCGA-AZ-6601	TCGA-AZ-6601-11A	Solid Tissue Normal	661fc01a-65ef-4e4a-8909-d7812cb5974e_gdc_realn_rehead_report.tsv
4577a903-06ca-4e85-a57a-69a6f038030f	4acc522d-1883-45b0-952d-cb6f58373c75_gdc_realn_rehead.bam	Sequencing Reads	Aligned Reads	TCGA-COAD	TCGA-NH-A8F7	TCGA-NH-A8F7-06A	Metastatic	4acc522d-1883-45b0-952d-cb6f58373c75_gdc_realn_rehead_report.tsv
e6e56025-3cb4-4a72-b97b-8750a320fc3f	49c3275b-0567-45e9-8b6a-48bebfad6fc0_gdc_realn_rehead.bam	Sequencing Reads	Aligned Reads	TCGA-COAD	TCGA-CA-5797	TCGA-CA-5797-01A	Primary Tumor	49c3275b-0567-45e9-8b6a-48bebfad6fc0_gdc_realn_rehead_report.tsv
79ed6902-f99f-48e5-8458-7792e8a3ebe2	d6c83995-fdc9-473b-8fc7-395dfb362ea9_gdc_realn_rehead.bam	Sequencing Reads	Aligned Reads	TCGA-COAD	TCGA-AA-3538	TCGA-AA-3538-01A	Primary Tumor	d6c83995-fdc9-473b-8fc7-395dfb362ea9_gdc_realn_rehead_report.tsv
a48881ba-f048-4060-b1f9-6debf1ee69d3	e2bcc744-592a-42e2-8690-876d0664a25a_gdc_realn_rehead.bam	Sequencing Reads	Aligned Reads	TCGA-COAD	TCGA-G4-6297	TCGA-G4-6297-01A	Primary Tumor	e2bcc744-592a-42e2-8690-876d0664a25a_gdc_realn_rehead_report.tsv
f7aa5718-ff14-4043-adc9-cf5639b1ffc5	1167a20c-6407-4cd1-a918-6c6a7ee50070_gdc_realn_rehead.bam	Sequencing Reads	Aligned Reads	TCGA-COAD	TCGA-AA-3553	TCGA-AA-3553-01A	Primary Tumor	1167a20c-6407-4cd1-a918-6c6a7ee50070_gdc_realn_rehead_report.tsv
63de4009-4522-42ec-8c4a-74d1d38a9714	9fbadf40-2c23-4054-ac92-b91787d940c4_gdc_realn_rehead.bam	Sequencing Reads	Aligned Reads	TCGA-COAD	TCGA-G4-6303	TCGA-G4-6303-01A	Primary Tumor	9fbadf40-2c23-4054-ac92-b91787d940c4_gdc_realn_rehead_report.tsv
52864b61-728b-451a-a4f9-f922ca6234c2	61eed598-1d0d-4463-acf1-20ba6c0b8d00_gdc_realn_rehead.bam	Sequencing Reads	Aligned Reads	TCGA-COAD	TCGA-A6-2684	TCGA-A6-2684-01A	Primary Tumor	61eed598-1d0d-4463-acf1-20ba6c0b8d00_gdc_realn_rehead_report.tsv
663dbacb-27d2-4f8f-9704-e0e1115df17a	599d85dd-13bb-4b57-818a-6cf30baa28f6_gdc_realn_rehead.bam	Sequencing Reads	Aligned Reads	TCGA-COAD	TCGA-G4-6309	TCGA-G4-6309-01A	Primary Tumor	599d85dd-13bb-4b57-818a-6cf30baa28f6_gdc_realn_rehead_report.tsv
25b69024-8496-4ec2-b780-fe52fdbd6bc4	fe5eafcd-81db-48a4-b4bc-665f7c76cc50_gdc_realn_rehead.bam	Sequencing Reads	Aligned Reads	TCGA-COAD	TCGA-AA-3850	TCGA-AA-3850-01A	Primary Tumor	fe5eafcd-81db-48a4-b4bc-665f7c76cc50_gdc_realn_rehead_report.tsv
5fad126e-b104-4f4f-bc15-096241e8721b	739ec68d-08dd-43d9-998b-bfc6384c2414_gdc_realn_rehead.bam	Sequencing Reads	Aligned Reads	TCGA-COAD	TCGA-AA-A017	TCGA-AA-A017-01A	Primary Tumor	739ec68d-08dd-43d9-998b-bfc6384c2414_gdc_realn_rehead_report.tsv
a7bd9600-93ca-4090-bee6-902e05adb2a8	aed2770a-9e36-4126-9cfa-e6cdf401dd64_gdc_realn_rehead.bam	Sequencing Reads	Aligned Reads	TCGA-COAD	TCGA-DM-A1D7	TCGA-DM-A1D7-01A	Primary Tumor	aed2770a-9e36-4126-9cfa-e6cdf401dd64_gdc_realn_rehead_report.tsv
399e1bbd-a61d-43cb-8bab-202aa478d23c	3ae525aa-e6f9-477e-855a-adec7131aac3_gdc_realn_rehead.bam	Sequencing Reads	Aligned Reads	TCGA-COAD	TCGA-AA-3688	TCGA-AA-3688-01A	Primary Tumor	3ae525aa-e6f9-477e-855a-adec7131aac3_gdc_realn_rehead_report.tsv
62f3e7ca-2abb-4c4f-ac49-b9e01f2be728	e4dfc040-1ada-48ae-b229-397bc3f8d2a9_gdc_realn_rehead.bam	Sequencing Reads	Aligned Reads	TCGA-COAD	TCGA-DM-A28M	TCGA-DM-A28M-01A	Primary Tumor	e4dfc040-1ada-48ae-b229-397bc3f8d2a9_gdc_realn_rehead_report.tsv
3d25c72a-da13-4330-b198-41b3aa049f50	cf6eb874-d8c2-48e9-9615-1294fe77e477_gdc_realn_rehead.bam	Sequencing Reads	Aligned Reads	TCGA-COAD	TCGA-AA-A00D	TCGA-AA-A00D-01A	Primary Tumor	cf6eb874-d8c2-48e9-9615-1294fe77e477_gdc_realn_rehead_report.tsv
a1da668f-e62b-4b39-b1de-be6df71496ad	791ce7f6-086f-4af2-a789-b2abe2a8e632_gdc_realn_rehead.bam	Sequencing Reads	Aligned Reads	TCGA-COAD	TCGA-A6-2684	TCGA-A6-2684-01C	Primary Tumor	791ce7f6-086f-4af2-a789-b2abe2a8e632_gdc_realn_rehead_report.tsv
9d8f2b87-a61d-44db-b3e8-39a3d66e6e16	e61b548c-61a1-4d60-8e7c-9b1afbe0aafa_gdc_realn_rehead.bam	Sequencing Reads	Aligned Reads	TCGA-COAD	TCGA-AA-3520	TCGA-AA-3520-01A	Primary Tumor	e61b548c-61a1-4d60-8e7c-9b1afbe0aafa_gdc_realn_rehead_report.tsv
b22d685f-f23b-4f9e-802e-9615d6ed5484	566e7603-8b68-4d8a-b4a9-b25f4e9e37a3_gdc_realn_rehead.bam	Sequencing Reads	Aligned Reads	TCGA-COAD	TCGA-AZ-6600	TCGA-AZ-6600-01A	Primary Tumor	566e7603-8b68-4d8a-b4a9-b25f4e9e37a3_gdc_realn_rehead_report.tsv
c0717ac8-496c-4603-908b-71964e1bc9b3	ffbb127b-a94d-4344-86d9-4c179e405968_gdc_realn_rehead.bam	Sequencing Reads	Aligned Reads	TCGA-COAD	TCGA-D5-6920	TCGA-D5-6920-01A	Primary Tumor	ffbb127b-a94d-4344-86d9-4c179e405968_gdc_realn_rehead_report.tsv
1ec4cf4e-ef14-4554-b3a7-a28ab51a9610	74e2063f-55d3-4131-9d75-a7e5bb5de6b1_gdc_realn_rehead.bam	Sequencing Reads	Aligned Reads	TCGA-COAD	TCGA-CM-4747	TCGA-CM-4747-01A	Primary Tumor	74e2063f-55d3-4131-9d75-a7e5bb5de6b1_gdc_realn_rehead_report.tsv
f0894c89-ad5e-4e0e-8289-0a0dcc5e5d28	afa1e1ca-52b1-44ac-8503-ca8b7e3c049b_gdc_realn_rehead.bam	Sequencing Reads	Aligned Reads	TCGA-COAD	TCGA-AA-3852	TCGA-AA-3852-01A	Primary Tumor	afa1e1ca-52b1-44ac-8503-ca8b7e3c049b_gdc_realn_rehead_report.tsv
b80f2f67-842c-4b6d-9b8c-936c6f03ac96	e703baa5-7a27-40a5-a212-316217a372b0_gdc_realn_rehead.bam	Sequencing Reads	Aligned Reads	TCGA-COAD	TCGA-5M-AAT6	TCGA-5M-AAT6-01A	Primary Tumor	e703baa5-7a27-40a5-a212-316217a372b0_gdc_realn_rehead_report.tsv
e82d0cdb-5eb9-46b6-997f-0284ad904d8c	6b416250-6c01-45df-bd25-ba12787f14ed_gdc_realn_rehead.bam	Sequencing Reads	Aligned Reads	TCGA-COAD	TCGA-QG-A5YV	TCGA-QG-A5YV-01A	Primary Tumor	6b416250-6c01-45df-bd25-ba12787f14ed_gdc_realn_rehead_report.tsv
c43c8100-92b1-4ad1-8f64-465299c53113	1c031b55-604d-4127-abb6-a44f728bc160_gdc_realn_rehead.bam	Sequencing Reads	Aligned Reads	TCGA-COAD	TCGA-AA-3861	TCGA-AA-3861-01A	Primary Tumor	1c031b55-604d-4127-abb6-a44f728bc160_gdc_realn_rehead_report.tsv
2bf39125-80ee-4c34-be99-92e0bda2ac38	95874ff8-e812-4910-9c37-1bd833da1cf1_gdc_realn_rehead.bam	Sequencing Reads	Aligned Reads	TCGA-COAD	TCGA-G4-6628	TCGA-G4-6628-01A	Primary Tumor	95874ff8-e812-4910-9c37-1bd833da1cf1_gdc_realn_rehead_report.tsv
bbe188d5-0d08-4e36-a3c2-1f4d92fee029	ef5ffe5c-923d-4bba-a709-e875ab6fb029_gdc_realn_rehead.bam	Sequencing Reads	Aligned Reads	TCGA-COAD	TCGA-D5-6532	TCGA-D5-6532-01A	Primary Tumor	ef5ffe5c-923d-4bba-a709-e875ab6fb029_gdc_realn_rehead_report.tsv
b1f7c9bf-daa2-485d-b849-ad74c6e49c45	21a81d61-fcff-4d63-af73-00050d7c9dcb_gdc_realn_rehead.bam	Sequencing Reads	Aligned Reads	TCGA-COAD	TCGA-AA-A00U	TCGA-AA-A00U-01A	Primary Tumor	21a81d61-fcff-4d63-af73-00050d7c9dcb_gdc_realn_rehead_report.tsv
51932ec0-8c19-4c51-89ee-445e9a84c913	2cf8e25a-a1be-47e3-8b6e-ee877b7452ca_gdc_realn_rehead.bam	Sequencing Reads	Aligned Reads	TCGA-COAD	TCGA-A6-2679	TCGA-A6-2679-01A	Primary Tumor	2cf8e25a-a1be-47e3-8b6e-ee877b7452ca_gdc_realn_rehead_report.tsv
9b2dd3c7-9101-4fb1-bc2c-17d5e24f6bfb	e4ca4b4f-cc4d-45bf-87db-924638846c42_gdc_realn_rehead.bam	Sequencing Reads	Aligned Reads	TCGA-COAD	TCGA-A6-5665	TCGA-A6-5665-01A	Primary Tumor	e4ca4b4f-cc4d-45bf-87db-924638846c42_gdc_realn_rehead_report.tsv
ed8648be-08e5-4fb5-a769-13d9da265bd6	1138b906-a556-42fa-94c2-8c5d585ae20d_gdc_realn_rehead.bam	Sequencing Reads	Aligned Reads	TCGA-COAD	TCGA-D5-5541	TCGA-D5-5541-01A	Primary Tumor	1138b906-a556-42fa-94c2-8c5d585ae20d_gdc_realn_rehead_report.tsv
3554e5ef-2546-405f-b206-4506044d9e34	217fb243-bc57-4764-b004-9e3043858735_gdc_realn_rehead.bam	Sequencing Reads	Aligned Reads	TCGA-COAD	TCGA-G4-6321	TCGA-G4-6321-01A	Primary Tumor	217fb243-bc57-4764-b004-9e3043858735_gdc_realn_rehead_report.tsv
25b9e5c8-514c-48d9-be40-a5644b7b99f9	58f9d0db-07ba-4b16-8cef-6ac4c452a6d5_gdc_realn_rehead.bam	Sequencing Reads	Aligned Reads	TCGA-COAD	TCGA-AA-3952	TCGA-AA-3952-01A	Primary Tumor	58f9d0db-07ba-4b16-8cef-6ac4c452a6d5_gdc_realn_rehead_report.tsv
1b42179f-9465-49b6-910d-24801896e9a3	d08b9af3-ba13-4cf1-9958-c6129b8bbd55_gdc_realn_rehead.bam	Sequencing Reads	Aligned Reads	TCGA-COAD	TCGA-AY-5543	TCGA-AY-5543-01A	Primary Tumor	d08b9af3-ba13-4cf1-9958-c6129b8bbd55_gdc_realn_rehead_report.tsv
ee631538-5004-4d37-b089-61458c3d638e	7f89b77a-72c8-4eb6-9cf2-b23ec7984d73_gdc_realn_rehead.bam	Sequencing Reads	Aligned Reads	TCGA-COAD	TCGA-AZ-6600	TCGA-AZ-6600-11A	Solid Tissue Normal	7f89b77a-72c8-4eb6-9cf2-b23ec7984d73_gdc_realn_rehead_report.tsv
34df9d7b-935c-4298-bee1-cd2d03cd7950	d586a078-9f10-4868-a30c-22d96c1693da_gdc_realn_rehead.bam	Sequencing Reads	Aligned Reads	TCGA-COAD	TCGA-AA-3713	TCGA-AA-3713-11A	Solid Tissue Normal	d586a078-9f10-4868-a30c-22d96c1693da_gdc_realn_rehead_report.tsv
c3cd3c74-f88a-4394-9240-d4b5b754c070	0c0b0d19-222a-494d-b523-5153241bcf26_gdc_realn_rehead.bam	Sequencing Reads	Aligned Reads	TCGA-COAD	TCGA-G4-6293	TCGA-G4-6293-01A	Primary Tumor	0c0b0d19-222a-494d-b523-5153241bcf26_gdc_realn_rehead_report.tsv
d9ecc507-020c-4ae6-866e-b392b908d028	d74fb8d0-c225-4101-ae80-6edb077137cc_gdc_realn_rehead.bam	Sequencing Reads	Aligned Reads	TCGA-COAD	TCGA-A6-3807	TCGA-A6-3807-01A	Primary Tumor	d74fb8d0-c225-4101-ae80-6edb077137cc_gdc_realn_rehead_report.tsv
fed30722-ba86-409a-9728-43ab77ebffa7	b5a86d96-5315-4d48-a736-5d27323c01ad_gdc_realn_rehead.bam	Sequencing Reads	Aligned Reads	TCGA-COAD	TCGA-D5-6533	TCGA-D5-6533-01A	Primary Tumor	b5a86d96-5315-4d48-a736-5d27323c01ad_gdc_realn_rehead_report.tsv
fde66458-b58b-40e6-89cc-97970b566b85	46322c2e-a3d7-46cf-8107-6dec35a66689_gdc_realn_rehead.bam	Sequencing Reads	Aligned Reads	TCGA-COAD	TCGA-A6-5665	TCGA-A6-5665-11A	Solid Tissue Normal	46322c2e-a3d7-46cf-8107-6dec35a66689_gdc_realn_rehead_report.tsv
1bedf783-74c2-40f6-9ea4-7911899fcb9e	6e9445e0-abda-4c08-8d2c-004338ce2317_gdc_realn_rehead.bam	Sequencing Reads	Aligned Reads	TCGA-COAD	TCGA-G4-6311	TCGA-G4-6311-01A	Primary Tumor	6e9445e0-abda-4c08-8d2c-004338ce2317_gdc_realn_rehead_report.tsv
0e4db20e-e3d3-4570-bfe4-d4b0a153e231	8ef7c83f-e8af-44d6-9a73-a903e0f2fc92_gdc_realn_rehead.bam	Sequencing Reads	Aligned Reads	TCGA-COAD	TCGA-DM-A0XD	TCGA-DM-A0XD-01A	Primary Tumor	8ef7c83f-e8af-44d6-9a73-a903e0f2fc92_gdc_realn_rehead_report.tsv
319b7911-ee78-4f54-acc4-ff2dcc1b7c5c	d6ab232d-aa9f-4f5f-9f54-d4640d7e3edd_gdc_realn_rehead.bam	Sequencing Reads	Aligned Reads	TCGA-COAD	TCGA-CM-4752	TCGA-CM-4752-01A	Primary Tumor	d6ab232d-aa9f-4f5f-9f54-d4640d7e3edd_gdc_realn_rehead_report.tsv
889a7a6a-94c9-4841-9729-5776305164aa	865d391b-63f6-4595-b653-14d661b5f6a4_gdc_realn_rehead.bam	Sequencing Reads	Aligned Reads	TCGA-COAD	TCGA-A6-6654	TCGA-A6-6654-01A	Primary Tumor	865d391b-63f6-4595-b653-14d661b5f6a4_gdc_realn_rehead_report.tsv
950770cf-887a-48d3-836a-93aa74fda7db	246e92b0-4fad-4b67-bbd1-22a6cec0ccde_gdc_realn_rehead.bam	Sequencing Reads	Aligned Reads	TCGA-COAD	TCGA-AA-A02H	TCGA-AA-A02H-01A	Primary Tumor	246e92b0-4fad-4b67-bbd1-22a6cec0ccde_gdc_realn_rehead_report.tsv
b7c4c2a7-78f9-40e5-817d-33ebee30bb72	6ac75a85-45ce-46b6-9291-87139a25f13b_gdc_realn_rehead.bam	Sequencing Reads	Aligned Reads	TCGA-COAD	TCGA-A6-3809	TCGA-A6-3809-01A	Primary Tumor	6ac75a85-45ce-46b6-9291-87139a25f13b_gdc_realn_rehead_report.tsv
2ab84a5c-4c77-479c-8a3a-15f292e7f85b	8c8f4902-eb40-418c-8e52-82e74272356a_gdc_realn_rehead.bam	Sequencing Reads	Aligned Reads	TCGA-COAD	TCGA-CM-5868	TCGA-CM-5868-01A	Primary Tumor	8c8f4902-eb40-418c-8e52-82e74272356a_gdc_realn_rehead_report.tsv
f5f8e1c4-4ee2-4f72-9265-37c988d3af7d	845bacbd-527c-4f52-a4dc-151159c77af1_gdc_realn_rehead.bam	Sequencing Reads	Aligned Reads	TCGA-COAD	TCGA-A6-5656	TCGA-A6-5656-01A	Primary Tumor	845bacbd-527c-4f52-a4dc-151159c77af1_gdc_realn_rehead_report.tsv
d305150e-11e9-4ec7-9fe4-c1ab01c4fdde	71bb7125-f829-4699-88db-f1a2d7ee569a_gdc_realn_rehead.bam	Sequencing Reads	Aligned Reads	TCGA-COAD	TCGA-CM-5349	TCGA-CM-5349-01A	Primary Tumor	71bb7125-f829-4699-88db-f1a2d7ee569a_gdc_realn_rehead_report.tsv
32306d12-f10b-4558-9c7f-043c3ae1e3aa	41767d00-92d0-4170-9a44-5269f52da24d_gdc_realn_rehead.bam	Sequencing Reads	Aligned Reads	TCGA-COAD	TCGA-CM-4744	TCGA-CM-4744-01A	Primary Tumor	41767d00-92d0-4170-9a44-5269f52da24d_gdc_realn_rehead_report.tsv
aa7b9bae-b793-4302-8a32-c23b9b5e01e7	e8dbfbf3-5bdf-40b9-a9bf-d7b5219b0523_gdc_realn_rehead.bam	Sequencing Reads	Aligned Reads	TCGA-COAD	TCGA-D5-6922	TCGA-D5-6922-01A	Primary Tumor	e8dbfbf3-5bdf-40b9-a9bf-d7b5219b0523_gdc_realn_rehead_report.tsv
040e1058-9e1d-4b27-a481-4db1a75e0266	b805155f-28ab-4d66-b83d-01ed7f79a347_gdc_realn_rehead.bam	Sequencing Reads	Aligned Reads	TCGA-COAD	TCGA-G4-6586	TCGA-G4-6586-01A	Primary Tumor	b805155f-28ab-4d66-b83d-01ed7f79a347_gdc_realn_rehead_report.tsv
b0b7a16b-a600-46d0-98ec-cdd707456446	abad78c0-20fe-4fef-ac2f-4e3b6f4f2635_gdc_realn_rehead.bam	Sequencing Reads	Aligned Reads	TCGA-COAD	TCGA-AA-3972	TCGA-AA-3972-01A	Primary Tumor	abad78c0-20fe-4fef-ac2f-4e3b6f4f2635_gdc_realn_rehead_report.tsv
e0475ca9-c08a-46b6-ac58-28c034afadfe	8d2c2504-3e2e-43eb-ac59-d52d1552f001_gdc_realn_rehead.bam	Sequencing Reads	Aligned Reads	TCGA-COAD	TCGA-CM-6167	TCGA-CM-6167-01A	Primary Tumor	8d2c2504-3e2e-43eb-ac59-d52d1552f001_gdc_realn_rehead_report.tsv
e6799b0c-f37f-44ca-be3c-85503fc9c6e9	cbe8b862-e9a0-4a76-8660-7ceb5fa7cca1_gdc_realn_rehead.bam	Sequencing Reads	Aligned Reads	TCGA-COAD	TCGA-DM-A28C	TCGA-DM-A28C-01A	Primary Tumor	cbe8b862-e9a0-4a76-8660-7ceb5fa7cca1_gdc_realn_rehead_report.tsv
ecc26a6d-e617-48ec-bb78-04da3ce51325	052f1474-7c28-4603-bbd2-0986590c1928_gdc_realn_rehead.bam	Sequencing Reads	Aligned Reads	TCGA-COAD	TCGA-CM-6675	TCGA-CM-6675-01A	Primary Tumor	052f1474-7c28-4603-bbd2-0986590c1928_gdc_realn_rehead_report.tsv
c979a1db-6612-49a1-b3f5-881241caec5d	efca7bef-a58f-4c9c-8cb2-eb5b6820b328_gdc_realn_rehead.bam	Sequencing Reads	Aligned Reads	TCGA-COAD	TCGA-AZ-4614	TCGA-AZ-4614-01A	Primary Tumor	efca7bef-a58f-4c9c-8cb2-eb5b6820b328_gdc_realn_rehead_report.tsv
a1a5218d-7aef-4fbe-b32b-811c82b5a9d7	5877036d-d27b-4f11-95a6-57fb44affd66_gdc_realn_rehead.bam	Sequencing Reads	Aligned Reads	TCGA-COAD	TCGA-CA-5796	TCGA-CA-5796-01A	Primary Tumor	5877036d-d27b-4f11-95a6-57fb44affd66_gdc_realn_rehead_report.tsv
22534de8-02d9-4824-b2c9-8877dfa96db4	9d5a5234-1198-4625-aaa6-fbf8afb9fc7b_gdc_realn_rehead.bam	Sequencing Reads	Aligned Reads	TCGA-COAD	TCGA-AY-A8YK	TCGA-AY-A8YK-01A	Primary Tumor	9d5a5234-1198-4625-aaa6-fbf8afb9fc7b_gdc_realn_rehead_report.tsv
168c6af9-ea75-43d3-be75-ca9e00f674df	3a55a494-28cc-46e6-be8b-ff207c1dc7df_gdc_realn_rehead.bam	Sequencing Reads	Aligned Reads	TCGA-COAD	TCGA-DM-A28H	TCGA-DM-A28H-01A	Primary Tumor	3a55a494-28cc-46e6-be8b-ff207c1dc7df_gdc_realn_rehead_report.tsv
19dd3778-6ca2-40ce-b51a-bde1ad9efcd4	9c0c4013-f268-433a-ab36-becd7c973fc3_gdc_realn_rehead.bam	Sequencing Reads	Aligned Reads	TCGA-COAD	TCGA-DM-A285	TCGA-DM-A285-01A	Primary Tumor	9c0c4013-f268-433a-ab36-becd7c973fc3_gdc_realn_rehead_report.tsv
9f52e91b-cf6f-4701-a651-096979267ae6	5192c580-43f3-4f41-81f2-cfd68b7a78fd_gdc_realn_rehead.bam	Sequencing Reads	Aligned Reads	TCGA-COAD	TCGA-AY-4071	TCGA-AY-4071-01A	Primary Tumor	5192c580-43f3-4f41-81f2-cfd68b7a78fd_gdc_realn_rehead_report.tsv
6fbeb1e7-a565-4898-a440-5e39173af186	e88531eb-f77f-4128-9201-f788b2c6f67f_gdc_realn_rehead.bam	Sequencing Reads	Aligned Reads	TCGA-COAD	TCGA-AA-3562	TCGA-AA-3562-01A	Primary Tumor	e88531eb-f77f-4128-9201-f788b2c6f67f_gdc_realn_rehead_report.tsv
582d18e2-d81f-4e8a-bc86-e37b1a23e140	3e7e02fc-c61a-4afb-8311-abc9815dd7ca_gdc_realn_rehead.bam	Sequencing Reads	Aligned Reads	TCGA-COAD	TCGA-AZ-6607	TCGA-AZ-6607-01A	Primary Tumor	3e7e02fc-c61a-4afb-8311-abc9815dd7ca_gdc_realn_rehead_report.tsv
e3e3cf2e-46e1-47ec-8b96-a8df15e22dc0	4d5fd7e4-51cd-41a0-8a1d-50c5c9f8a306_gdc_realn_rehead.bam	Sequencing Reads	Aligned Reads	TCGA-COAD	TCGA-AY-A54L	TCGA-AY-A54L-01A	Primary Tumor	4d5fd7e4-51cd-41a0-8a1d-50c5c9f8a306_gdc_realn_rehead_report.tsv
7dbb2046-e721-4672-a84b-43d9ecf2a78a	ee3d3eba-6550-469b-9108-ebd06578857e_gdc_realn_rehead.bam	Sequencing Reads	Aligned Reads	TCGA-COAD	TCGA-NH-A6GA	TCGA-NH-A6GA-01A	Primary Tumor	ee3d3eba-6550-469b-9108-ebd06578857e_gdc_realn_rehead_report.tsv
ea4d5db7-d421-4b92-a9fb-5ed74565e85c	8f828ddc-e0b1-4bed-9c4f-53cd5163d555_gdc_realn_rehead.bam	Sequencing Reads	Aligned Reads	TCGA-COAD	TCGA-CM-6674	TCGA-CM-6674-01A	Primary Tumor	8f828ddc-e0b1-4bed-9c4f-53cd5163d555_gdc_realn_rehead_report.tsv
7042182c-2001-45bf-baf1-5d3e6827c47d	3a2fcafb-e1dd-426d-852a-c08181495de3_gdc_realn_rehead.bam	Sequencing Reads	Aligned Reads	TCGA-COAD	TCGA-AA-3525	TCGA-AA-3525-01A	Primary Tumor	3a2fcafb-e1dd-426d-852a-c08181495de3_gdc_realn_rehead_report.tsv
0bb0f930-00cd-4797-add9-62108946422b	75e5aa99-02cb-4bfb-b780-21d3f63ec21d_gdc_realn_rehead.bam	Sequencing Reads	Aligned Reads	TCGA-COAD	TCGA-AA-3814	TCGA-AA-3814-01A	Primary Tumor	75e5aa99-02cb-4bfb-b780-21d3f63ec21d_gdc_realn_rehead_report.tsv
4764761e-61a5-4c07-8b2e-1ee57c256c72	24e9c9aa-47a4-4038-89a5-1e0fcb3de7b7_gdc_realn_rehead.bam	Sequencing Reads	Aligned Reads	TCGA-COAD	TCGA-AA-3681	TCGA-AA-3681-01A	Primary Tumor	24e9c9aa-47a4-4038-89a5-1e0fcb3de7b7_gdc_realn_rehead_report.tsv
69cfc3dd-a9cc-4f7f-8c8c-f1992c7c1473	4498ea05-5ae0-47f8-bb99-76f80f7b9ee1_gdc_realn_rehead.bam	Sequencing Reads	Aligned Reads	TCGA-COAD	TCGA-G4-6625	TCGA-G4-6625-01A	Primary Tumor	4498ea05-5ae0-47f8-bb99-76f80f7b9ee1_gdc_realn_rehead_report.tsv
45ada0d2-6a5d-4b57-a79c-4e0e3d7a9a7c	c4bc568e-f9ae-4992-9de9-6e442ad770c7_gdc_realn_rehead.bam	Sequencing Reads	Aligned Reads	TCGA-COAD	TCGA-A6-6137	TCGA-A6-6137-01A	Primary Tumor	c4bc568e-f9ae-4992-9de9-6e442ad770c7_gdc_realn_rehead_report.tsv
ef99b87e-4d27-4689-be93-6a55f20ca577	660b2b5f-6a88-46f8-8b46-0194225cde97_gdc_realn_rehead.bam	Sequencing Reads	Aligned Reads	TCGA-COAD	TCGA-5M-AAT4	TCGA-5M-AAT4-01A	Primary Tumor	660b2b5f-6a88-46f8-8b46-0194225cde97_gdc_realn_rehead_report.tsv
0c02bf18-3f95-468a-bdb8-408ad4e77e6a	7b2e17b4-e64e-4b19-96b6-2f5c8d7a30f3_gdc_realn_rehead.bam	Sequencing Reads	Aligned Reads	TCGA-COAD	TCGA-A6-2674	TCGA-A6-2674-01A	Primary Tumor	7b2e17b4-e64e-4b19-96b6-2f5c8d7a30f3_gdc_realn_rehead_report.tsv
d0bc5e29-2b9e-4778-b501-b1b35ebc0571	91f75e5c-dc57-465b-9c97-22df7a25e251_gdc_realn_rehead.bam	Sequencing Reads	Aligned Reads	TCGA-COAD	TCGA-AA-3560	TCGA-AA-3560-01A	Primary Tumor	91f75e5c-dc57-465b-9c97-22df7a25e251_gdc_realn_rehead_report.tsv
2b8b1600-6771-4e81-8219-abc463749872	05b11fe5-36f7-4d95-86df-d37f6cea83f1_gdc_realn_rehead.bam	Sequencing Reads	Aligned Reads	TCGA-COAD	TCGA-AA-3818	TCGA-AA-3818-01A	Primary Tumor	05b11fe5-36f7-4d95-86df-d37f6cea83f1_gdc_realn_rehead_report.tsv
75cf302b-e2eb-4334-a78e-806f6a889bfa	a9355c06-b964-4edb-a555-610c7e20ed92_gdc_realn_rehead.bam	Sequencing Reads	Aligned Reads	TCGA-COAD	TCGA-A6-5657	TCGA-A6-5657-01A	Primary Tumor	a9355c06-b964-4edb-a555-610c7e20ed92_gdc_realn_rehead_report.tsv
12161cf4-f5a9-42ec-b4a3-6ffab9f12820	ba652979-876d-474d-8473-7da79eb82115_gdc_realn_rehead.bam	Sequencing Reads	Aligned Reads	TCGA-COAD	TCGA-D5-6531	TCGA-D5-6531-01A	Primary Tumor	ba652979-876d-474d-8473-7da79eb82115_gdc_realn_rehead_report.tsv
f224fdff-35a7-414e-a75c-b0024c328742	e40f02ef-3de7-405d-892a-56a5eb0f845b_gdc_realn_rehead.bam	Sequencing Reads	Aligned Reads	TCGA-COAD	TCGA-AA-A01F	TCGA-AA-A01F-01A	Primary Tumor	e40f02ef-3de7-405d-892a-56a5eb0f845b_gdc_realn_rehead_report.tsv
8da4a13f-950c-4e03-a216-1e88e1591f2b	bb639b5d-0bcb-4582-92a5-6d195033f987_gdc_realn_rehead.bam	Sequencing Reads	Aligned Reads	TCGA-COAD	TCGA-NH-A6GC	TCGA-NH-A6GC-01A	Primary Tumor	bb639b5d-0bcb-4582-92a5-6d195033f987_gdc_realn_rehead_report.tsv
76083065-80bd-4549-a157-27eac51b4ca2	57a094ea-70d5-488a-b48c-053b66387bd8_gdc_realn_rehead.bam	Sequencing Reads	Aligned Reads	TCGA-COAD	TCGA-AA-3831	TCGA-AA-3831-01A	Primary Tumor	57a094ea-70d5-488a-b48c-053b66387bd8_gdc_realn_rehead_report.tsv
f723afa6-6de7-4cf3-bd9a-2253a97bdda8	7281baa3-e1a5-459d-a508-ff2ab1067849_gdc_realn_rehead.bam	Sequencing Reads	Aligned Reads	TCGA-COAD	TCGA-AA-3524	TCGA-AA-3524-01A	Primary Tumor	7281baa3-e1a5-459d-a508-ff2ab1067849_gdc_realn_rehead_report.tsv
019ae823-acfc-49a6-a144-3b363b15a0dc	5e75557f-9031-4e0e-8361-a945367af91b_gdc_realn_rehead.bam	Sequencing Reads	Aligned Reads	TCGA-COAD	TCGA-QG-A5Z1	TCGA-QG-A5Z1-01A	Primary Tumor	5e75557f-9031-4e0e-8361-a945367af91b_gdc_realn_rehead_report.tsv
2141cb70-d858-44e4-bbc7-ab0aa50e5218	2511a151-5ff8-42dd-964c-49c5390da720_gdc_realn_rehead.bam	Sequencing Reads	Aligned Reads	TCGA-COAD	TCGA-G4-6304	TCGA-G4-6304-01A	Primary Tumor	2511a151-5ff8-42dd-964c-49c5390da720_gdc_realn_rehead_report.tsv
93296653-714a-4064-952d-7da92a46857f	1dbbd930-f856-4a39-8d42-92ee2edf21ee_gdc_realn_rehead.bam	Sequencing Reads	Aligned Reads	TCGA-COAD	TCGA-CK-5914	TCGA-CK-5914-01A	Primary Tumor	1dbbd930-f856-4a39-8d42-92ee2edf21ee_gdc_realn_rehead_report.tsv
f209041e-319e-4258-8fdd-92d1a1aff811	ec5377cc-c47d-469b-8365-a41eb8f02927_gdc_realn_rehead.bam	Sequencing Reads	Aligned Reads	TCGA-COAD	TCGA-A6-3809	TCGA-A6-3809-01B	Primary Tumor	ec5377cc-c47d-469b-8365-a41eb8f02927_gdc_realn_rehead_report.tsv
a1ab4754-d1bb-4327-8df3-f1ff73846e7d	653eb6a1-1b71-4f79-a3e8-37ae5e8e87ef_gdc_realn_rehead.bam	Sequencing Reads	Aligned Reads	TCGA-COAD	TCGA-AY-6197	TCGA-AY-6197-01A	Primary Tumor	653eb6a1-1b71-4f79-a3e8-37ae5e8e87ef_gdc_realn_rehead_report.tsv
4b2fc72d-87f6-43ec-87b2-64c2a028f26b	da093084-a1e7-460c-9002-a62042307a8b_gdc_realn_rehead.bam	Sequencing Reads	Aligned Reads	TCGA-COAD	TCGA-AA-3561	TCGA-AA-3561-01A	Primary Tumor	da093084-a1e7-460c-9002-a62042307a8b_gdc_realn_rehead_report.tsv
ae301731-c502-4533-84d7-3e223265441d	da201cd5-b5cd-448d-bcaf-6ce39c70c342_gdc_realn_rehead.bam	Sequencing Reads	Aligned Reads	TCGA-COAD	TCGA-CM-5860	TCGA-CM-5860-01A	Primary Tumor	da201cd5-b5cd-448d-bcaf-6ce39c70c342_gdc_realn_rehead_report.tsv
9689b56e-3b60-4c81-89d0-3b99ae5cacd8	2e36963d-cf99-467e-a9c0-5a93fd2a704a_gdc_realn_rehead.bam	Sequencing Reads	Aligned Reads	TCGA-COAD	TCGA-CM-6170	TCGA-CM-6170-01A	Primary Tumor	2e36963d-cf99-467e-a9c0-5a93fd2a704a_gdc_realn_rehead_report.tsv
5734664a-66c4-4173-a3f4-c5fcdf4aec30	de1d3a97-fefd-4cfc-95f7-41d08ad63cda_gdc_realn_rehead.bam	Sequencing Reads	Aligned Reads	TCGA-COAD	TCGA-D5-6538	TCGA-D5-6538-01A	Primary Tumor	de1d3a97-fefd-4cfc-95f7-41d08ad63cda_gdc_realn_rehead_report.tsv
d5e613f0-c95b-421c-95a3-c59bdda5d673	9faf6bbc-eb74-4dd9-9f03-18516e658133_gdc_realn_rehead.bam	Sequencing Reads	Aligned Reads	TCGA-COAD	TCGA-AA-3856	TCGA-AA-3856-01A	Primary Tumor	9faf6bbc-eb74-4dd9-9f03-18516e658133_gdc_realn_rehead_report.tsv
26f770ed-c226-47f3-8300-474cc5b068c6	49611716-ab6c-4e95-832f-d6f5fc78cc17_gdc_realn_rehead.bam	Sequencing Reads	Aligned Reads	TCGA-COAD	TCGA-AZ-6608	TCGA-AZ-6608-01A	Primary Tumor	49611716-ab6c-4e95-832f-d6f5fc78cc17_gdc_realn_rehead_report.tsv
1e9ce73e-61f8-4a99-a734-b09363ec73e7	82efc3d4-dfd0-40be-a162-4e8e0dc21cc5_gdc_realn_rehead.bam	Sequencing Reads	Aligned Reads	TCGA-COAD	TCGA-AU-6004	TCGA-AU-6004-01A	Primary Tumor	82efc3d4-dfd0-40be-a162-4e8e0dc21cc5_gdc_realn_rehead_report.tsv
9ebf2c7e-9d60-40d9-a245-7890824a0e1e	83f0c190-d805-4d56-855b-ff6ed2ccf81a_gdc_realn_rehead.bam	Sequencing Reads	Aligned Reads	TCGA-COAD	TCGA-AA-3679	TCGA-AA-3679-01A	Primary Tumor	83f0c190-d805-4d56-855b-ff6ed2ccf81a_gdc_realn_rehead_report.tsv
958c4529-3fc1-4991-a68a-e8f6ae743fc9	d0b3d39c-9348-4c65-b879-1287e13d648d_gdc_realn_rehead.bam	Sequencing Reads	Aligned Reads	TCGA-COAD	TCGA-AA-3544	TCGA-AA-3544-01A	Primary Tumor	d0b3d39c-9348-4c65-b879-1287e13d648d_gdc_realn_rehead_report.tsv
1d73147d-75da-4f0e-9fbc-25eaa3fe3cc6	b8f29ff7-6db3-4188-97ac-8dc559923ca1_gdc_realn_rehead.bam	Sequencing Reads	Aligned Reads	TCGA-COAD	TCGA-AA-3526	TCGA-AA-3526-01A	Primary Tumor	b8f29ff7-6db3-4188-97ac-8dc559923ca1_gdc_realn_rehead_report.tsv
55969965-7cdc-4487-b55b-4e1972c9f6a0	8c5a8c49-186c-442f-b531-cc4e70fc1079_gdc_realn_rehead.bam	Sequencing Reads	Aligned Reads	TCGA-COAD	TCGA-DM-A1D4	TCGA-DM-A1D4-01A	Primary Tumor	8c5a8c49-186c-442f-b531-cc4e70fc1079_gdc_realn_rehead_report.tsv
32f245e6-08bf-4133-97aa-a2a38fb3f0f9	554d14cb-6d27-4a77-9ecf-3986ac0c3386_gdc_realn_rehead.bam	Sequencing Reads	Aligned Reads	TCGA-COAD	TCGA-SS-A7HO	TCGA-SS-A7HO-01A	Primary Tumor	554d14cb-6d27-4a77-9ecf-3986ac0c3386_gdc_realn_rehead_report.tsv
1a94f63b-3832-4150-8951-e907d36a1d19	64c59a63-7ca2-4a65-8fe2-097df99ff161_gdc_realn_rehead.bam	Sequencing Reads	Aligned Reads	TCGA-COAD	TCGA-NH-A8F8	TCGA-NH-A8F8-01A	Primary Tumor	64c59a63-7ca2-4a65-8fe2-097df99ff161_gdc_realn_rehead_report.tsv
fcd30e89-8cc6-4f73-bdfa-82ee29acfaaf	cef1254d-b696-4a17-b8f7-18ba8936cbfc_gdc_realn_rehead.bam	Sequencing Reads	Aligned Reads	TCGA-COAD	TCGA-AA-3841	TCGA-AA-3841-01A	Primary Tumor	cef1254d-b696-4a17-b8f7-18ba8936cbfc_gdc_realn_rehead_report.tsv
812c9187-283b-4b14-9144-7a81fc0f01f3	0e5ecc29-26d1-481f-a156-e2cc2bf13e4a_gdc_realn_rehead.bam	Sequencing Reads	Aligned Reads	TCGA-COAD	TCGA-CA-6715	TCGA-CA-6715-01A	Primary Tumor	0e5ecc29-26d1-481f-a156-e2cc2bf13e4a_gdc_realn_rehead_report.tsv
3a5f8663-1dd4-41f5-8aed-0c6f301adecf	e50506e4-c028-4676-8d2f-dc49f119d861_gdc_realn_rehead.bam	Sequencing Reads	Aligned Reads	TCGA-COAD	TCGA-AA-3693	TCGA-AA-3693-01A	Primary Tumor	e50506e4-c028-4676-8d2f-dc49f119d861_gdc_realn_rehead_report.tsv
4f70e838-3eba-4bb0-809e-4f1dcb85f1c6	f1d08dbd-489c-44f9-b508-2a6ccdcd10f1_gdc_realn_rehead.bam	Sequencing Reads	Aligned Reads	TCGA-COAD	TCGA-AA-3867	TCGA-AA-3867-01A	Primary Tumor	f1d08dbd-489c-44f9-b508-2a6ccdcd10f1_gdc_realn_rehead_report.tsv
4b440453-3a8d-4c8a-a83c-e44cbd6db6f4	4b6b7ab3-46e9-488b-b487-25925eb69927_gdc_realn_rehead.bam	Sequencing Reads	Aligned Reads	TCGA-COAD	TCGA-CA-6716	TCGA-CA-6716-01A	Primary Tumor	4b6b7ab3-46e9-488b-b487-25925eb69927_gdc_realn_rehead_report.tsv
f9745437-1d51-43f3-940d-0086a1912aec	4faf7f38-ed77-4883-a5e6-1d8d55679fb1_gdc_realn_rehead.bam	Sequencing Reads	Aligned Reads	TCGA-COAD	TCGA-A6-2674	TCGA-A6-2674-01B	Primary Tumor	4faf7f38-ed77-4883-a5e6-1d8d55679fb1_gdc_realn_rehead_report.tsv
cb21f8e0-9231-4fa5-95cb-90d44a2fc994	3edb1db6-df49-4d05-9109-91b2e63a6845_gdc_realn_rehead.bam	Sequencing Reads	Aligned Reads	TCGA-COAD	TCGA-AA-A00E	TCGA-AA-A00E-01A	Primary Tumor	3edb1db6-df49-4d05-9109-91b2e63a6845_gdc_realn_rehead_report.tsv
82e45dec-8993-4006-9c36-1d4ff3e37c5a	7d61083d-0a2d-417b-a2dd-88999c1e6b00_gdc_realn_rehead.bam	Sequencing Reads	Aligned Reads	TCGA-COAD	TCGA-AA-3812	TCGA-AA-3812-01A	Primary Tumor	7d61083d-0a2d-417b-a2dd-88999c1e6b00_gdc_realn_rehead_report.tsv
6dd62715-02e0-4539-ac02-4937d31b33d1	62864847-3c65-4511-8c22-55cb627753c6_gdc_realn_rehead.bam	Sequencing Reads	Aligned Reads	TCGA-COAD	TCGA-AA-3971	TCGA-AA-3971-01A	Primary Tumor	62864847-3c65-4511-8c22-55cb627753c6_gdc_realn_rehead_report.tsv
21f963c0-098a-4086-a67d-5eb2ac203dde	5c577d8d-cb6e-4f0c-9c7c-70bfe5eefbb0_gdc_realn_rehead.bam	Sequencing Reads	Aligned Reads	TCGA-COAD	TCGA-AA-3548	TCGA-AA-3548-01A	Primary Tumor	5c577d8d-cb6e-4f0c-9c7c-70bfe5eefbb0_gdc_realn_rehead_report.tsv
ff6d6688-c19c-4a7f-8058-4d1bc0249d83	04c1b3f3-3c9e-4005-b05a-8aa6b46ddf0a_gdc_realn_rehead.bam	Sequencing Reads	Aligned Reads	TCGA-COAD	TCGA-A6-2672	TCGA-A6-2672-01B	Primary Tumor	04c1b3f3-3c9e-4005-b05a-8aa6b46ddf0a_gdc_realn_rehead_report.tsv
c77b629b-ae40-450e-8154-f4fc0b6bb6e3	9c14c924-9f40-4996-a8ef-b32a343c48d5_gdc_realn_rehead.bam	Sequencing Reads	Aligned Reads	TCGA-COAD	TCGA-AA-3511	TCGA-AA-3511-11A	Solid Tissue Normal	9c14c924-9f40-4996-a8ef-b32a343c48d5_gdc_realn_rehead_report.tsv
9dc6c567-88ea-47de-a40b-e9053624166f	b83129b3-25e0-486f-99de-c3c9e9a9d54e_gdc_realn_rehead.bam	Sequencing Reads	Aligned Reads	TCGA-COAD	TCGA-AA-3970	TCGA-AA-3970-01A	Primary Tumor	b83129b3-25e0-486f-99de-c3c9e9a9d54e_gdc_realn_rehead_report.tsv
06ed2ad9-5fbb-4401-8d1e-ed2d3814d7eb	ce8ecc27-c380-4a2e-b6dc-6b263763a88a_gdc_realn_rehead.bam	Sequencing Reads	Aligned Reads	TCGA-COAD	TCGA-AA-A024	TCGA-AA-A024-01A	Primary Tumor	ce8ecc27-c380-4a2e-b6dc-6b263763a88a_gdc_realn_rehead_report.tsv
60b762e2-d8e2-4f1c-a005-65a221e035b4	843f21cd-958a-4dc0-b68e-b6a17a633cc2_gdc_realn_rehead.bam	Sequencing Reads	Aligned Reads	TCGA-COAD	TCGA-A6-2685	TCGA-A6-2685-11A	Solid Tissue Normal	843f21cd-958a-4dc0-b68e-b6a17a633cc2_gdc_realn_rehead_report.tsv
98213442-a5dd-41a9-9518-993584977b5d	755e789a-d0ee-4d63-800f-ea0e62d3b0a1_gdc_realn_rehead.bam	Sequencing Reads	Aligned Reads	TCGA-COAD	TCGA-D5-6529	TCGA-D5-6529-01A	Primary Tumor	755e789a-d0ee-4d63-800f-ea0e62d3b0a1_gdc_realn_rehead_report.tsv
8828647d-29ac-4ef0-9085-96846c5f1731	3ea4eb1b-812d-414d-bbc1-3051b89b0b45_gdc_realn_rehead.bam	Sequencing Reads	Aligned Reads	TCGA-COAD	TCGA-AZ-6605	TCGA-AZ-6605-11A	Solid Tissue Normal	3ea4eb1b-812d-414d-bbc1-3051b89b0b45_gdc_realn_rehead_report.tsv
8e3f0481-0e27-48aa-a178-9c17c78c05d1	fa7042a5-2c3c-4311-abe1-8275f5ee4e6f_gdc_realn_rehead.bam	Sequencing Reads	Aligned Reads	TCGA-COAD	TCGA-AA-3518	TCGA-AA-3518-11A	Solid Tissue Normal	fa7042a5-2c3c-4311-abe1-8275f5ee4e6f_gdc_realn_rehead_report.tsv
ea891fc0-8af5-49c0-b221-eba6cbe6a349	2533ed21-a534-4ecd-9098-7009751e9ec5_gdc_realn_rehead.bam	Sequencing Reads	Aligned Reads	TCGA-COAD	TCGA-F4-6854	TCGA-F4-6854-01A	Primary Tumor	2533ed21-a534-4ecd-9098-7009751e9ec5_gdc_realn_rehead_report.tsv
3bc30231-3fbd-4992-9088-1a83efa1a31e	9a4b7b6b-ba70-4b19-ba34-963a937e07c7_gdc_realn_rehead.bam	Sequencing Reads	Aligned Reads	TCGA-COAD	TCGA-A6-2671	TCGA-A6-2671-11A	Solid Tissue Normal	9a4b7b6b-ba70-4b19-ba34-963a937e07c7_gdc_realn_rehead_report.tsv
34a3a402-11f0-462c-a5fc-4ec58921a05f	5e356f9c-4ba4-4026-acbf-ffba6878c7f7_gdc_realn_rehead.bam	Sequencing Reads	Aligned Reads	TCGA-COAD	TCGA-AA-3966	TCGA-AA-3966-01A	Primary Tumor	5e356f9c-4ba4-4026-acbf-ffba6878c7f7_gdc_realn_rehead_report.tsv
5199cdf1-1f3c-4599-b249-74f1ee999489	5d52a026-aca8-4e65-b698-ef8d7d717bf0_gdc_realn_rehead.bam	Sequencing Reads	Aligned Reads	TCGA-COAD	TCGA-D5-6927	TCGA-D5-6927-01A	Primary Tumor	5d52a026-aca8-4e65-b698-ef8d7d717bf0_gdc_realn_rehead_report.tsv
b1c1469d-afe1-422b-89ee-9d4a255cd23b	b624362c-0284-42db-9731-7e9f90f6272c_gdc_realn_rehead.bam	Sequencing Reads	Aligned Reads	TCGA-COAD	TCGA-DM-A280	TCGA-DM-A280-01A	Primary Tumor	b624362c-0284-42db-9731-7e9f90f6272c_gdc_realn_rehead_report.tsv
0e48efbd-a7e9-4580-8ee1-5b5b4ae38a55	e687dbcf-0b33-42d6-8de2-bda53328e5cb_gdc_realn_rehead.bam	Sequencing Reads	Aligned Reads	TCGA-COAD	TCGA-D5-5540	TCGA-D5-5540-01A	Primary Tumor	e687dbcf-0b33-42d6-8de2-bda53328e5cb_gdc_realn_rehead_report.tsv
c6871908-4dc7-4044-b3bf-dcb3dfcbd6c6	18ec9d2e-706c-4384-9fed-d44c1b8d745d_gdc_realn_rehead.bam	Sequencing Reads	Aligned Reads	TCGA-COAD	TCGA-F4-6808	TCGA-F4-6808-01A	Primary Tumor	18ec9d2e-706c-4384-9fed-d44c1b8d745d_gdc_realn_rehead_report.tsv
952fb5b5-4a44-4c37-b5e3-0067448e1f89	5dd013ef-8a1e-425f-bc6e-ac1da0a9963d_gdc_realn_rehead.bam	Sequencing Reads	Aligned Reads	TCGA-COAD	TCGA-F4-6809	TCGA-F4-6809-01A	Primary Tumor	5dd013ef-8a1e-425f-bc6e-ac1da0a9963d_gdc_realn_rehead_report.tsv
e0a49df2-c147-42d7-beea-f670765005e5	6cffcc4d-1c57-4fd2-91ea-7b8d81844d99_gdc_realn_rehead.bam	Sequencing Reads	Aligned Reads	TCGA-COAD	TCGA-CM-6172	TCGA-CM-6172-01A	Primary Tumor	6cffcc4d-1c57-4fd2-91ea-7b8d81844d99_gdc_realn_rehead_report.tsv
ab3dcbe2-fef2-463a-9bf6-6c6ff447b860	9e648e7e-25e6-4b57-ab6e-53f660cb6354_gdc_realn_rehead.bam	Sequencing Reads	Aligned Reads	TCGA-COAD	TCGA-G4-6626	TCGA-G4-6626-01A	Primary Tumor	9e648e7e-25e6-4b57-ab6e-53f660cb6354_gdc_realn_rehead_report.tsv
c2f9708c-4f00-4d54-9df4-ef38aa14fb4f	39bee428-0e4b-4ecd-83a3-2a86d7f3ab1c_gdc_realn_rehead.bam	Sequencing Reads	Aligned Reads	TCGA-COAD	TCGA-G4-6588	TCGA-G4-6588-01A	Primary Tumor	39bee428-0e4b-4ecd-83a3-2a86d7f3ab1c_gdc_realn_rehead_report.tsv
dfbba5cc-e927-4626-aa07-ade606767354	e84d2134-d70b-4080-84c5-56d9ca1a1523_gdc_realn_rehead.bam	Sequencing Reads	Aligned Reads	TCGA-COAD	TCGA-A6-6780	TCGA-A6-6780-01A	Primary Tumor	e84d2134-d70b-4080-84c5-56d9ca1a1523_gdc_realn_rehead_report.tsv
f0bb44d7-edd3-4e2b-84b5-1d389c8d1605	167c9f14-02ef-4fc3-b79c-85b4ef59c622_gdc_realn_rehead.bam	Sequencing Reads	Aligned Reads	TCGA-COAD	TCGA-A6-A56B	TCGA-A6-A56B-01A	Primary Tumor	167c9f14-02ef-4fc3-b79c-85b4ef59c622_gdc_realn_rehead_report.tsv
748c3ce9-e5eb-4901-b11f-2ad6b4bfd9b1	162fe8be-6f29-41df-b3c2-3972b4e3ca3a_gdc_realn_rehead.bam	Sequencing Reads	Aligned Reads	TCGA-COAD	TCGA-AA-3877	TCGA-AA-3877-01A	Primary Tumor	162fe8be-6f29-41df-b3c2-3972b4e3ca3a_gdc_realn_rehead_report.tsv
31dadbd1-e5d9-4248-a61e-e399ef944106	b333d4db-a14a-4b88-89d0-b5d77be307bf_gdc_realn_rehead.bam	Sequencing Reads	Aligned Reads	TCGA-COAD	TCGA-CA-5255	TCGA-CA-5255-01A	Primary Tumor	b333d4db-a14a-4b88-89d0-b5d77be307bf_gdc_realn_rehead_report.tsv
86a2d12d-990f-4637-b4d4-b2e12687be0b	ceb662b3-7da9-4858-baa3-552f43ce8ba1_gdc_realn_rehead.bam	Sequencing Reads	Aligned Reads	TCGA-COAD	TCGA-AA-3956	TCGA-AA-3956-01A	Primary Tumor	ceb662b3-7da9-4858-baa3-552f43ce8ba1_gdc_realn_rehead_report.tsv
d6d4ea90-7a3b-4e33-803c-ea67f9b70d39	4fd94c9f-9821-430c-8ffe-956863b32894_gdc_realn_rehead.bam	Sequencing Reads	Aligned Reads	TCGA-COAD	TCGA-F4-6806	TCGA-F4-6806-01A	Primary Tumor	4fd94c9f-9821-430c-8ffe-956863b32894_gdc_realn_rehead_report.tsv
7118e5f9-0eac-4a54-be8d-982e4d405164	ea7672df-461e-41e3-b7f9-d0f49589e0ad_gdc_realn_rehead.bam	Sequencing Reads	Aligned Reads	TCGA-COAD	TCGA-A6-3810	TCGA-A6-3810-01B	Primary Tumor	ea7672df-461e-41e3-b7f9-d0f49589e0ad_gdc_realn_rehead_report.tsv
162f72ff-6995-41cf-9f18-8c64ac32f142	96988a5b-69c8-4177-a6a4-3a7be958d2a7_gdc_realn_rehead.bam	Sequencing Reads	Aligned Reads	TCGA-COAD	TCGA-AA-A02F	TCGA-AA-A02F-01A	Primary Tumor	96988a5b-69c8-4177-a6a4-3a7be958d2a7_gdc_realn_rehead_report.tsv
ab3c24d0-3b2a-41b7-a1f5-f124d51a95a4	5bbada80-a363-4de3-bd7b-b562d8804dcd_gdc_realn_rehead.bam	Sequencing Reads	Aligned Reads	TCGA-COAD	TCGA-AD-6899	TCGA-AD-6899-01A	Primary Tumor	5bbada80-a363-4de3-bd7b-b562d8804dcd_gdc_realn_rehead_report.tsv
d9967737-1c82-4ebf-9596-2035b957261e	fba828cf-a464-4031-93d7-d57eff0e267b_gdc_realn_rehead.bam	Sequencing Reads	Aligned Reads	TCGA-COAD	TCGA-AA-A00A	TCGA-AA-A00A-01A	Primary Tumor	fba828cf-a464-4031-93d7-d57eff0e267b_gdc_realn_rehead_report.tsv
aafcafb3-e20e-4fec-8741-7517554db974	6772eb46-c76e-4698-899e-a4112daf2049_gdc_realn_rehead.bam	Sequencing Reads	Aligned Reads	TCGA-COAD	TCGA-AA-3854	TCGA-AA-3854-01A	Primary Tumor	6772eb46-c76e-4698-899e-a4112daf2049_gdc_realn_rehead_report.tsv
c4db8ffc-021f-4805-aa88-86f5c8d0e03b	b2dc6d70-d497-4f82-ac83-71f729cfec0f_gdc_realn_rehead.bam	Sequencing Reads	Aligned Reads	TCGA-COAD	TCGA-CM-6164	TCGA-CM-6164-01A	Primary Tumor	b2dc6d70-d497-4f82-ac83-71f729cfec0f_gdc_realn_rehead_report.tsv
2973bfcb-7c87-431d-adb0-4990436cb3ca	8b70a023-e72c-49ea-bbd0-1d1eef6fd632_gdc_realn_rehead.bam	Sequencing Reads	Aligned Reads	TCGA-COAD	TCGA-CK-4951	TCGA-CK-4951-01A	Primary Tumor	8b70a023-e72c-49ea-bbd0-1d1eef6fd632_gdc_realn_rehead_report.tsv
1df0459c-d0e9-4608-b8a0-f2f132dd6b6b	dc1a5a73-8b0a-42d3-bbc8-30e02b776c30_gdc_realn_rehead.bam	Sequencing Reads	Aligned Reads	TCGA-COAD	TCGA-AA-A01T	TCGA-AA-A01T-01A	Primary Tumor	dc1a5a73-8b0a-42d3-bbc8-30e02b776c30_gdc_realn_rehead_report.tsv
b7b46e6b-dbe6-4510-8faa-9df4c51955a5	d41e9605-a2d6-4abb-ab39-57a07a6272ad_gdc_realn_rehead.bam	Sequencing Reads	Aligned Reads	TCGA-COAD	TCGA-D5-5538	TCGA-D5-5538-01A	Primary Tumor	d41e9605-a2d6-4abb-ab39-57a07a6272ad_gdc_realn_rehead_report.tsv
d6cd2e4b-02a2-46d8-aead-2d2330f3d9b7	09a406e9-3bca-408e-b334-c7123688633a_gdc_realn_rehead.bam	Sequencing Reads	Aligned Reads	TCGA-COAD	TCGA-CM-6676	TCGA-CM-6676-01A	Primary Tumor	09a406e9-3bca-408e-b334-c7123688633a_gdc_realn_rehead_report.tsv
b4b665cc-4090-4116-972b-49815987923f	c8d9fd10-226a-42e8-83fc-e0121899685d_gdc_realn_rehead.bam	Sequencing Reads	Aligned Reads	TCGA-COAD	TCGA-D5-6898	TCGA-D5-6898-01A	Primary Tumor	c8d9fd10-226a-42e8-83fc-e0121899685d_gdc_realn_rehead_report.tsv
63cb0782-d5c5-4c9c-9e6d-b5e722e11cb3	94fd3176-c0db-4737-8702-e3de23e992ce_gdc_realn_rehead.bam	Sequencing Reads	Aligned Reads	TCGA-COAD	TCGA-D5-6932	TCGA-D5-6932-01A	Primary Tumor	94fd3176-c0db-4737-8702-e3de23e992ce_gdc_realn_rehead_report.tsv
3382f309-87a3-4df2-a97f-4b88cf2acda8	6dc0d2e1-e9f0-4f43-a8a4-5d5be71f9068_gdc_realn_rehead.bam	Sequencing Reads	Aligned Reads	TCGA-COAD	TCGA-AD-6888	TCGA-AD-6888-01A	Primary Tumor	6dc0d2e1-e9f0-4f43-a8a4-5d5be71f9068_gdc_realn_rehead_report.tsv
55471c14-4151-4c73-b8c6-6b928cbce34a	f2b17b92-131e-46dc-b01f-04d8efec938a_gdc_realn_rehead.bam	Sequencing Reads	Aligned Reads	TCGA-COAD	TCGA-AA-3950	TCGA-AA-3950-01A	Primary Tumor	f2b17b92-131e-46dc-b01f-04d8efec938a_gdc_realn_rehead_report.tsv
398ba03f-57d6-45e8-a18f-38d27fd33c33	95c843db-2b55-4af8-89d9-dec869f11452_gdc_realn_rehead.bam	Sequencing Reads	Aligned Reads	TCGA-COAD	TCGA-NH-A8F7	TCGA-NH-A8F7-01A	Primary Tumor	95c843db-2b55-4af8-89d9-dec869f11452_gdc_realn_rehead_report.tsv
8ff632af-e89d-4f9a-a3fa-9db3b5df6a05	99d69dc1-ba41-44fc-946c-301181af46e5_gdc_realn_rehead.bam	Sequencing Reads	Aligned Reads	TCGA-COAD	TCGA-AA-3862	TCGA-AA-3862-01A	Primary Tumor	99d69dc1-ba41-44fc-946c-301181af46e5_gdc_realn_rehead_report.tsv
ec1f97e1-e296-42ff-bd83-c98e3d64a217	b51d6a59-0b4a-4863-8762-090031d36469_gdc_realn_rehead.bam	Sequencing Reads	Aligned Reads	TCGA-COAD	TCGA-DM-A28K	TCGA-DM-A28K-01A	Primary Tumor	b51d6a59-0b4a-4863-8762-090031d36469_gdc_realn_rehead_report.tsv
3f288607-c67f-4d57-83ba-f6fb54f82c1f	0a2c1cbe-5028-40cf-bf9b-3877a2a86a02_gdc_realn_rehead.bam	Sequencing Reads	Aligned Reads	TCGA-COAD	TCGA-AZ-4682	TCGA-AZ-4682-01B	Primary Tumor	0a2c1cbe-5028-40cf-bf9b-3877a2a86a02_gdc_realn_rehead_report.tsv
6efee329-7f5c-4075-a656-a1f3a700a509	d1805b95-0554-478b-b3d0-e78bdeb5fb1f_gdc_realn_rehead.bam	Sequencing Reads	Aligned Reads	TCGA-COAD	TCGA-F4-6460	TCGA-F4-6460-01A	Primary Tumor	d1805b95-0554-478b-b3d0-e78bdeb5fb1f_gdc_realn_rehead_report.tsv
580673b2-53c8-45d3-bc11-aad2e8d20da8	54ab9e7b-3c36-40ab-ab68-a3e9a91638d6_gdc_realn_rehead.bam	Sequencing Reads	Aligned Reads	TCGA-COAD	TCGA-AA-3502	TCGA-AA-3502-01A	Primary Tumor	54ab9e7b-3c36-40ab-ab68-a3e9a91638d6_gdc_realn_rehead_report.tsv
f54f934c-181b-4ab7-9837-99c6d6d21875	59cd4694-4001-483b-9a30-33a166943bd1_gdc_realn_rehead.bam	Sequencing Reads	Aligned Reads	TCGA-COAD	TCGA-AA-3662	TCGA-AA-3662-11A	Solid Tissue Normal	59cd4694-4001-483b-9a30-33a166943bd1_gdc_realn_rehead_report.tsv
e828e5b4-a67d-46df-8b0a-912755ca7e57	bdc5e928-ca2c-4cae-b3f3-80562db080bb_gdc_realn_rehead.bam	Sequencing Reads	Aligned Reads	TCGA-COAD	TCGA-AZ-5407	TCGA-AZ-5407-01A	Primary Tumor	bdc5e928-ca2c-4cae-b3f3-80562db080bb_gdc_realn_rehead_report.tsv
2dbd9557-f3e2-4384-b54c-be1e02009b50	5a80595a-5f08-4b25-95ba-81fa7c5ec0b5_gdc_realn_rehead.bam	Sequencing Reads	Aligned Reads	TCGA-COAD	TCGA-AA-3492	TCGA-AA-3492-01A	Primary Tumor	5a80595a-5f08-4b25-95ba-81fa7c5ec0b5_gdc_realn_rehead_report.tsv
f6e347c7-3d92-4ec3-be7d-806509944b68	02c2adb6-93a2-44c3-a2c3-cbbc80fc2668_gdc_realn_rehead.bam	Sequencing Reads	Aligned Reads	TCGA-COAD	TCGA-F4-6856	TCGA-F4-6856-01A	Primary Tumor	02c2adb6-93a2-44c3-a2c3-cbbc80fc2668_gdc_realn_rehead_report.tsv
ce31bbc8-ea0b-4952-a44a-0ad861d83c69	2002d934-5e52-4141-bd09-46d8d7f69985_gdc_realn_rehead.bam	Sequencing Reads	Aligned Reads	TCGA-COAD	TCGA-AY-4070	TCGA-AY-4070-01A	Primary Tumor	2002d934-5e52-4141-bd09-46d8d7f69985_gdc_realn_rehead_report.tsv
7282d4eb-3ab9-486e-af2d-3b326e460557	0fe834e9-3148-42b3-ad92-e0304a4ff64b_gdc_realn_rehead.bam	Sequencing Reads	Aligned Reads	TCGA-COAD	TCGA-AD-6895	TCGA-AD-6895-01A	Primary Tumor	0fe834e9-3148-42b3-ad92-e0304a4ff64b_gdc_realn_rehead_report.tsv
af862835-d908-4ee8-8753-78a612d419be	a3b6d39c-4758-476c-9dcf-0996890f3b30_gdc_realn_rehead.bam	Sequencing Reads	Aligned Reads	TCGA-COAD	TCGA-G4-6323	TCGA-G4-6323-01A	Primary Tumor	a3b6d39c-4758-476c-9dcf-0996890f3b30_gdc_realn_rehead_report.tsv
374d20f1-4934-4bc2-93bf-0c9bb3d4ed0f	805bced2-d006-4e50-b085-1ea048f546fd_gdc_realn_rehead.bam	Sequencing Reads	Aligned Reads	TCGA-COAD	TCGA-A6-6138	TCGA-A6-6138-01A	Primary Tumor	805bced2-d006-4e50-b085-1ea048f546fd_gdc_realn_rehead_report.tsv
[truncated: 78 more rows]

## Sheet: TCGA-READ
File.ID	File.Name	Data.Category	Data.Type	Project.ID	Case.ID	Sample.ID	Sample.Type	TRUST.report
[truncated: 173 more rows]

[truncated: 2 more sheets: TCGA-CHOL, COAD-RepeatSample]
