# Supplementary material for: Global analysis of T-cell groups reveals immunological features and common antigen targets of digestive tract tumors
Source: J Cancer Res Clin Oncol. 2024 Mar 15;150(3):129. doi: 10.1007/s00432-024-05645-1 (PMC10943170; doi:10.1007/s00432-024-05645-1)
Supplement: Supplementary file 11 — Supplementary file11 Table S2. The statistics of all digestive tract cancer. (XLSX 10 KB) [file 432_2024_5645_MOESM11_ESM.xlsx]

## Sheet: Sheet1
TCGA Project	Raw Data files	Tumor(T)	Normal(N)	T + N	Metastatic(M)	Recurrent Tumor(R)	Patients
TCGA - ESCA	171	159	11	170	1	0	162
TCGA - STAD	402	370	32	402	0	0	375
TCGA - PAAD	182	177	4	181	1	0	177
TCGA - LIHC	424	371	50	421	0	3	371
TCGA - COAD	510	467	41	508	1	1	454
TCGA - READ	173	162	10	172	0	1	163
TOTAL	1862	1706	148	1854	3	5	1702
TCGA Project	T + N	TRUST reprots(T/N)	BCR	TCR	Cibersort results
TCGA - ESCA	170	170	170	170	170
TCGA - STAD	402	402	402	401	402
TCGA - PAAD	181	180	180	179	180
TCGA - LIHC	421	420	412	413	420
TCGA - COAD	508	508	508	502	508
TCGA - READ	172	172	172	170	172
TOTAL	1854	1852	1844	1835	1852
