# Supplementary material for: Global analysis of T-cell groups reveals immunological features and common antigen targets of digestive tract tumors
Source: J Cancer Res Clin Oncol. 2024 Mar 15;150(3):129. doi: 10.1007/s00432-024-05645-1 (PMC10943170; doi:10.1007/s00432-024-05645-1)
Supplement: Supplementary file 12 — Supplementary file12 Table S3. The statistics of tumor-infiltrating TCR groups. (XLSX 25 KB) [file 432_2024_5645_MOESM12_ESM.xlsx]

## Sheet: gliph2_tumor_specific_groups_re
index	Motif.type	Motif.name	Motif.sequence	Total.case.number	Total.sample.number	Unique.CDR3.number	All.CDR3.number	All.unique.tcr.list	Vb.p.value	Most.freq.Vb	Most.freq.Vb.num	Expansion.p.value	sample_num	cancer_num	cancer_freq
166	global	global-SPG%E	SPG%E	21	21	18	24	CSASPGNEQYF;SASSPGNEQFF;CASSPGNEQFF;CASSPGREQYF;CASSPGTEQYF;CASSPGAEAFF;CASSPGEEQFF;CASSPGGELFF;CASSPGGEQYF;CASSPGYEQYF;CASSPGDEQFF;CASSPGDEQYF;CASSPGFEQFF;CARSPGLEQYF;CASSPGHEQYF;CSASPGGEQFF;CASSPGLEAFF;CASSPGNEQYF	0.015	TRBV18;TRBV3-1;TRBV6-6	4	0.012	21	21	1
195	global	global-SQDP%YE	SQDP%YE	3	3	5	6	CASSQDPNYEQLF;CTSSQDPTYEQYF;CASSQDPEYEQYF;CASSQDPGYEQYF;CASSQDPNYEQYF	0.001	TRBV3-1	3	0.005	3	3	1
210	global	global-SF%GDQP	SF%GDQP	7	7	5	8	CASSFGGDQPQHF;CASSFEGDQPQHF;CASSFLGDQPQHF;CPSSFEGDQPQNS;CASSFTGDQPQHF	0.005	TRBV5-1	5	0.049	7	7	1
261	global	global-S%TSAAGE	S%TSAAGE	6	6	4	6	CASSRTSAAGELFF;CASSPTSAAGELFF;CASSQTSAAGELFF;CASSLTSAAGELFF	0.001	TRBV28	6	0.015	6	6	1
264	global	global-SQD%GNTGE	SQD%GNTGE	3	3	4	4	CASSQDQGNTGELFF;CTSSQDFGNTGELFF;CTSSQDAGNTGELFF;CASSQDFGNTGELFF	0.005	TRBV3-1	3	0.024	3	3	1
283	global	global-SQDY%NE	SQDY%NE	4	4	4	5	CASSQDYYNEQFF;CASSQDYLNEQFF;CASSQDYSNEQFF;CASSQDYSNEQIF	0.001	TRBV4-1	5	0.044	4	4	1
343	global	global-%YAYNE	%YAYNE	3	3	4	5	CSVEYAYNEQFF;FSVEYAYNEQFF;CASSYAYNEQFF;CRVEYAYNEQFF	0.001	TRBV29-1	3	0.038	3	3	1
372	global	global-SLQG%QP	SLQG%QP	6	6	7	11	CASSLQGNQPQHF;CASSLQGSQPQHF;CASSLQGAQPQHF;CSASLQGNQPQHF;CASSLQGGQPQHF;CASSLQGDQPQHF;CASSLQGDQPQPF	0.01	TRBV27	6	0.016	6	6	1
395	global	global-G%YNE	G%YNE	15	15	14	16	CASGSYNEQFF;CSVGEYNEQFF;CASGLYNEQFF;CSAGTYNEQFF;CAIGGYNEQFF;CSVGTYNEQFF;CATGGYNEQFF;CSVGDYNEQFF;CAVGGYNEQFF;CASGDYNEQFF;CASGVYNEQFF;CSVGLYNEQFF;CSLGSYNEQFF;CSVGSYNEQFF	0.004	TRBV29-1	7	0.019	15	15	1
422	global	global-SLRQG%YNE	SLRQG%YNE	7	7	6	8	CASSLRQGSYNEQFF;SASSLRQGSYNEQFF;CASSLRQGQYNEQFF;CASSLRQGLYNEQFF;CASSLRQGEYNEQFF;CANSLRQGSYNEQFF	0.001	TRBV7-3	5	0.016	7	7	1
438	global	global-RD%LSYE	RD%LSYE	6	6	5	9	CASRDGLSYEQYF;CAHRDGLSYEQYF;CATRDGLSYEQYF;CSARDSLSYEQYF;CASRDTLSYEQYF	0.005	TRBV7-9	4	0.01	6	6	1
503	global	global-SLGT%TGE	SLGT%TGE	7	7	7	7	CDSSLGTNTGELFF;CASSLGTNTGELFF;CASSLGTGTGELFF;CASSLGTGTGEQYF;CASSLGTRTGELFF;CASSLGTHTGELFF;CASSLGTSTGELFF	0.019	TRBV5-6;TRBV7-8	2	0.014	7	7	1
617	global	global-SE%GSGANV	SE%GSGANV	5	5	5	5	CASSEFGSGANVLTF;CAISESGSGANVLTF;CASSERGSGANVLTF;CASSEGGSGANVLTF;CASSEEGSGANVLTF	0.014	TRBV6-1	3	0.011	5	5	1
762	global	global-SP%GGGNQP	SP%GGGNQP	4	4	4	4	CASSPDGGGNQPQHF;CASSPSGGGNQPQHF;CASSPKGGGNQPQHF;CASSPQGGGNQPQHF	0.018	TRBV7-9	2	0.049	4	4	1
773	global	global-R%QGANYG	R%QGANYG	7	7	4	7	CASRTQGANYGYTF;CASRRQGANYGYTF;CASREQGANYGYTF;CASRVQGANYGYTF	0.017	TRBV27	4	0.047	7	7	1
799	global	global-S%TGTPYE	S%TGTPYE	4	4	4	4	CASSKTGTPYEQYF;CASSKTGTPYEQFF;CASSQTGTPYEQYF;CASSITGTPYEQYF	0.016	TRBV19	2	0.045	4	4	1
839	global	global-S%QGGNYG	S%QGGNYG	12	12	6	12	CASSYQGGNYGYTF;CASSTQGGNYGYTF;CASSLQGGNYGYNF;CASSLQGGNYGYTF;CASSRQGGNYGYTF;CASSEQGGNYGYTF	0.001	TRBV27	7	0.016	12	12	1
1022	global	global-S%GLHSYNE	S%GLHSYNE	3	3	3	3	CASSLGLHSYNEQFF;CASSAGLHSYNEQFF;CASSFGLHSYNEQFF	0.001	TRBV7-3	3	0.018	3	3	1
1108	global	global-S%GQLSNTGE	S%GQLSNTGE	3	3	3	3	CASSPGQLSNTGELFF;CASSSGQLSNTGELFF;CASSTGQLSNTGELFF	0.001	TRBV9	3	0.035	3	3	1
1151	global	global-E%LNYG	E%LNYG	4	4	3	4	CSVEGLNYGYTF;CSVEDLNYGYTF;CSVEALNYGYTF	0.001	TRBV29-1	4	0.026	4	4	1
1337	global	global-SESGG%YE	SESGG%YE	3	3	3	3	CAISESGGDYEQYF;CAISESGGSYEQYF;CAISESGGGYEQYC	0.001	TRBV10-3	3	0.048	3	3	1
1369	global	global-SHPGTG%YE	SHPGTG%YE	3	3	3	3	CASSHPGTGTYEQYF;CASSHPGTGYYEQYF;CASSHPGTGDYEHYF	0.002	TRBV3-1	2	0.004	3	3	1
1710	global	global-R%GLSYE	R%GLSYE	8	8	5	10	CASRDGLSYEQYF;CASRPGLSYEQFF;CSARGGLSYEQYF;CATRDGLSYEQYF;CAHRDGLSYEQYF	0.001	TRBV7-9	4	0.012	8	8	1
1731	global	global-S%LE	S%LE	4	4	5	5	CASSDLEQYF;CSSSSLEAFF;CASSSLEAFF;CASSNLEQYF;CASSLLEQYF	0.041	TRBV12-3	2	0.012	4	4	1
1776	global	global-G%DTGE	G%DTGE	3	3	6	6	CASGYDTGELFF;CASGLDTGELFF;CASGLDTGELVF;CASGIDTGELFF;CAWGRDTGELFF;CSSGGDTGELFF	0.001	TRBV12-5	4	0.001	3	3	1
1959	global	global-%TSYNE	%TSYNE	4	4	4	4	CATSTSYNEQFF;CASRTSYNEQFF;CASSTSYNEQFF;CGIGTSYNEQFF	0.012	TRBV19	2	0.048	4	4	1
2066	global	global-SLRP%ET	SLRP%ET	5	5	5	5	CASSLRPIETQYF;CASSLRPEETEYF;CASSLRPEETQYF;CASSLRPGETQYF;CASSLRPQETQYF	0.038	TRBV5-1	2	0.015	5	5	1
2079	global	global-S%FSYE	S%FSYE	5	5	5	5	CASSYFSYEQYF;CASSLFSYEQYF;CASSPFSYEQYF;CASSFFSYEQYF;CAWSEFSYEQYF	0.043	TRBV6-2	2	0.014	5	5	1
2094	global	global-S%VVYE	S%VVYE	5	5	5	6	CASSSVVYEQYF;CDSSAVVYEQYF;CASSGVVYEQYF;CASSRVVYEQYF;CASSAVVYEQYF	0.001	TRBV6-2	4	0.018	5	5	1
2241	global	global-SLRQ%SYNE	SLRQ%SYNE	4	4	4	5	SASSLRQGSYNEQFF;CASSLRQRSYNEQFF;CASSLRQGSYNEQFF;CANSLRQGSYNEQFF	0.001	TRBV7-3	4	0.006	4	4	1
2401	global	global-S%LAGGPTDT	S%LAGGPTDT	4	4	5	6	CASSSLAGGPTDTQYF;CASSLLAGGPTDTQYF;CASSLLAGGPTDTQYL;CASSQLAGGPTDTQYF;CASSPLAGGPTDTKYF	0.005	TRBV11-2;TRBV5-4	2	0.034	4	4	1
2425	global	global-SPTG%YNE	SPTG%YNE	8	8	5	9	CASSPTGDYNEQFF;CASSPTGQYNEQFF;CASSPTGSYNEQFF;CASSPTGNYNEQFF;CASSPTGYYNEQFF	0.008	TRBV18	5	0.024	8	8	1
2515	global	global-SL%LAGVNE	SL%LAGVNE	3	3	3	5	CASSLGLAGVNEQFF;CTSSLALAGVNEQFF;CASSLALAGVNEQFF	0.037	TRBV7-2	2	0.006	3	3	1
2521	global	global-SFEG%QP	SFEG%QP	5	5	3	6	CASSFEGDQPQHF;CASSFEGNQPQHF;CPSSFEGDQPQNS	0.001	TRBV5-1	5	0.047	5	5	1
2532	global	global-SED%YE	SED%YE	3	3	3	5	CASSEDSYEQYF;CAISEDIYEQYF;CAISEDSYEQYF	0.001	TRBV10-3	4	0.003	3	3	1
2739	global	global-S%FSGNT	S%FSGNT	3	3	3	5	CARSLFSGNTIYF;CSASGFSGNTIYF;CASSSFSGNTIYF	0.028	TRBV20-1	3	0.031	3	3	1
2841	global	global-S%TGYYNE	S%TGYYNE	6	6	3	7	CASSPTGYYNEQFF;CASSSTGYYNEQFF;CASSRTGYYNEQFF	0.001	TRBV18	6	0.016	6	6	1
2930	global	global-SL%RQSYE	SL%RQSYE	3	3	3	3	CASSLDRQSYEQYF;CASSLERQSYEQYF;CASSLVRQSYEQYF	0.003	TRBV7-2	2	0.015	3	3	1
3112	global	global-S%DRGLSYE	S%DRGLSYE	3	3	3	3	CASSFDRGLSYEQYF;CASSLDRGLSYEQYF;CASSSDRGLSYEQYF	0.003	TRBV28	2	0.041	3	3	1
3461	global	global-SGTG%NQP	SGTG%NQP	4	4	4	4	CASSGTGGNQPQHF;CAWSGTGVNQPQHF;CASSGTGPNQPQHF;CASSGTGLNQPQHF	0.01	TRBV2	2	0.018	4	4	1
3464	global	global-GG%SNE	GG%SNE	5	5	4	5	CSVGGVSNEQFF;CAWGGTSNEQFF;CSAGGQSNEQFF;CSVGGISNEQFF	0.019	TRBV29-1	3	0.01	5	5	1
3504	global	global-SSA%NTE	SSA%NTE	3	3	4	4	CASSSARNTEAFF;CASSSATNTEAFF;CASSSAMNTEAFF;WASSSARNTEAFF	0.01	TRBV6-5	2	0.04	3	3	1
3529	global	global-G%NSYE	G%NSYE	4	4	4	4	CATGGNSYEQYF;CASGGNSYEQYF;CASGDNSYEQYF;CAVGLNSYEQYF	0.01	TRBV28	2	0.014	4	4	1
3549	global	global-SL%GGRTE	SL%GGRTE	7	7	6	7	CASSLAGGRTEAFF;CASSLTGGRTEAFF;CASSLVGGRTEAFF;CASSLWGGRTEAFF;CASSLGGGRTEAFF;CASSLQGGRTEAFF	0.004	TRBV12-3	3	0.026	7	7	1
3612	global	global-SF%SNQP	SF%SNQP	10	10	7	10	CASSFHSNQPQHF;CASSFLSNQPQHF;CASSFSSNQPQHF;CASSFPSNQPQHF;CARSFGSNQPQHF;CASSFGSNQPQHF;CASSFNSNQPQHF	0.027	TRBV12-3	5	0.05	10	10	1
3670	global	global-SPP%GSYE	SPP%GSYE	6	6	5	6	CASSPPSGSYEQFF;CASSPPPGSYEQYF;CASSPPTGSYEQYF;CASSPPGGSYEQYF;CASSPPSGSYEQYF	0.001	TRBV7-9	3	0.012	6	6	1
3679	global	global-SSG%ADT	SSG%ADT	5	5	5	6	CASSSGGADTQYF;CASSSGRADTQYF;CASSSGTADTKYF;CASSSGTADTQYF;CASSSGSADTQYF	0.001	TRBV27	3	0.041	5	5	1
3733	global	global-SL%GDE	SL%GDE	19	19	13	20	CASSLQGDEQFF;CASSLAGDEQFF;CASSLAGDEQYF;CAISLVGDEQYF;CASSLLGDEQFF;CASSLEGDEQYF;CATSLAGDEHFF;CASSLGGDEQFF;CASSLGGDEQYF;CASSLRGDEQFF;CASSLVGDEAFF;CASSLDGDEQYF;CASSLMGDEQYF	0.007	TRBV5-1	8	0.046	19	19	1
3797	global	global-SYS%TGE	SYS%TGE	5	5	4	7	CASSYSQTGEQYF;CASSYSETGELFF;CASSYSDTGELFF;CASSYSDTGEQYF	0.001	TRBV6-5	5	0.033	5	5	1
3937	global	global-SLE%GGSYE	SLE%GGSYE	4	4	3	4	CASSLERGGSYEQYF;CASSLESGGSYEQYF;CASSLEAGGSYEQFF	0.009	TRBV7-6	2	0.039	4	4	1
4059	global	global-SLEAAY%	SLEAAY%	3	3	3	4	CASSLEAAYGYTF;CASSLEAAYKQYF;CASSLEAAYEQYF	0.012	TRBV7-2	2	0.026	3	3	1
4110	global	global-RAGT%TYE	RAGT%TYE	4	4	3	7	CASRAGTGTYEQYF;CASRAGTTTYEQYF;CARRAGTVTYEQYF	0.002	TRBV7-9	5	0.011	4	4	1
4246	global	global-SFR%STDT	SFR%STDT	5	5	4	6	CASSFRRSTDTQYF;RASSFRTSTDTQYF;CASSFRTSTDTQYF;CASSFRGSTDTQYF	0.005	TRBV12-3;TRBV7-2	2	0.035	5	5	1
4322	global	global-STS%NE	STS%NE	3	3	3	3	CASSTSYNEQFF;CATSTSYNEQFF;CASSTSNNEQFF	0.046	TRBV19	2	0.024	3	3	1
4468	global	global-SW%SYNE	SW%SYNE	5	5	4	5	CASSWDSYNEQFF;CASSWYSYNEQFF;CASSWESYNEQFF;CASSWISYNEQFF	0.025	TRBV7-6	2	0.041	5	5	1
4592	global	global-A%RDNE	A%RDNE	3	3	3	4	CAIAPRDNEQFF;CANANRDNEQFF;CASAERDNEQFF	0.007	TRBV2	2	0.002	3	3	1
12543	global	global-SYG%NTE	SYG%NTE	7	7	5	7	CASSYGLNTEAFF;CASSYGGNTEAFF;CASSYGRNTEAFF;CASSYGMNTEAFF;CASSYGANTEAFF	0.016	TRBV6-2;TRBV6-5	2	0.025	7	7	1
12638	global	global-S%GHE	S%GHE	7	7	7	9	CATSRGHEQYF;CASSTGHEQYF;CASSQGHEQYF;CASSLGHEQYF;CAISEGHEQYF;CASSPGHEQYF;CATSGGHEQYF	0.037	TRBV6-6	3	0.008	7	7	1
12667	global	global-SL%TGPYNE	SL%TGPYNE	4	4	4	4	CASSLDTGPYNEQFF;CASSLRTGPYNEQFF;CASSLETGPYNEQFF;CASSLVTGPYNEQFF	0.008	TRBV7-2	2	0.041	4	4	1
12765	global	global-STG%TE	STG%TE	6	6	7	8	CASSTGPTEAFF;CASSTGGTEAFF;CASSTGLTEAFF;CATSTGYTEAFF;CASSTGRTEAFF;CASSTGSTEAFF;CATSTGNTEAFF	0.04	TRBV5-1	3	0.046	6	6	1
12847	global	global-SL%GASSYNE	SL%GASSYNE	4	4	5	5	CASSLVGASSYNEQFF;CASSLEGASSYNEQFF;CASSLYGASSYNEQFF;CASSLDGASSYNEQFF;CSSSLYGASSYNEQFF	0.021	TRBV5-1	3	0.023	4	4	1
12950	global	global-S%DLNTGE	S%DLNTGE	4	4	3	4	CASSPDLNTGELFF;CASSSDLNTGELFF;CATSRDLNTGELFF	0.015	TRBV7-3	2	0.023	4	4	1
13054	global	global-S%DKTYE	S%DKTYE	3	3	3	4	CASSLDKTYEQYF;CASSWDKTYEQYF;CASSEDKTYEQYF	0.011	TRBV18	2	0.048	3	3	1
13069	global	global-SVT%YNE	SVT%YNE	4	4	3	4	CAWSVTPYNEQFF;CASSVTGYNEQFF;CASSVTAYNEQFF	0.01	TRBV6-1	2	0.041	4	4	1
13074	global	global-RWG%NTE	RWG%NTE	3	3	3	4	CSARWGMNTEACF;CASRWGGNTEAFF;CSARWGMNTEAFF	0.001	TRBV20-1;TRBV27	2	0.006	3	3	1
13075	global	global-SIV%TGE	SIV%TGE	3	3	3	3	CASSIVNTGELFF;CASSIVPTGELFF;CASSIVRTGELFF	0.001	TRBV19	3	0.019	3	3	1
13089	global	global-SRGQ%ET	SRGQ%ET	4	4	3	4	CASSRGQSETQYF;CASSRGQGETQYF;CASSRGQQETQYF	0.016	TRBV7-8	2	0.049	4	4	1
13129	global	global-SP%SSTDT	SP%SSTDT	3	3	3	4	CASSPSSSTDTQYF;CASSPTSSTDTQYF;CASSPPSSTDTQYF	0.007	TRBV6-2	2	0.022	3	3	1
13159	global	global-SPGR%YG	SPGR%YG	4	4	3	4	CASSPGRSYGYTF;CASSPGRGYGYTF;CASSPGRNYGYTF	0.014	TRBV12-3	2	0.03	4	4	1
13171	global	global-SVVG%YNE	SVVG%YNE	3	3	3	3	CASSVVGEYNEQFF;CASSVVGSYNEQFF;CASSVVGLYNEQFF	0.001	TRBV9	3	0.011	3	3	1
13219	global	global-SLD%GDT	SLD%GDT	4	4	3	4	CASSLDIGDTQYF;CASSLDRGDTQYF;CASSLDVGDTQYF	0.015	TRBV11-2	2	0.045	4	4	1
13284	global	global-SYSGG%QP	SYSGG%QP	3	3	3	4	CASSYSGGDQPQHF;CASSYSGGNQPQHF;CASSYSGGKQPQHF	0.001	TRBV6-5	4	0.002	3	3	1
13334	global	global-SL%RG	SL%RG	4	4	3	4	CASSLGRGYTF;CASSLGRGAFF;CASSLTRGYTF	0.01	TRBV12-3	2	0.04	4	4	1
13352	global	global-SI%GET	SI%GET	3	3	3	3	CASSIYGETQYF;CASSITGETQYF;CASSIGGETQYF	0.001	TRBV19	2	0.04	3	3	1
13420	global	global-SYR%GDE	SYR%GDE	3	3	3	4	CASSYRTGDEQFF;CASSYRAGDEQFF;CASSYRSGDEQFF	0.004	TRBV6-2	2	0.04	3	3	1
13559	global	global-SPG%SSYNE	SPG%SSYNE	7	7	6	8	WASSPGGSSYNEQFF;CASSPGQSSYNEQFF;CASSPGTSSYNEQFF;CASSPGVSSYNEQFF;CASSPGPSSYNEQFF;CASSPGGSSYNEQFF	0.014	TRBV13	3	0.023	7	7	1
13620	global	global-SL%GNNQP	SL%GNNQP	5	5	5	5	CASSLQGNNQPQHF;CASSLSGNNQPQHF;CASSLWGNNQPQHF;CASSLEGNNQPQHF;CASSLGGNNQPQHF	0.034	TRBV11-2	2	0.049	5	5	1
13624	global	global-%LDTGE	%LDTGE	6	6	5	7	CASGLDTGELFF;CASGLDTGELVF;CASSLDTGELFF;CASTLDTGELFF;CSVVLDTGELFF	0.016	TRBV12-5;TRBV7-9	2	0.008	6	6	1
13760	global	global-S%GTADT	S%GTADT	3	3	4	4	CASSTGTADTQYF;CASSDGTADTQYF;CASSSGTADTKYF;CASSSGTADTQYF	0.007	TRBV5-1	2	0.048	3	3	1
13778	global	global-S%GTGEG	S%GTGEG	3	3	4	4	CASSEGTGEGYTF;CAWSEGTGEGYTF;CASSFGTGEGYPF;CASSFGTGEGYTF	0.014	TRBV27	2	0.045	3	3	1
13886	global	global-RG%MNTE	RG%MNTE	7	7	7	7	CKYRGSMNTEAFF;CASRGWMNTEAFF;CSVRGQMNTEAFF;CATRGGMNTEAFF;CSARGQMNTEAFF;CSSRGTMNTEAFF;CASRGLMNTEAFF	0.019	TRBV20-1;TRBV29-1	2	0.048	7	7	1
13938	global	global-GLAG%YE	GLAG%YE	5	5	5	6	CAIGLAGGYEQYF;CASGLAGDYEQYF;CASGLAGSYEQYF;CSVGLAGAYEQYF;CASGLAGTYEQYF	0.047	TRBV10-3	3	0.023	5	5	1
14046	global	global-SQ%TYE	SQ%TYE	4	4	3	4	CASSQGTYEQYF;CASSQPTYEQYF;CASSQWTYEQYF	0.01	TRBV3-1	2	0.013	4	4	1
14102	global	global-SPA%GTE	SPA%GTE	3	3	3	4	CASSPAGGTEAFF;CASSPAPGTEAFF;CASSPATGTEAFF	0.012	TRBV18	2	0.014	3	3	1
14161	global	global-SVG%MNTE	SVG%MNTE	3	3	3	3	CASSVGRMNTEAFF;CAWSVGTMNTEAFF;CASSVGIMNTEAFF	0.049	TRBV9	2	0.004	3	3	1
14184	global	global-SQDP%TDT	SQDP%TDT	3	3	3	3	CASSQDPATDTQYF;CASSQDPGTDTQYF;CASSQDPTTDTQYF	0.002	TRBV3-1	2	0.04	3	3	1
14254	global	global-SLA%GG	SLA%GG	3	3	3	3	CASSLANGGAFF;CASSLATGGQFF;CASSLAGGGGDF	0.003	TRBV5-1	2	0.037	3	3	1
14294	global	global-SSRTSGV%NE	SSRTSGV%NE	4	4	3	4	CASSSRTSGVANEQFF;CASSSRTSGVKNEQFF;CASSSRTSGVRNEQFF	0.004	TRBV9	3	0.009	4	4	1
14463	global	global-SP%GSSYNE	SP%GSSYNE	6	6	6	7	CASSPPGSSYNEQFF;CASSPSGSSYNEQFF;CASSPTGSSYNEQFF;CASSPWGSSYNEQFF;CASSPGGSSYNEQFF;WASSPGGSSYNEQFF	0.015	TRBV11-2;TRBV13	2	0.018	6	6	1
14475	global	global-SQD%DT	SQD%DT	4	4	3	4	CASSQDRDTQYF;CASSQDADTQYF;CASSQDPDTQYF	0.015	TRBV4-1	2	0.033	4	4	1
18517	global	global-SG%SGNT	SG%SGNT	3	3	4	6	CASSGLSGNTIYF;CSASGLSGNTIYF;CSASGFSGNTIYF;CSASGRSGNTIYF	0.001	TRBV20-1	5	0.032	3	3	1
18547	global	global-SPG%NQET	SPG%NQET	5	5	4	5	CASSPGRNQETQYF;CASSPGENQETQYF;CASSPGTNQETQYF;CASSPGGNQETQYF	0.038	TRBV18	2	0.026	5	5	1
18698	global	global-SLGA%	SLGA%	5	5	5	6	CASSLGALALF;CASSLGAEQYF;CASSLGAEQFF;CASSLGAEAFF;CASSLGAQAFF	0.01	TRBV13;TRBV7-6	2	0.043	5	5	1
18759	global	global-SQ%NYG	SQ%NYG	8	8	6	8	CTSSQPNYGYTF;CASSQVNYGYTF;CASSQANYGYTF;CASSQSNYGYTF;CASSQNNYGYTF;CASSQGNYGYTF	0.038	TRBV3-1;TRBV4-3	2	0.018	8	8	1
18823	global	global-S%TGGGQP	S%TGGGQP	4	4	4	4	CASSVTGGGQPQHF;CASSLTGGGQPQHF;CASSGTGGGQPQHF;CATSATGGGQPQHF	0.011	TRBV19	2	0.024	4	4	1
18859	global	global-SP%LYE	SP%LYE	5	5	4	5	CATSPQLYEQYF;CASSPGLYEQYF;CASSPDLYEQYF;CASSPSLYEQYF	0.034	TRBV28	2	0.005	5	5	1
18877	global	global-SRLAGG%DT	SRLAGG%DT	4	4	4	6	WASSRLAGGPDTQYF;CASSRLAGGEDTQYF;CASSRLAGGTDTQYF;CASSRLAGGPDTQYF	0.001	TRBV7-3	3	0.048	4	4	1
18974	global	global-SS%SYNE	SS%SYNE	8	8	6	9	CSASSGSYNEQFF;CASSSSSYNEQFF;CASSSISYNEQFF;CASSSTSYNEQCF;CASSSDSYNEQFF;CASSSGSYNEQFF	0.013	TRBV18;TRBV5-1;TRBV7-9	2	0.044	8	8	1
18977	global	global-SL%RGGE	SL%RGGE	4	4	5	5	CASSLARGGEAFF;CASSLSRGGEQFF;CASSLGRGGELFF;CASSLPRGGELFF;CGSSLPRGGELFF	0.012	TRBV27	3	0.007	4	4	1
19066	global	global-S%PSGSYE	S%PSGSYE	3	3	3	3	CASSAPSGSYEQYF;CASSPPSGSYEQFF;CASSPPSGSYEQYF	0.001	TRBV7-9	3	0.004	3	3	1
19078	global	global-S%DGTNTE	S%DGTNTE	3	3	3	3	CASSLDGTNTEAFF;CASSRDGTNTEAFF;CASSGDGTNTEAFF	0.001	TRBV5-4	2	0.009	3	3	1
19274	global	global-%QGTYE	%QGTYE	5	5	5	6	CSARQGTYEQYF;CSVDQGTYEQYF;CASGQGTYEQYF;CSVGQGTYEQYF;CASSQGTYEQYF	0.006	TRBV29-1;TRBV3-1	2	0.038	5	5	1
19280	global	global-SF%GEET	SF%GEET	6	6	5	6	CASSFWGEETQYF;CASSFTGEETQYF;CASSFQGEETQYF;CASSFGGEETQYF;CASSFRGEETQYF	0.041	TRBV12-3	3	0.03	6	6	1
19296	global	global-SLR%EET	SLR%EET	5	5	5	5	CASSLRPEETEYF;CASSLRGEETQYF;CASSLRPEETQYF;CASSLRREETQYF;CASSLRLEETQYF	0.031	TRBV5-1	2	0.013	5	5	1
19328	global	global-%PGANTGE	%PGANTGE	3	3	3	4	CASIPGANTGELFF;CASRPGANTGELFF;CASTPGANTGELFF	0.015	TRBV12-3	2	0.034	3	3	1
19448	global	global-%PGGSSYNE	%PGGSSYNE	3	3	3	4	CASSPGGSSYNEQFF;WASSPGGSSYNEQFF;CASRPGGSSYNEQFF	0.008	TRBV13	2	0.018	3	3	1
19616	global	global-R%AGSTDT	R%AGSTDT	4	4	4	4	CSARVAGSTDTQYF;CSARDAGSTDTQYF;CSARGAGSTDTQYF;CASREAGSTDTQYF	0.006	TRBV20-1	3	0.021	4	4	1
22625	global	global-SL%PEET	SL%PEET	3	3	3	3	CASSLRPEETEYF;CASSLRPEETQYF;CASSLGPEETQYF	0.001	TRBV5-1	3	0.007	3	3	1
22938	global	global-SLGL%GNE	SLGL%GNE	3	3	3	3	CASSLGLVGNEQYF;CASSLGLEGNEQFF;CASSLGLGGNEQFF	0.002	TRBV13	2	0.045	3	3	1
22964	global	global-SGSG%	SGSG%	3	3	3	4	CASSGSGEQFF;CASSGSGEQYF;CASSGSGGEYF	0.007	TRBV25-1	2	0.047	3	3	1
23060	global	global-%GLAGET	%GLAGET	3	3	3	4	CASKGLAGETQYF;CASRGLAGETQYF;CSGLGLAGETQYF	0.006	TRBV2	2	0.03	3	3	1
23091	global	global-R%NE	R%NE	6	6	7	7	CSARANEQFF;CASRANEQFI;CSARHNEQYF;CSARNNEQFF;CASRVNEQFF;CARRFNEQFF;WASRNNEQFF	0.009	TRBV20-1	3	0.005	6	6	1
23210	global	global-R%GTGTYE	R%GTGTYE	5	5	4	7	CSARQGTGTYEQYF;CASRAGTGTYEQYF;CASRGGTGTYEQYF;CASRSGTGTYEQYF	0.001	TRBV7-9	5	0.012	5	5	1
23242	global	global-EG%GTE	EG%GTE	4	4	4	4	CSVEGGGTEAFF;CSVEGTGTEAFF;CASEGLGTEAFF;CSVEGLGTEAFF	0.005	TRBV29-1	3	0.026	4	4	1
23569	global	global-S%GRG	S%GRG	4	4	3	4	CASSSGRGYTF;CASSLGRGAFF;CASSLGRGYTF	0.014	TRBV5-1	2	0.038	4	4	1
23633	global	global-S%LAGGNNE	S%LAGGNNE	5	5	3	7	CASSELAGGNNEQFF;CASSLLAGGNNEQFF;CASSLLAGGNNEQFY	0.001	TRBV28	6	0.037	5	5	1
23764	global	global-S%GGAGET	S%GGAGET	4	4	4	4	CAWSVGGAGETQYF;CASSPGGAGETQYF;CASSSGGAGETQYF;CASSCGGAGETQYF	0.014	TRBV7-3	2	0.029	4	4	1
23824	global	global-SPGV%E	SPGV%E	5	5	4	5	CASSPGVNEQFF;CASSPGVPEQFF;CASSPGVYEQYF;CASSPGVDEQYF	0.031	TRBV28	2	0.016	5	5	1
26131	global	global-SL%RGGTE	SL%RGGTE	5	5	4	5	CASSLYRGGTEAFF;CASSLHRGGTEAFF;CASSLIRGGTEAFF;CASSLARGGTEAFF	0.038	TRBV28	2	0.021	5	5	1
26236	global	global-SPPSG%YE	SPPSG%YE	3	3	3	3	CASSPPSGSYEQFF;CASSPPSGSYEQYF;CASSPPSGNYEQYF	0.001	TRBV7-9	2	0.003	3	3	1
26353	global	global-SY%GGNQP	SY%GGNQP	5	5	3	5	CASSYPGGNQPQHF;CASSYSGGNQPQHF;CASSYVGGNQPQHF	0.028	TRBV6-5	2	0.001	5	5	1
26365	global	global-%DG	%DG	3	3	3	3	CSARDGYTF;CSAKDGYTF;CSGEDGYTF	0.001	TRBV20-1	3	0.044	3	3	1
26483	global	global-RV%GTE	RV%GTE	3	3	3	3	CSARVRGTEAFF;CSARVTGTEAFF;CASRVGGTEAFF	0.002	TRBV20-1	2	0.009	3	3	1
26648	global	global-%NYG	%NYG	4	4	4	4	CSVQNYGYTF;CASSNYGYTF;CSARNYGYTF;CASGNYGYTF	0.008	TRBV28	2	0.038	4	4	1
26696	global	global-SP%VNE	SP%VNE	5	5	4	5	CASSPGVNEQFF;CASSPRVNEQFF;CASSPAVNEQFF;CASSPLVNEQYF	0.015	TRBV28	3	0.037	5	5	1
26898	global	global-SPPS%SYE	SPPS%SYE	3	3	3	3	CASSPPSGSYEQFF;CASSPPSPSYEQYF;CASSPPSGSYEQYF	0.003	TRBV7-9	2	0.003	3	3	1
28076	global	global-R%SGGSYNE	R%SGGSYNE	3	3	3	3	CASRYSGGSYNEQFF;CASRPSGGSYNEQFF;CASRVSGGSYNEQFF	0.001	TRBV19	2	0.009	3	3	1
28710	global	global-SQ%GG	SQ%GG	4	4	4	4	CASSQEGGYTF;CASSQAGGYTF;CASSQTGGYTF;CASSQVGGYTF	0.006	TRBV3-1	3	0.044	4	4	1
28743	global	global-ST%YNE	ST%YNE	5	5	5	5	CASSTSYNEQFF;CASSTLYNEQFF;CASSTNYNEQFF;CASSTGYNEQFF;CATSTSYNEQFF	0.022	TRBV19	3	0.046	5	5	1
28895	global	global-SLGRGN%	SLGRGN%	3	3	3	3	CASSLGRGNEQFF;CASSLGRGNTQYF;CASSLGRGNTIYF	0.001	TRBV13	2	0.025	3	3	1
28986	global	global-EG%NE	EG%NE	3	3	3	4	CSVEGYNEQFF;CSAEGYNEQFF;CSVEGLNEQFF	0.003	TRBV29-1	3	0.046	3	3	1
29013	global	global-SLAGG%QP	SLAGG%QP	5	5	3	5	CASSLAGGKQPQHF;CASSLAGGIQPQHF;CASSLAGGNQPQHF	0.034	TRBV28	2	0.001	5	5	1
29040	global	global-R%GASGANV	R%GASGANV	3	3	3	3	CSGRQGASGANVLTF;CSAREGASGANVLTF;CAIRAGASGANVLTF	0.004	TRBV20-1	2	0.033	3	3	1
30412	global	global-RDG%SYE	RDG%SYE	7	7	5	9	CASRDGLSYEQYF;CSARDGHSYEQYF;CSARDGYSYEQYF;CAHRDGLSYEQYF;CATRDGLSYEQYF	0.009	TRBV7-9	4	0.012	7	7	1
30451	global	global-SLGGG%YE	SLGGG%YE	11	11	7	12	CASSLGGGLYEQYF;CASSLGGGLYEPYF;CASSLGGGIYEQYF;CASSLGGGNYEQYF;CASSLGGGSYEQYF;CASSLGGGYYEQYF;CASSLGGGPYEQYF	0.017	TRBV7-2	4	0.01	11	11	1
30458	global	global-R%SYNE	R%SYNE	4	4	4	4	CSVRASYNEQFF;CASRFSYNEQFF;CASRTSYNEQFF;CSARRSYNEQFF	0.007	TRBV28	2	0.038	4	4	1
30521	global	global-SWG%GYE	SWG%GYE	3	3	3	3	CASSWGVGYEQYF;CASSWGQGYEQYF;CASSWGIGYEQYF	0.044	TRBV27	2	0.017	3	3	1
30607	global	global-SLTS%TGE	SLTS%TGE	7	7	3	7	CASSLTSATGELFF;CASSLTSGTGELFF;CASSLTSRTGELFF	0.001	TRBV28	5	0.018	7	7	1
31279	global	global-A%NYG	A%NYG	4	4	3	5	CSVAGNYGYTF;CAIADNYGYTF;CSAARNYGYTF	0.008	TRBV10-3;TRBV29-1	2	0.03	4	4	1
31940	global	global-S%GRNYG	S%GRNYG	4	4	3	4	CASSSGRNYGYTF;CASSFGRNYGYTF;CASSPGRNYGYTF	0.008	TRBV27	2	0.021	4	4	1
31955	global	global-SP%GSYE	SP%GSYE	7	7	6	9	CASSPTGSYEQFF;CASSPGGSYEQYF;CASSPRGSYEQYF;CASSPLGSYEQYF;CSASPRGSYEQYF;CASSPPGSYEQYF	0.001	TRBV7-8	3	0.022	7	7	1
32102	global	global-S%LAGYNE	S%LAGYNE	3	3	3	3	CASSTLAGYNEQFF;CASSLLAGYNEQFF;CASSFLAGYNEQFF	0.001	TRBV12-3	2	0.032	3	3	1
33171	global	global-SN%E	SN%E	4	4	3	4	CASSNLEQYF;CASSNNEQFF;CASSNCEQSF	0.011	TRBV6-2	2	0.015	4	4	1
33247	global	global-SLE%AYE	SLE%AYE	5	5	4	5	CASSLEAAYEQYF;CASSLEGAYEQYF;CASSLEIAYEQYF;CASSLEDAYEQYF	0.026	TRBV7-8	2	0.019	5	5	1
34109	global	global-SL%RGNE	SL%RGNE	6	6	6	8	CASSLVRGNEQFF;CASSLSRGNEQFF;CASSLGRGNEQFF;CASSLDRGNEQFF;CASSLDRGNEQYF;CASSLVRGNEQYF	0.043	TRBV7-2	4	0.047	6	6	1
34159	global	global-SV%GGSYNE	SV%GGSYNE	4	4	4	4	CASSVHGGSYNEQFF;CASSVAGGSYNEQFF;CASSVGGGSYNEQFF;CASSVSGGSYNEQFF	0.013	TRBV9	2	0.002	4	4	1
35164	global	global-%TGNYG	%TGNYG	4	4	4	4	CSAWTGNYGYTF;CSGGTGNYGYTF;CSATTGNYGYTF;CASSTGNYGYTF	0.006	TRBV4-1	2	0.02	4	4	1
35412	global	global-SVG%GQP	SVG%GQP	3	3	3	3	CASSVGLGQPQHF;CAWSVGTGQPQHF;CASSVGGGQPQHF	0.048	TRBV9	2	0.048	3	3	1
35463	global	global-S%EGAYE	S%EGAYE	4	4	3	4	CASSREGAYEQYF;CASSSEGAYEQFF;CASSLEGAYEQYF	0.009	TRBV7-8	2	0.04	4	4	1
36244	global	global-G%SYG	G%SYG	3	3	3	3	CATGPSYGYTF;CSVGDSYGYTF;CSVGVSYGYTF	0.002	TRBV29-1	2	0.017	3	3	1
