# Supplementary material for: Global analysis of T-cell groups reveals immunological features and common antigen targets of digestive tract tumors
Source: J Cancer Res Clin Oncol. 2024 Mar 15;150(3):129. doi: 10.1007/s00432-024-05645-1 (PMC10943170; doi:10.1007/s00432-024-05645-1)
Supplement: Supplementary file 13 — Supplementary file13 Table S4. The statistics of enriched HLA in each group. (XLSX 15 KB) [file 432_2024_5645_MOESM13_ESM.xlsx]

## Sheet: Sheet1
group_index	enriched_hla	-log10_p_valure
13159	A*01	1.79588
1151	A*02	1.40894
3461	A*02	1.40894
3464	A*02	1.76955
3529	A*02	1.40894
18977	A*02	1.40894
839	A*03	1.76955
3549	A*03	1.38722
4246	A*03	1.67778
4592	A*03	2.18046
14463	A*03	1.52288
22964	A*03	2.18046
261	A*11	2.65758
264	A*11	1.4318
30607	A*11	2.3279
283	A*23	1.61979
210	A*24	1.37675
503	A*24	1.37675
3504	A*24	2.00877
4110	A*24	2.67778
13219	A*24	1.48149
14294	A*24	2.67778
28986	A*24	2.00877
19066	A*25	2.22915
31940	A*25	1.95861
395	A*26	1.72125
3797	A*26	1.35655
14102	A*26	1.82391
22938	A*26	1.82391
26483	A*26	1.82391
261	A*29	1.55284
12667	A*29	1.92082
13559	A*29	1.4318
166	A*30	1.34679
283	A*30	1.61979
3464	A*30	1.42022
1959	A*31	2.14874
18974	A*31	1.52288
13624	A*32	1.49485
4468	A*33	1.5376
18859	A*33	1.5376
13886	A*68	2.16749
26365	A*68	1.95861
23242	B*07	2.88606
3670	B*08	2.10791
13159	B*08	1.82391
23824	B*08	1.48149
26131	B*08	1.48149
26696	B*08	1.48149
3733	B*13	1.95861
13074	B*13	1.79588
18698	B*13	1.3098
166	B*14	1.82391
372	B*14	2.72125
18698	B*14	1.69897
2739	B*15	2.60206
3464	B*15	1.69897
13069	B*15	2.04096
13219	B*15	2.04096
34109	B*15	1.4318
422	B*27	2.01773
617	B*27	1.36653
762	B*27	1.56864
2066	B*27	1.36653
2241	B*27	1.56864
12765	B*27	2.23657
13129	B*27	1.85387
23633	B*27	2.50864
26365	B*27	1.85387
33247	B*27	1.36653
13129	B*35	1.48149
30451	B*35	1.61979
30607	B*35	3.60206
2425	B*37	1.58503
2841	B*37	1.85387
261	B*38	1.48149
4468	B*39	2.05061
23633	B*39	2.05061
1108	B*40	1.65758
1369	B*40	1.65758
28986	B*40	1.65758
31279	B*40	1.38722
35164	B*40	1.38722
19280	B*42	2.65758
438	B*44	1.74473
1710	B*44	2.85387
23824	B*44	2.14267
26696	B*44	3.45593
28076	B*44	2.07058
30412	B*44	1.4437
35164	B*45	2.37675
3464	B*46	2.92082
617	B*49	2.05061
18759	B*49	1.61979
2401	B*51	2.11919
23210	B*51	1.76955
26483	B*52	2.52288
210	B*57	1.38722
2521	B*57	1.67778
2841	B*57	2.72125
422	B*58	3.0655
2241	B*58	2.27572
3464	C*01	1.82391
18517	C*01	1.38722
1151	C*02	1.42022
23633	C*02	2.284
1108	C*03	2.01323
3529	C*03	1.48149
14294	C*03	1.48149
18877	C*03	1.48149
18977	C*03	1.48149
19078	C*03	2.01323
28986	C*03	2.01323
3670	C*04	1.55284
26236	C*04	1.92082
372	C*05	1.33724
438	C*05	1.33724
1710	C*05	1.69897
2425	C*06	1.67778
2841	C*06	4.95861
283	C*07	1.4318
18759	C*07	1.63827
19280	C*07	2.03621
23242	C*07	2.67778
18698	C*08	4.284
617	C*12	1.39794
26131	C*12	1.39794
26483	C*12	2.284
30607	C*12	1.69897
2079	C*14	1.55284
23091	C*14	1.39794
23210	C*14	1.55284
28743	C*14	1.55284
762	C*15	1.60206
13559	C*15	2.0655
18547	C*15	1.39794
18974	C*15	1.88606
261	C*16	1.3098
13069	C*16	1.67778
14184	C*16	1.95861
26696	C*16	1.46852
30451	C*17	2.5376
2079	DQA1*01	1.65758
2841	DQA1*02	1.5376
3937	DQA1*02	1.38722
13069	DQA1*02	1.38722
762	DQA1*03	1.95861
1108	DQA1*03	1.45593
18517	DQA1*03	1.45593
22964	DQA1*03	1.45593
28076	DQA1*03	1.45593
28986	DQA1*03	1.45593
29040	DQA1*03	1.45593
33247	DQA1*03	1.37675
1369	DQA1*04	1.79588
19616	DQA1*04	1.52288
23633	DQA1*04	1.3279
35164	DQA1*04	1.52288
3670	DQA1*05	1.35655
13159	DQA1*05	1.56864
13334	DQA1*05	1.56864
13886	DQA1*05	1.69897
23569	DQA1*05	1.56864
261	DQA1*06	2.55284
395	DQA1*06	1.35655
3464	DQA1*06	2.82391
13074	DQA1*06	2.07058
13219	DQA1*06	1.79588
18698	DQA1*06	1.58503
34109	DQA1*06	1.42022
34159	DQA1*06	1.79588
13778	DQB1*02	1.4437
19328	DQB1*02	1.4437
26696	DQB1*02	1.35655
261	DQB1*03	2.04576
14475	DQB1*03	1.36653
31279	DQB1*03	1.36653
34109	DQB1*03	2.04576
1369	DQB1*04	1.63827
19616	DQB1*04	1.36653
22964	DQB1*04	1.63827
35164	DQB1*04	1.36653
2079	DQB1*06	2.50864
23060	DQB1*06	2.35655
210	DRB1*01	1.61979
617	DRB1*01	1.35655
2521	DRB1*01	1.35655
3112	DRB1*01	2.22915
23210	DRB1*01	1.35655
30607	DRB1*01	1.61979
3797	DRB1*03	1.88606
19328	DRB1*03	1.85387
18517	DRB1*04	1.92082
28076	DRB1*04	1.92082
29040	DRB1*04	1.92082
2841	DRB1*07	1.88606
3937	DRB1*07	1.65758
26131	DRB1*07	1.3279
3529	DRB1*08	1.69897
23633	DRB1*08	1.49485
14294	DRB1*09	1.82391
13624	DRB1*10	1.74473
13129	DRB1*11	2.25181
13938	DRB1*11	1.37675
261	DRB1*12	3.35655
1959	DRB1*12	1.49485
3612	DRB1*12	1.4437
13219	DRB1*12	1.49485
18698	DRB1*12	1.30103
34109	DRB1*12	2.12494
422	DRB1*13	1.72125
799	DRB1*13	1.36653
2241	DRB1*13	1.36653
2401	DRB1*13	1.36653
3504	DRB1*13	1.63827
3670	DRB1*13	1.92082
3733	DRB1*13	1.63827
4110	DRB1*13	1.36653
12543	DRB1*13	1.72125
13171	DRB1*13	1.63827
13334	DRB1*13	1.36653
13420	DRB1*13	1.63827
18974	DRB1*13	2.46852
19066	DRB1*13	1.63827
30451	DRB1*13	1.88606
32102	DRB1*13	1.63827
3461	DRB1*14	1.52288
1731	DRB1*15	2.01773
2079	DRB1*15	3.19382
2094	DRB1*15	1.79588
3464	DRB1*15	1.79588
18547	DRB1*15	1.79588
18759	DRB1*15	1.39794
26483	DRB1*15	2.3098
372	DRB1*16	1.61979
503	DRB1*16	1.48149
13938	DRB1*16	1.79588
18759	DRB1*16	1.37675
23824	DRB1*16	1.79588
26696	DRB1*16	1.79588
