# Supplementary material for: Global analysis of T-cell groups reveals immunological features and common antigen targets of digestive tract tumors
Source: J Cancer Res Clin Oncol. 2024 Mar 15;150(3):129. doi: 10.1007/s00432-024-05645-1 (PMC10943170; doi:10.1007/s00432-024-05645-1)
Supplement: Supplementary file 14 — Supplementary file14 Table S5. The paired chain TCR of integrated. (XLSX 15 KB) [file 432_2024_5645_MOESM14_ESM.xlsx]

## Sheet: Sheet1
CDR3b	index	Sample	CDR3a
CASGLYNEQFF	395	TCGA-HZ-8519-01A:paad	CAVASGSSNTGKLIF
CASGNYGYTF	26648	TCGA-RD-A7BW-01A:stad	CAASALTGTASKLTF
CASGSYNEQFF	395	TCGA-HZ-8317-01A:paad	CAVPNFGNEKLTF
CASGSYNEQFF	395	TCGA-L5-A8NT-01A:esca	CAVPNFGNEKLTF
CASRGLAGETQYF	23060	TCGA-BR-8372-01A:stad	CIVRVRARLMF
CASRPSGGSYNEQFF	28076	TCGA-EP-A2KA-01A:lihc	CLVYSSASKIIF
CASSEEGSGANVLTF	617	TCGA-L5-A4OW-01A:esca	CAFMDSNYQLIW
CASSFEGNQPQHF	2521	TCGA-CG-5716-01A:stad	CAETDGRRALTF
CASSFEGNQPQHF	2521	TCGA-CG-5716-01A:stad	CAVGRSGNTGKLIF
CASSFFSYEQYF	2079	TCGA-HF-7132-01A:stad	CAANDGTSYGKLTF
CASSFGGEETQYF	19280	TCGA-RD-A8N4-01A:stad	CAVERPNNNDMRF
CASSFGSNQPQHF	3612	TCGA-FP-8209-01A:stad	CAVSDDGATNKLIF
CASSFGSNQPQHF	3612	TCGA-DC-6160-01A:read	CAVSDDGATNKLIF
CASSFGSNQPQHF	3612	TCGA-FP-8209-01A:stad	CAVGASHQGGKLIF
CASSFGSNQPQHF	3612	TCGA-DC-6160-01A:read	CAVGASHQGGKLIF
CASSFGSNQPQHF	3612	TCGA-FP-8209-01A:stad	CAYSGAGSYQLTF
CASSFGSNQPQHF	3612	TCGA-DC-6160-01A:read	CAYSGAGSYQLTF
CASSFGSNQPQHF	3612	TCGA-FP-8209-01A:stad	CAVTGNQFYF
CASSFGSNQPQHF	3612	TCGA-DC-6160-01A:read	CAVTGNQFYF
CASSFLGDQPQHF	210	TCGA-DD-AADD-01A:lihc	CAASGRGGSNYKLTF
CASSFNSNQPQHF	3612	TCGA-A6-6138-01A:coad	CAGDADSNYQLIW
CASSFRTSTDTQYF	4246	TCGA-BR-8484-01A:stad	CAVEEGSQGNLIF
CASSFRTSTDTQYF	4246	TCGA-CD-8532-01A:stad	CAVEEGSQGNLIF
CASSIGGETQYF	13352	TCGA-BR-8485-01A:stad	CAVGRVSNTGKLIF
CASSITGETQYF	13352	TCGA-IG-A3YA-01A:esca	CAARFLTQGGSEKLVF
CASSLAGDEQFF	3733	TCGA-FP-8210-01A:stad	CATDINSNSGYALNF
CASSLAGDEQFF	3733	TCGA-B7-A5TK-01A:stad	CATDINSNSGYALNF
CASSLAGGNQPQHF	29013	TCGA-VQ-A8PF-01A:stad	CATDRRSNTGKLIF
CASSLAGGNQPQHF	29013	TCGA-D7-A4YX-01A:stad	CATDRRSNTGKLIF
CASSLAGGNQPQHF	29013	TCGA-Z5-AAPL-01A:paad	CATDRRSNTGKLIF
CASSLAGGNQPQHF	29013	TCGA-VQ-A8PF-01A:stad	CAYRTPYSGGGADGLTF,CATDRRSNTGKLIF
CASSLAGGNQPQHF	29013	TCGA-D7-A4YX-01A:stad	CAYRTPYSGGGADGLTF,CATDRRSNTGKLIF
CASSLAGGNQPQHF	29013	TCGA-Z5-AAPL-01A:paad	CAYRTPYSGGGADGLTF,CATDRRSNTGKLIF
CASSLAGGRTEAFF	3549	TCGA-HJ-7597-01A:stad	CAGAKGSGDKLTF
CASSLAGGRTEAFF	3549	TCGA-BR-7723-01A:stad	CAGAKGSGDKLTF
CASSLDGTNTEAFF	19078	TCGA-BR-6452-01A:stad	CIAIIQNTGNQFYF
CASSLDRGDTQYF	13219	TCGA-VR-AA7I-01A:esca	CAVALGDSNYQLIW
CASSLDRGDTQYF	13219	TCGA-BR-8080-01A:stad	CAVALGDSNYQLIW
CASSLDRGNEQFF	34109	TCGA-VQ-A91Y-01A:stad	CAVSDPFGNEKLTF
CASSLDRGNEQFF	34109	TCGA-VQ-A91Y-01A:stad	CAVRNTGGFKTIF
CASSLDTGELFF	13624	TCGA-D7-A4YX-01A:stad	CAARYNFNKFYF
CASSLDTGELFF	13624	TCGA-CD-A4MH-01A:stad	CAARYNFNKFYF
CASSLDTGELFF	13624	TCGA-AA-3679-01A:coad	CAARYNFNKFYF
CASSLDTGELFF	13624	TCGA-D7-A4YX-01A:stad	CAVYSGNTPLVF
CASSLDTGELFF	13624	TCGA-CD-A4MH-01A:stad	CAVYSGNTPLVF
CASSLDTGELFF	13624	TCGA-AA-3679-01A:coad	CAVYSGNTPLVF
CASSLEAAYGYTF	4059	TCGA-HZ-8637-01A:paad	CAASKEGTYKYIF
CASSLEAAYGYTF	4059	TCGA-BR-7196-01A:stad	CAASKEGTYKYIF
CASSLEGAYEQYF	33247	TCGA-2Y-A9H2-01A:lihc	CAPWATGNQFYF
CASSLEGAYEQYF	35463	TCGA-2Y-A9H2-01A:lihc	CAPWATGNQFYF
CASSLEGAYEQYF	33247	TCGA-2Y-A9GT-01A:lihc	CAPWATGNQFYF
CASSLEGAYEQYF	35463	TCGA-2Y-A9GT-01A:lihc	CAPWATGNQFYF
CASSLGAEAFF	18698	TCGA-HZ-A8P1-01A:paad	CVVYNNARLMF
CASSLGAEAFF	18698	TCGA-LN-A7HZ-01A:esca	CVVYNNARLMF
CASSLGAEQYF	18698	TCGA-IG-A3I8-01A:esca	CAYSGAGSYQLTF
CASSLGGDEQYF	3733	TCGA-D5-6531-01A:coad	CALRSPGGYQKVTF
CASSLGGDEQYF	3733	TCGA-BR-4187-01A:stad	CALRSPGGYQKVTF
CASSLGGGLYEQYF	30451	TCGA-BR-8381-01A:stad	CAMREGTGGYNKLIF
CASSLGGGLYEQYF	30451	TCGA-BR-6803-01A:stad	CAMREGTGGYNKLIF
CASSLGGGLYEQYF	30451	TCGA-D7-A4YU-01A:stad	CAMREGTGGYNKLIF
CASSLGGGLYEQYF	30451	TCGA-IB-7644-01A:paad	CAMREGTGGYNKLIF
CASSLGGNNQPQHF	13620	TCGA-Z5-AAPL-01A:paad	CAVLLISSGSARQLTF
CASSLGRGNEQFF	28895	TCGA-VQ-AA6J-01A:stad	CAATGISGGYNKLIF
CASSLGRGNEQFF	34109	TCGA-VQ-AA6J-01A:stad	CAATGISGGYNKLIF
CASSLGRGNEQFF	28895	TCGA-VQ-AA6J-01A:stad	CLPPFKAAGNKLTF,CATDAYTDKLIF
CASSLGRGNEQFF	34109	TCGA-VQ-AA6J-01A:stad	CLPPFKAAGNKLTF,CATDAYTDKLIF
CASSLGRGNTIYF	28895	TCGA-FP-7998-01A:stad	CALDKEAGTALIF
CASSLLAGGPTDTQYF	2401	TCGA-VQ-A91K-01A:stad	CAMRNFQGAQKLVF
CASSLLGDEQFF	3733	TCGA-Z5-AAPL-01A:paad	CAVISNFGNEKLTF
CASSLLGDEQFF	3733	TCGA-FP-8211-01A:stad	CAVISNFGNEKLTF
CASSLLGDEQFF	3733	TCGA-RD-A8MV-01A:stad	CAVISNFGNEKLTF
CASSLLGDEQFF	3733	TCGA-Z5-AAPL-01A:paad	CAGGGFKTIF
CASSLLGDEQFF	3733	TCGA-FP-8211-01A:stad	CAGGGFKTIF
CASSLLGDEQFF	3733	TCGA-RD-A8MV-01A:stad	CAGGGFKTIF
CASSLQGNQPQHF	372	TCGA-FP-7998-01A:stad	CAVGATGFQKLVF
CASSLQGNQPQHF	372	TCGA-FP-7998-01A:stad	CAVFDNDMRF,CAPGAKLSF
CASSLQGNQPQHF	372	TCGA-FP-7998-01A:stad	CLVGAPYGNNRLAF
CASSLQGNQPQHF	372	TCGA-FP-7998-01A:stad	CAVDTDKLIF
CASSLQGNQPQHF	372	TCGA-FP-7998-01A:stad	CAMSWSNTGKLIF
CASSLRGDEQFF	3733	TCGA-MI-A75C-01A:lihc	CAVGGGGADGLTF
CASSLRGDEQFF	3733	TCGA-MI-A75C-01A:lihc	CAEKENYGQNFVF
CASSLRGEETQYF	19296	TCGA-VQ-A8PQ-01A:stad	CAGDFGNEKLTF,CAGRTNTGNQFYF
CASSLTGGRTEAFF	3549	TCGA-LB-A7SX-01A:paad	CAVGLSGSARQLTF
CASSLTSATGELFF	30607	TCGA-F5-6571-01A:read	CAVKDTDKLIF
CASSLTSATGELFF	30607	TCGA-F2-A7TX-01A:paad	CAVKDTDKLIF
CASSLTSATGELFF	30607	TCGA-D7-8574-01A:stad	CAVKDTDKLIF
CASSLTSATGELFF	30607	TCGA-CG-4305-01A:stad	CAVKDTDKLIF
CASSLTSATGELFF	30607	TCGA-IG-A3YB-01A:esca	CAVKDTDKLIF
CASSLTSATGELFF	30607	TCGA-F5-6571-01A:read	CAVGDNFNKFYF
CASSLTSATGELFF	30607	TCGA-F2-A7TX-01A:paad	CAVGDNFNKFYF
CASSLTSATGELFF	30607	TCGA-D7-8574-01A:stad	CAVGDNFNKFYF
CASSLTSATGELFF	30607	TCGA-CG-4305-01A:stad	CAVGDNFNKFYF
CASSLTSATGELFF	30607	TCGA-IG-A3YB-01A:esca	CAVGDNFNKFYF
CASSLVGASSYNEQFF	12847	TCGA-KB-A93J-01A:stad	CILRDGDNDMRF
CASSNNEQFF	33171	TCGA-CG-4304-01A:stad	CAINDYKLSF
CASSNNEQFF	33171	TCGA-F4-6570-01A:coad	CAINDYKLSF
CASSPGAEAFF	166	TCGA-IB-7651-01A:paad	CATAPWAGSYQLTF
CASSPGDEQYF	166	TCGA-BR-6453-01A:stad	CAALEDSGTYKYIF
CASSPGFEQFF	166	TCGA-FP-8211-01A:stad	CAAGQGGSNYKLTF
CASSPGGAGETQYF	23764	TCGA-FP-8211-01A:stad	CAMTGGAGSYQLTF
CASSPGGEQYF	166	TCGA-L5-A4OS-01A:esca	CILSFGTASKLTF
CASSPGGEQYF	166	TCGA-L5-A4OS-01A:esca	CAFLETSGSRLTF
CASSPGGEQYF	166	TCGA-L5-A4OS-01A:esca	CAVGGSQGNLIF
CASSPGGEQYF	166	TCGA-L5-A4OS-01A:esca	CAAPNYGGSQGNLIF
CASSPGGSSYNEQFF	13559	TCGA-FP-8209-01A:stad	CAVNENSGNTPLVF
CASSPGGSSYNEQFF	13559	TCGA-L5-A8NS-01A:esca	CAVNENSGNTPLVF
CASSPGGSSYNEQFF	14463	TCGA-L5-A8NS-01A:esca	CAVNENSGNTPLVF
CASSPGGSSYNEQFF	14463	TCGA-FP-8209-01A:stad	CAVNENSGNTPLVF
CASSPGGSSYNEQFF	19448	TCGA-L5-A8NS-01A:esca	CAVNENSGNTPLVF
CASSPGGSSYNEQFF	19448	TCGA-FP-8209-01A:stad	CAVNENSGNTPLVF
CASSPGGSYEQYF	31955	TCGA-D7-A6EY-01A:stad	CAALAPGTASKLTF
CASSPGGSYEQYF	31955	TCGA-D7-A6EY-01A:stad	CILRGGTSYGKLTF
CASSPGGSYEQYF	31955	TCGA-D7-A6EY-01A:stad	CAVRGNQFYF
CASSPGGSYEQYF	31955	TCGA-D7-A6EY-01A:stad	CATDQAGTALIF
CASSPGHEQYF	12638	TCGA-IG-A3YC-01A:esca	CAMREAPGGGGNKLTF
CASSPGHEQYF	166	TCGA-IG-A3YC-01A:esca	CAMREAPGGGGNKLTF
CASSPGNEQYF	166	TCGA-IG-A3YC-01A:esca	CVDSNYQLIW
CASSPGNEQYF	166	TCGA-IG-A3YC-01A:esca	CAVNAGRSGNTPLVF
CASSPGNEQYF	166	TCGA-IG-A3YC-01A:esca	CAYSGAGSYQLTF
CASSPGTNQETQYF	18547	TCGA-HZ-8638-01A:paad	CAMSIPTGNTPLVF
CASSPGTNQETQYF	18547	TCGA-LN-A49W-01A:esca	CAMSIPTGNTPLVF
CASSPGTSSYNEQFF	13559	TCGA-BR-6564-01A:stad	CALRSNDYKLSF,CAFGNRDDKIIF
CASSPGTSSYNEQFF	13559	TCGA-BR-6564-01A:stad	CAVEGGSEKLVF
CASSPGYEQYF	166	TCGA-CG-5724-01A:stad	CAARDKLIF
CASSPGYEQYF	166	TCGA-BR-8077-01A:stad	CAARDKLIF
CASSPGYEQYF	166	TCGA-HZ-A49H-01A:paad	CAARDKLIF
CASSPGYEQYF	166	TCGA-D7-6521-01A:stad	CAARDKLIF
CASSPGYEQYF	166	TCGA-BR-A44T-01A:stad	CAARDKLIF
CASSPLGSYEQYF	31955	TCGA-BR-7716-01A:stad	CAVKPGNQFYF
CASSPLGSYEQYF	31955	TCGA-BR-7716-01A:stad	CAENRGDNAGNMLTF
CASSPPGSSYNEQFF	14463	TCGA-IB-7649-01A:paad	CASPRGGAQKLVF
CASSPPTGSYEQYF	3670	TCGA-Z6-A8JD-01A:esca	CAVDYGNKLVF
CASSPQGGGNQPQHF	762	TCGA-D7-8574-01A:stad	CALRGSSGGANSKLTF
CASSPSGSSYNEQFF	14463	TCGA-HF-7133-01A:stad	CAVGAGNMLTF
CASSPSGSSYNEQFF	14463	TCGA-HF-7133-01A:stad	CALPEEDTGRRALTF
CASSPSGSSYNEQFF	14463	TCGA-HF-7133-01A:stad	CAASEFGATNKLIF
CASSQANYGYTF	18759	TCGA-HU-A4H0-01A:stad	CANSGNTPLVF
CASSQDPNYEQYF	195	TCGA-BR-7704-01A:stad	CAGKNTGFQKLVF,CAVSKSSGNTPLVF
CASSQGNYGYTF	18759	TCGA-BR-6563-01A:stad	CAQDFGNEKLTF
CASSQGNYGYTF	18759	TCGA-VQ-A91K-01A:stad	CAQDFGNEKLTF
CASSQGNYGYTF	18759	TCGA-BR-6563-01A:stad	CAVAPLGGNEKLTF
CASSQGNYGYTF	18759	TCGA-VQ-A91K-01A:stad	CAVAPLGGNEKLTF
CASSREGAYEQYF	35463	TCGA-BR-6565-01A:stad	CAALQTGANNLFF
CASSRGQQETQYF	13089	TCGA-CD-8532-01A:stad	CAANRKPGGGSEKLVF
CASSRGQQETQYF	13089	TCGA-Q3-A5QY-01A:paad	CAANRKPGGGSEKLVF
CASSRLAGGTDTQYF	18877	TCGA-BR-6565-01A:stad	CAAALEYGNKLVF
CASSRLAGGTDTQYF	18877	TCGA-HU-A4GJ-01A:stad	CAAALEYGNKLVF
CASSRLAGGTDTQYF	18877	TCGA-BR-6563-01A:stad	CAAALEYGNKLVF
CASSRLAGGTDTQYF	18877	TCGA-BR-6565-01A:stad	CAMREDYGNKLVF
CASSRLAGGTDTQYF	18877	TCGA-HU-A4GJ-01A:stad	CAMREDYGNKLVF
CASSRLAGGTDTQYF	18877	TCGA-BR-6563-01A:stad	CAMREDYGNKLVF
CASSSGGADTQYF	3679	TCGA-A6-6654-01A:coad	CAVGDNARLMF
CASSSGRGYTF	23569	TCGA-CG-5722-01A:stad	CAVMNYGGSQGNLIF
CASSSGSYNEQFF	18974	TCGA-FB-AAPS-01A:paad	CVVNRGGGSQGNLIF
CASSSGSYNEQFF	18974	TCGA-IN-AB1X-01A:stad	CVVNRGGGSQGNLIF
CASSSRTSGVRNEQFF	14294	TCGA-HU-A4H0-01A:stad	CAASKGGQKLLF
CASSSRTSGVRNEQFF	14294	TCGA-CG-5722-01A:stad	CAASKGGQKLLF
CASSSSSYNEQFF	18974	TCGA-CG-5722-01A:stad	CAGANRGSTLGRLYF,CAPGEQAGTALIF
CASSSSSYNEQFF	18974	TCGA-CG-5722-01A:stad	CAVREYNAGNMLTF
CASSSSSYNEQFF	18974	TCGA-CG-5722-01A:stad	CAVRADFGNEKLTF
CASSTGGTEAFF	12765	TCGA-HF-7132-01A:stad	CAVMTGANSKLTF
CASSTGYNEQFF	28743	TCGA-VQ-A94R-01A:stad	CALLSGSARQLTF
CASSVGGGSYNEQFF	34159	TCGA-CG-4304-01A:stad	CAENYGGSQGNLIF
CASSVSGGSYNEQFF	34159	TCGA-VQ-A91S-01A:stad	CAVRRGIGGGFKTIF
CASSWISYNEQFF	4468	TCGA-RD-A8NB-01A:stad	CAENGNSGGSNYKLTF
CASSYGLNTEAFF	12543	TCGA-FP-7998-01A:stad	CAGSSSGTYKYIF
CASSYGLNTEAFF	12543	TCGA-BR-8368-01A:stad	CAGSSSGTYKYIF
CASSYGRNTEAFF	12543	TCGA-D7-A6EZ-01A:stad	CAASTWDDKIIF
CASSYGRNTEAFF	12543	TCGA-L5-A8NW-01A:esca	CAASTWDDKIIF
CASSYGRNTEAFF	12543	TCGA-D7-A6EZ-01A:stad	CGTVGSSNTGKLIF
CASSYGRNTEAFF	12543	TCGA-L5-A8NW-01A:esca	CGTVGSSNTGKLIF
CASSYPGGNQPQHF	26353	TCGA-2H-A9GI-01A:esca	CAGPYGGSQGNLIF
CASSYPGGNQPQHF	26353	TCGA-BR-8296-01A:stad	CAGPYGGSQGNLIF
CASSYSGGNQPQHF	13284	TCGA-CC-A3M9-01A:lihc	CAVSEAGDYKLSF
CASSYSGGNQPQHF	13284	TCGA-CG-5723-01A:stad	CAVSEAGDYKLSF
CASSYSGGNQPQHF	26353	TCGA-CG-5723-01A:stad	CAVSEAGDYKLSF
CASSYSGGNQPQHF	26353	TCGA-CC-A3M9-01A:lihc	CAVSEAGDYKLSF
CASSYSGGNQPQHF	13284	TCGA-CC-A3M9-01A:lihc	CAVSESGDYKLSF
CASSYSGGNQPQHF	13284	TCGA-CG-5723-01A:stad	CAVSESGDYKLSF
CASSYSGGNQPQHF	26353	TCGA-CG-5723-01A:stad	CAVSESGDYKLSF
CASSYSGGNQPQHF	26353	TCGA-CC-A3M9-01A:lihc	CAVSESGDYKLSF
CSAREGASGANVLTF	29040	TCGA-Q3-A5QY-01A:paad	CATDSWGKFQF
CSVEGYNEQFF	28986	TCGA-MX-A5UG-01A:stad	CAASKGGQKLLF
CSVEGYNEQFF	28986	TCGA-IB-7645-01A:paad	CAASKGGQKLLF
