# Supplementary material for: Global analysis of T-cell groups reveals immunological features and common antigen targets of digestive tract tumors
Source: J Cancer Res Clin Oncol. 2024 Mar 15;150(3):129. doi: 10.1007/s00432-024-05645-1 (PMC10943170; doi:10.1007/s00432-024-05645-1)
Supplement: Supplementary file 15 — Supplementary file15 Table S6. The integration of mutation enrichment, subtype enrichment, gene markers, antigen annotation, and corresponding HLA in the group. (XLSX 19 KB) [file 432_2024_5645_MOESM15_ESM.xlsx]

## Sheet: Sheet1
index	group	gene_mutate_enrich	subtype_enrich	gene_marker	vrirus_anno	virus_Epitope.gene	vrirus_Epitope	virus_HLA.epitope	TcRb
166	TS				EBV	BMLF1	GLCTLVAML	HLA-A*02:01	CASSPGYEQYF
195	TS	CSMD3_mutate,MUC4_mutate			CMV	IE1	KLGGALQAK	HLA-A*03:01
210	TS		STAD_GS
261	TS			CD70	EBV	EBNA4	AVFDRKSDAK	HLA-A*11
264	TS	CSMD3_mutate
283	TS		STAD_EBV
343	TS	SYNE1_mutate,HMCN1_mutate,PCLO_mutate,RYR2_mutate,MUC4_mutate,ABCA13_mutate,SMAD4_mutate,RNF43_mutate,RYR1_mutate,OBSCN_mutate	STAD_MSI						CASSYAYNEQFF, CSVEYAYNEQFF, FSVEYAYNEQFF, CRVEYAYNEQFF
372	TS		STAD_EBV		InfluenzaA	M	GILGFVFTL	HLA-A*02	CASSPGYEQYF
395	TS
422	TS	DNAH5_mutate			SARS-CoV-2	Nucleocapsid	NPANNASIV	HLA-B*07:02
438	TS		ESCA_CIN
503	TS			FDCSP	CMV	IE1	KLGGALQAK	HLA-A*03:01
617	TS				EBV	BZLF1	RAKFKQLL	HLA-B*08:01
762	TS
773	TS
799	TS
839	TS				EBV	LMP2A	FLYALALLL	HLA-A*02:01	CASSYQGGNYGYTF, CASSLQGGNYGYTF, CASSRQGGNYGYTF
1022	TS
1108	TS				EBV	BMLF1	GLCTLVAML	HLA-A*02:01	CASSPGQLSNTGELFF, CASSSGQLSNTGELFF, CASSTGQLSNTGELFF
1151	TS			C6orf223
1337	TS
1369	TS
1710	TS		ESCA_CIN
1731	TS
1776	TS	CSMD3_mutate,HMCN1_mutate,PCLO_mutate,APC_mutate	ESCA_CIN
1959	TS		STAD_CIN	LRRN1
2066	TS
2079	TS	HMCN1_mutate,FBXW7_mutate			Ambiguous
2094	TS	PIK3CA_mutate	STAD_EBV
2241	TS
2401	TS	PCLO_mutate,RYR2_mutate,PIK3CA_mutate
2425	TS		PAAD_Exocrine-like	SYCN,SLC30A8	InfluenzaA	M	GILGFVFTL	HLA-A*02	CASSPTGYYNEQFF
2515	TS			LYPD2	CMV	IE1	KLGGALQAK	HLA-A*03:01
2521	TS		STAD_GS
2532	TS
2739	TS
2841	TS				InfluenzaA	M	GILGFVFTL	HLA-A*02	CASSPTGYYNEQFF
2930	TS
3112	TS
3461	TS	MUC16_mutate		FDCSP,FCRL1,JAK3,PARP15,P2RX5
3464	TS
3504	TS
3529	TS			IDO1	SARS-CoV-2	Nucleocapsid	LLLDRLNQL	HLA-A*02:01	CASGGNSYEQYF
3549	TS
3612	TS
3670	TS	APC_mutate			HIV-1	Nef	FLKEKGGL	HLA-B*08
3679	TS
3733	TS	KRAS_mutate			HCV	NS5B	KSKRTPMGF	HLA-B*57:01	CASSLAGDEQFF
	TS				HIV-1	Pol	ILKEPVHGV	HLA-A*02	CASSLGGDEQYF
3797	TS
3937	TS
4059	TS	PIK3CA_mutate
4110	TS			CXCL9
4246	TS	MUC16_mutate
4322	TS
4468	TS
4592	TS		ESCA_CIN	CPA4,TGM1,SERPINB13
12543	TS				InfluenzaA	M	GILGFVFTL	HLA-A*02	CASSYGLNTEAFF
12638	TS	FLG_mutate
12667	TS	TP53_mutate							CASSLDTGPYNEQFF, CASSLETGPYNEQFF, CASSLRTGPYNEQFF,CASSLVTGPYNEQFF
12765	TS	HMCN1_mutate
12847	TS		STAD_CIN
12950	TS	OBSCN_mutate
13054	TS				InfluenzaA	M	GILGFVFTL	HLA-A*02:01	CASSWDKTYEQYF
13069	TS			VGF
13074	TS
13075	TS
13089	TS
13129	TS	CSMD3_mutate		MAGEC1
13159	TS	TP53_mutate							CASSPGRNYGYTF, CASSPGRSYGYTF, CASSPGRGYGYTF
13171	TS				HIV-1	Gag	FRDYVDRFYKTLRAEQASQE	HLA-DRA*01:01
13219	TS
13284	TS			CTAG2,BPIFA1,TNNT1
13334	TS				CMV	IE1	KLGGALQAK	HLA-A*03:01
13352	TS
13420	TS
13559	TS	TTN_mutate			EBV	EBNA4	AVFDRKSDAK	HLA-A*11:01	CASSPGVSSYNEQFF, CASSPGPSSYNEQFF, CASSPGVSSYNEQFF, WASSPGGSSYNEQFF, CASSPGQSSYNEQFF
13620	TS
13624	TS
13760	TS
13778	TS	MUC16_mutate	STAD_CIN
13886	TS
13938	TS
14046	TS				CMV	IE1	KLGGALQAK	HLA-A*03:01
14102	TS				HCV	NS5B	ARMILMTHF	HLA-B*27
14161	TS
14184	TS
14254	TS
14294	TS
14463	TS	CDKN2A_mutate
14475	TS			AFP,TRIM71	CMV	UL40	VMAPRTLIL	HLA-E*01:01:01:03
18517	TS
18547	TS
18698	TS	FLG_mutate,OBSCN_mutate		SHISA2	CMV	IE1	KLGGALQAK	HLA-A*03:01
18759	TS	FAT4_mutate			InfluenzaA	M	GILGFVFTL	HLA-A*02	CASSQGNYGYTF
18823	TS	ARID1A_mutate
18859	TS
18877	TS	LRP1B_mutate,APC_mutate			HIV-1	Gag	FRDYVDRFYKTLRAEQASQE	HLA-DRA*01:01
18974	TS			MYBPC1,GP2,MSLN,GABRP	CMV	pp65	NLVPMVATV	HLA-A*02	CASSSDSYNEQFF
18977	TS
19066	TS				HIV-1	Nef	FLKEKGGL	HLA-B*08
19078	TS
19274	TS			CPLX2	CMV	IE1	KLGGALQAK	HLA-A*03:01
19280	TS
19296	TS
19328	TS			LPCAT1,NKD2
19448	TS	MUC4_mutate		GREM1
19616	TS
22625	TS
22938	TS
22964	TS
23060	TS
23091	TS	FBXW7_mutate
23210	TS			CCL25	SARS-CoV-2	Spike	LTDEMIAQY	HLA-A*01:01
23242	TS	FAT4_mutate		REG4,HOXC10,NLRP2
23569	TS			POLD1	CMV	IE1	KLGGALQAK	HLA-A*03:01
23633	TS	TP53_wild							CASSLLAGGNNEQFF, CASSELAGGNNEQFF, CASSLLAGGNNEQFY
23764	TS
23824	TS
26131	TS	HMCN1_mutate			EBV	BMLF1	GLCTLVAML	HLA-A*02	CASSLARGGTEAFF
26236	TS				HIV-1	Nef	FLKEKGGL	HLA-B*08
26353	TS
26365	TS
26483	TS
26648	TS		STAD_CIN
26696	TS
26898	TS				HIV-1	Nef	FLKEKGGL	HLA-B*08
28076	TS
28710	TS
28743	TS
28895	TS
28986	TS	APOB_mutate
29013	TS				CMV	IE1	KLGGALQAK	HLA-A*03:01
29040	TS
30412	TS
30451	TS				CMV	pp65	NLVPMVATV	HLA-A*02:01	CASSLGGGSYEQYF
30458	TS		STAD_CIN
30521	TS
30607	TS				EBV	EBNA4	AVFDRKSDAK	HLA-A*11:01
31279	TS
31940	TS				SARS-CoV-2	Nucleocapsid	TALALLLLD	HLA-A*02:01	CASSFGRNYGYTF
31955	TS	MUC16_mutate,ABCA13_mutate
32102	TS
33171	TS	PIK3CA_mutate
33247	TS
34109	TS		STAD_GS
34159	TS				CMV	IE1	KLGGALQAK	HLA-A*03:01
35164	TS				InfluenzaA	M	GILGFVFTL	HLA-A*02:01	CASSTGNYGYTF
35412	TS				InfluenzaA	M	GILGFVFTL	HLA-A*02:01	CASSVGLGQPQHF
35463	TS			PTH2R
36244	TS			DKK1
5	T-N-common	MUC16_mutate,LRP1B_mutate			CMV	pp65	NLVPMVATV	HLA-A*02	CASSLSGELFF, CASSLSGEQYF, CASSLAGEQYF, CASSLGGEAFF
						IE1	KLGGALQAK	HLA-A*03:01
						pp50	VTEHDTLLY	HLA-A*01:01
27	T-N-common	LRP1B_mutate,SMAD4_mutate,RNF43_mutate,FBXW7_mutate			EBV	BZLF1	EPLPQGQLTAY	HLA-B*35:01;
						EBNA4	IVTDFSVIK	HLA-A*11:01
35	T-N-common	TTN_wild,KRAS_mutate,SMAD4_mutate,CDKN2A_mutate,GNAS_mutate		INS
60	T-N-common	KRAS_mutate
79	T-N-common	ABCA13_mutate,RNF43_mutate,FBXW7_mutate			EBV	BZLF1	EPLPQGQLTAY	HLA-B*35:01
84	T-N-common				EBV	BMLF1	GLCTLVAML	HLA-A*02:01	CASSLLGGSLYEQYF
94	T-N-common	TP53_mutate,MUC16_mutate
262	T-N-common
286	T-N-common
313	T-N-common	PCLO_mutate
320	T-N-common	FAT4_mutate			EBV	BMLF1	GLCTLVAML	HLA-A*02:01	CASSLLGGSLYEQYF
328	T-N-common				EBV	EBNA4	AVFDRKSDAK	HLA-A*11:01
358	T-N-common	KRAS_mutate
376	T-N-common	LRP1B_mutate			CMV	pp65	NLVPMVATV	HLA-A*02	CASSEDGMNTEAFF
386	T-N-common				CMV	IE1	KLGGALQAK	HLA-A*03:01
397	T-N-common	CSMD3_mutate,HMCN1_mutate,ABCA13_mutate,APOB_mutate,SMAD4_mutate,PIK3CA_mutate			HIV-1	Gag	KRWIILGLNK	HLA-B*27:05
						Gag	GLNKIVRMY	HLA-B*15
401	T-N-common				EBV	EBNA4	IVTDFSVIK	HLA-A*11:01
						BZLF1	EPLPQGQLTAY	HLA-B*35:01
440	T-N-common	LRP1B_mutate			EBV	BZLF1	EPLPQGQLTAY	HLA-B*35:01
						EBNA4	IVTDFSVIK	HLA-A*11:01
452	T-N-common
508	T-N-common				InfluenzaA	HA	PKYVKQNTLKLAT	HLA-DRA*01
519	T-N-common	SYNE1_mutate,LRP1B_mutate,CTNNB1_mutate,RYR1_mutate			CMV	IE1	KLGGALQAK	HLA-A*03:01;
						pp65	NLVPMVATV	HLA-A*02:01	CASSLTSEQFF
527	T-N-common				CMV	IE1	KLGGALQAK	HLA-A*03:01
620	T-N-common
742	T-N-common				EBV	EBNA4	AVFDRKSDAK	HLA-A*11:01
783	T-N-common	DNAH5_mutate			CMV	pp65	NLVPMVATV	HLA-A*02	CASSEDGMNTEAFF
870	T-N-common				CMV	IE1	KLGGALQAK	HLA-A*03:01
					InfluenzaA	M	GILGFVFTL	HLA-A*02:01	CASSLSSYNEQFF
953	T-N-common	DNAH5_mutate			CMV	pp65	NLVPMVATV	HLA-A*02	CASSEDGMNTEAFF
1062	T-N-common
1248	T-N-common
1553	T-N-common
1755	T-N-common			CCL21
1773	T-N-common				CMV	IE1	KLGGALQAK	HLA-A*03:01
1822	T-N-common	ARID1A_mutate			CMV	IE1	KLGGALQAK	HLA-A*03:01
1852	T-N-common
1943	T-N-common
1969	T-N-common	RNF43_mutate,FBXW7_mutate			EBV	BZLF1	EPLPQGQLTAY	HLA-B*35:01
1986	T-N-common				EBV	EBNA4	IVTDFSVIK	HLA-A*11:01
						BZLF1	EPLPQGQLTAY	HLA-B*35:01
2096	T-N-common				InfluenzaA	HA	PKYVKQNTLKLAT	HLA-DRA*01
2341	T-N-common	DNAH5_mutate,FLG_mutate,ABCA13_mutate,PIK3CA_mutate		REG3A
2717	T-N-common
3133	T-N-common
3149	T-N-common
3199	T-N-common
3217	T-N-common	MUC4_mutate,FBXW7_mutate			EBV	EBNA4	AVFDRKSDAK	HLA-A*11:01
3358	T-N-common	CDKN2A_mutate			InfluenzaA	NP	LPRRSGAAGA	HLA-B*07:02
3481	T-N-common
3617	T-N-common	MUC16_mutate
3721	T-N-common
4429	T-N-common			CCL211,ATP4A
11399	T-N-common
12538	T-N-common				CMV	IE1	KLGGALQAK	HLA-A*03:01
12570	T-N-common				CMV	IE1	KLGGALQAK	HLA-A*03:01
12665	T-N-common
12797	T-N-common				InfluenzaA	M	GILGFVFTL	HLA-A*02:01	CASSLYRGEKLFF
12889	T-N-common
13067	T-N-common
13079	T-N-common
13290	T-N-common
13596	T-N-common
13673	T-N-common
13696	T-N-common	SYNE1_mutate,ARID1A_mutate,ABCA13_mutate			CMV	IE1	KLGGALQAK	HLA-A*03:01
13773	T-N-common
13831	T-N-common				HomoSapiens	NY-ESO-1	YLAMPFATPMEAELARRSLA	HLA-B*52:01
13909	T-N-common				CMV	IE1	KLGGALQAK	HLA-A*03:01
13916	T-N-common	ABCA13_mutate			InfluenzaA	M1	GLIYNRMGAVTTEV	HLA-DRA*01
13983	T-N-common
13998	T-N-common
18654	T-N-common
18881	T-N-common
18934	T-N-common	LRP1B_mutate		PGA3,LIPF,GKN1,ATP4B,GKN2,ATP4A1,PGC,COL2A1,PGA5	CMV	pp65	NLVPMVATV	HLA-A*02	CASSLAGGRDEQYF
19538	T-N-common
19633	T-N-common	CSMD3_mutate,FLG_mutate,RYR2_mutate,APC_mutate			CMV	pp65	NLVPMVATV	HLA-A*02	CASSDNYGYTF
19639	T-N-common				EBV	BMLF1	GLCTLVAML	HLA-A*02:01	CASSPGYEQYF
19697	T-N-common				HIV-1	Nef	FLKEKGGL	HLA-B*08
					InfluenzaA	M	GILGFVFTL	HLA-A*02:01	CASSPASGSYEQYF
22768	T-N-common
23152	T-N-common	TP53_mutate
23474	T-N-common			AHNAK2
23548	T-N-common	MUC16_mutate,CSMD3_mutate,DNAH5_mutate,PCLO_mutate,OBSCN_mutate		TPH1	InfluenzaA	M	GILGFVFTL	HLA-A*02	CASSLSGSYNEQFF
23712	T-N-common
23825	T-N-common
26089	T-N-common	TTN_mutate			HomoSapiens	FNDC3B	VVMSWAPPV	HLA-A*02:01	CSASPGYNEQFF
26253	T-N-common
26331	T-N-common				EBV	BMLF1	GLCTLVAML	HLA-A*02	CASSLGRGYEQYF
26610	T-N-common
26611	T-N-common				CMV	pp65	NLVPMVATV	HLA-A*02	CASSYRDTGELFF
27223	T-N-common	MUC4_mutate,APOB_mutate
28775	T-N-common				EBV	EBNA3A	FLRGRAYGL	HLA-B*08:01:29
28779	T-N-common
28815	T-N-common	FLG_mutate,HMCN1_mutate		PGA51,PGC1,LTF,LIPF1,PGA31
28924	T-N-common
29099	T-N-common
30484	T-N-common				EBV	EBNA3A	FLRGRAYGL	HLA-B*08:01
						EBNA3A	FLRGRAYGL	HLA-B*08:01:29
30551	T-N-common
31402	T-N-common			GKN11,GKN21	HomoSapiens	MLANA	ELAGIGILTV	HLA-A*02	CASSLGDTEAFF
33149	T-N-common			TAGLN,ACTA2,TPM1
34891	T-N-common
36270	T-N-common
37078	T-N-common
37117	T-N-common
